# Supplementary material for: Polyserine-mediated targeting of FAF2/UBXD8 ameliorates tau aggregation
Source: Neuron. Author manuscript; Available in PMC 2025 Sep 11. (PMC12422715; doi:10.1016/j.neuron.2025.08.002)
Supplement: 1 [file NIHMS2103916-supplement-1.zip]

Archive with 26 entries (25 files):
- Data S1 High Resolution Western Blot Figures/
- __MACOSX/._Data S1 High Resolution Western Blot Figures
- Data S1 High Resolution Western Blot Figures/Figure S8.tif
- __MACOSX/Data S1 High Resolution Western Blot Figures/._Figure S8.tif
- Data S1 High Resolution Western Blot Figures/Figure S5C.tif
- __MACOSX/Data S1 High Resolution Western Blot Figures/._Figure S5C.tif
- Data S1 High Resolution Western Blot Figures/Figure S6B.tif
- __MACOSX/Data S1 High Resolution Western Blot Figures/._Figure S6B.tif
- Data S1 High Resolution Western Blot Figures/Figure S7.tif
- __MACOSX/Data S1 High Resolution Western Blot Figures/._Figure S7.tif
- Data S1 High Resolution Western Blot Figures/Figure S6E.tif
- __MACOSX/Data S1 High Resolution Western Blot Figures/._Figure S6E.tif
- Data S1 High Resolution Western Blot Figures/Figure S3.tif
- __MACOSX/Data S1 High Resolution Western Blot Figures/._Figure S3.tif
- Data S1 High Resolution Western Blot Figures/Figure S5H.tif
- __MACOSX/Data S1 High Resolution Western Blot Figures/._Figure S5H.tif
- Data S1 High Resolution Western Blot Figures/Figure S6F.tif
- __MACOSX/Data S1 High Resolution Western Blot Figures/._Figure S6F.tif
- Data S1 High Resolution Western Blot Figures/Figure S1.tif
- __MACOSX/Data S1 High Resolution Western Blot Figures/._Figure S1.tif
- Data S1 High Resolution Western Blot Figures/Figure S12A.tif
- __MACOSX/Data S1 High Resolution Western Blot Figures/._Figure S12A.tif
- Data S1 High Resolution Western Blot Figures/Figure S12B.tif
- __MACOSX/Data S1 High Resolution Western Blot Figures/._Figure S12B.tif
- Data S1 High Resolution Western Blot Figures/Figure S12C.tif
- __MACOSX/Data S1 High Resolution Western Blot Figures/._Figure S12C.tif
