# Supplementary material for: Polyserine-mediated targeting of FAF2/UBXD8 ameliorates tau aggregation
Source: Neuron. Author manuscript; Available in PMC 2025 Sep 11. (PMC12422715; doi:10.1016/j.neuron.2025.08.002)
Supplement: 2 [file NIHMS2103916-supplement-2.zip]

Archive with 10 entries (9 files):
- Figure S5C Raw WB Images/
- __MACOSX/._Figure S5C Raw WB Images
- Figure S5C Raw WB Images/.DS_Store
- __MACOSX/Figure S5C Raw WB Images/._.DS_Store
- Figure S5C Raw WB Images/Figure S5C Tau-YFP.tif
- __MACOSX/Figure S5C Raw WB Images/._Figure S5C Tau-YFP.tif
- Figure S5C Raw WB Images/Figure S5C Halo.tif
- __MACOSX/Figure S5C Raw WB Images/._Figure S5C Halo.tif
- Figure S5C Raw WB Images/Figure S5C GAPDH.tif
- __MACOSX/Figure S5C Raw WB Images/._Figure S5C GAPDH.tif
