# Supplementary material for: Polyserine-mediated targeting of FAF2/UBXD8 ameliorates tau aggregation
Source: Neuron. Author manuscript; Available in PMC 2025 Sep 11. (PMC12422715; doi:10.1016/j.neuron.2025.08.002)
Supplement: 4 — Table S1. Proteomics of brain extracts from AAV-injected animals, related to Figure 7 [file NIHMS2103916-supplement-4.xlsx]

## Sheet: Table S1
Protein_IDs	Majority_protein_IDs	Peptide_counts_all	Peptide_counts_razor_unique	Peptide_counts_unique	Protein_names	Gene_names	Fasta_headers	Number_of_proteins	Peptides	Razor_unique_peptides	Unique_peptides	Sequence_coverage_percent	Unique_razor_sequence_coverage_percent	Unique_sequence_coverage_percent	Mol_Weight_kDa	Sequence_length	Sequence_lengths	Q_value	Score	intensity_PS19GFP_rep1	intensity_PS19GFP_rep2	intensity_PS19GFP_rep3	intensity_PS19GFP_rep4	intensity_PS19FAF2_rep1	intensity_PS19FAF2_rep2	intensity_PS19FAF2_rep3	intensity_PS19FAF2_rep4	intensity_PS19FAF2PS_rep1	intensity_PS19FAF2PS_rep2	intensity_PS19FAF2PS_rep3	intensity_PS19FAF2PS_rep4	MS_MS_count	Peptide_sequences	id	intensity_PS19FAF2_/_intensity_PS19GFP _lfc	-log10(Pval)	intensity_PS19FAF2_/_intensity_PS19GFP _Pval	intensity_PS19FAF2_/_intensity_PS19GFP _adjPval	intensity_PS19FAF2PS_/_intensity_PS19GFP _lfc	-log10(Pval)	intensity_PS19FAF2PS_/_intensity_PS19GFP _Pval	intensity_PS19FAF2PS_/_intensity_PS19GFP _adjPval
Q64430;A2AG68	Q64430;A2AG68	5;5	5;5	5;5	Copper-transporting ATPase 1;P-type Cu(+) transporter	Atp7a	sp|Q64430|ATP7A_MOUSE Copper-transporting ATPase 1 OS=Mus musculus OX=10090 GN=Atp7a PE=1 SV=3;tr|A2AG68|A2AG68_MOUSE P-type Cu(+) transporter OS=Mus musculus OX=10090 GN=Atp7a PE=1 SV=1	2	5	5	5	3.2	3.2	3.2	161.96	1491	1491;1492	0.0021234	2.1457	16.5503	16.4958	16.5648	16.1549	16.5236	16.4807	16.3388	15.9732	16.5639	16.3798	16.5117	16.1254	5	AIEAISPGQYR;LGAIDVERLK;LVEEAQTSK;TIEQQIGK;YDPEIIGPR	1107	-0.170674	0.604259	0.248737	0.492185	-0.145468	0.590345	0.256836	0.999788
Q8R3G9	Q8R3G9	2	2	2	Tetraspanin-8	Tspan8	sp|Q8R3G9|TSN8_MOUSE Tetraspanin-8 OS=Mus musculus OX=10090 GN=Tspan8 PE=1 SV=1	1	2	2	2	8.5	8.5	8.5	25.582	235	235	NA	8.0403	14.1844	15.0727	14.0613	14.3644	13.7287	13.7186	13.9278	13.8623	16.4168	14.4009	14.0288	13.6188	2	AMIVFQSEFK;LLSDNTDEAK	6199	-0.667953	1.9917	0.0101929	0.199098	0.0973242	0.0616094	0.867742	0.999788
Q91WE3	Q91WE3	1	1	1	Ribonuclease P protein subunit p25	Rpp25	sp|Q91WE3|RPP25_MOUSE Ribonuclease P protein subunit p25 OS=Mus musculus OX=10090 GN=Rpp25 PE=2 SV=1	1	1	1	1	7.5	7.5	7.5	21.037	199	199	0.0067766	1.5564	10.6846	10.9477	10.9762	11.0699	10.8909	10.769	11.4328	10.2815	10.7782	11.467	12.3147	12.6086	1	RSQPEPEAENEDRTA	6459	-0.12846	0.246259	0.567206	0.735439	0.77748	1.19788	0.0634049	0.999788
P03953	P03953	2	2	2	Complement factor D	Cfd	sp|P03953|CFAD_MOUSE Complement factor D OS=Mus musculus OX=10090 GN=Cfd PE=1 SV=1	1	2	2	2	8.1	8.1	8.1	28.057	259	259	NA	18.491	13.6545	13.342	13.1997	14.5591	12.8597	12.617	12.7712	13.3454	13.7295	13.7498	14.1887	13.7445	2	ILGGQEAAAHAR;RPDVLHQLR	2977	-0.845814	1.68607	0.0206029	0.241124	0.0675594	0.0893621	0.814025	0.999788
A0A2R8VHY6;Q80ZI2	A0A2R8VHY6;Q80ZI2	1;1	1;1	1;1	Receptor-transporting protein 2	Rtp2	tr|A0A2R8VHY6|A0A2R8VHY6_MOUSE Receptor-transporting protein 2 (Fragment) OS=Mus musculus OX=10090 GN=Rtp2 PE=1 SV=1;sp|Q80ZI2|RTP2_MOUSE Receptor-transporting protein 2 OS=Mus musculus OX=10090 GN=Rtp2 PE=1 SV=1	2	1	1	1	5.5	5.5	5.5	27.592	237	237;223	NA	4.2387	10.7985	11.1688	10.8207	10.403	12.8988	11.4247	14.1838	13.4134	11.5946	15.2831	11.2644	11.4149	1	LLEEDAAYTDASK	769	2.12448	2.47264	0.00336793	0.162718	1.49208	0.950291	0.112127	0.999788
Q8VDD8;A0A3B2WDA2	Q8VDD8	7;1	7;1	7;1	WASH complex subunit 1	Washc1	sp|Q8VDD8|WASH1_MOUSE WASH complex subunit 1 OS=Mus musculus OX=10090 GN=Washc1 PE=1 SV=1	2	7	7	7	18.7	18.7	18.7	51.658	475	475;49	NA	101.22	17.2813	18.1028	18.2184	18.315	17.1676	17.2433	17.1955	17.4267	17.9416	18.2781	18.106	18.0732	8	EVVDPSSGR;GPSTGTSEGPGGAFSR;LFDAPLSISK;THTMLGTEEEK;TQCSLAGQLYAVPLIQPDLRR;YFPVCVNTK;YVFLDPLAGAVTK	6301	-0.782805	2.24648	0.00566923	0.176676	0.0202091	0.0331907	0.926423	0.999788
P15331;G5E846;G3X981;A0A2R8W6R6	P15331;G5E846;G3X981;A0A2R8W6R6	33;33;32;30	27;27;26;24	27;27;26;24	Peripherin	Prph	sp|P15331|PERI_MOUSE Peripherin OS=Mus musculus OX=10090 GN=Prph PE=1 SV=2;tr|G5E846|G5E846_MOUSE Peripherin OS=Mus musculus OX=10090 GN=Prph PE=1 SV=1;tr|G3X981|G3X981_MOUSE Peripherin OS=Mus musculus OX=10090 GN=Prph PE=1 SV=1;tr|A0A2R8W6R6|A0A2R8W6R6_MO	4	33	27	27	59.8	53.1	53.1	54.267	475	475;475;507;506	NA	179.09	19.6262	19.917	19.2214	20.0696	19.5813	20.1076	20.3056	19.5157	20.3155	20.0483	20.2838	19.7566	43	ADQLCQQELR;AQYENIAAK;DGLAEDLAALK;DGLAEDLAALKQR;DVDDATLSR;DVDDATLSRLELER;ELEEQFALEAGGYQAGAAR;ELELLGR;EQHSDLDK;EYQELLNVK;FANFIEK;FLEQQNAALR;FLEQQNAALRGELSQAR;GQEPARADQLCQQELR;GTNEALLR;IESLMDEIEFLK;KLLEGEESR;LLEGEESR;LLGSGSPSSSAR;MALDIEIATYR;MALDIEIATYRK;NLQEAEEWYK;NLQEAEEWYKSK;QELQELNDR;QLRELEEQFALEAGGYQAGAAR;REDAEHNLVLFR;REDAEHNLVLFRK;SSISSTSYR;TFGPPPSLSPGAFSYSSSSR;TIETRDGEK;TTVPEMEPLQDSHSK;VVTESQ…	2532	0.103194	0.174328	0.669379	0.802978	0.297683	0.778854	0.166397	0.999788
Q8C2E4	Q8C2E4	3	3	3	Pentatricopeptide repeat-containing protein 1, mitochondrial	Ptcd1	sp|Q8C2E4|PTCD1_MOUSE Pentatricopeptide repeat-containing protein 1, mitochondrial OS=Mus musculus OX=10090 GN=Ptcd1 PE=2 SV=2	1	3	3	3	3.5	3.5	3.5	77.594	695	695	0.00082372	2.6819	14.1552	14.4306	14.6812	15.1202	14.6508	13.9824	14.0249	14.4938	14.5584	14.2954	15.9318	14.9156	3	HVEALER;LGDLEGAK;QLFLEPSQK	5754	-0.366864	0.840258	0.144458	0.39916	0.22871	0.272023	0.534536	0.999788
A0A5F8MPE1;A0A286YCT6;A0A286YDD0;A0A286YD94	A0A5F8MPE1	63;12;9;4	9;0;0;0	9;0;0;0		Epb41l3	tr|A0A5F8MPE1|A0A5F8MPE1_MOUSE Band 4.1-like protein 3 OS=Mus musculus OX=10090 GN=Epb41l3 PE=1 SV=1	4	63	9	9	51.6	6.7	6.7	116.53	1052	1052;223;53;29	NA	19.44	17.8153	18.1519	17.6578	18.3145	17.9081	18.3084	18.3368	17.8071	18.4851	18.0596	18.4619	18.1286	12	AEEATPVTALR;AEEATPVTALRHEGK;AEEERVEEEDR;AEEERVEEEDRR;APEVQTPK;AQDLDKTQDELMK;ASALIDRPAPYFER;DEVDAAESTPTDR;DEVDAAESTPTDRR;DFAAAAAK;DSVSAAEVGTGQYATTK;DYFGLTYR;DYFGLTYRDAENQK;EGSSVTEAAK;EIGDKDR;EIGDKDRDFAAAAAK;EQHPDMSVTK;EQRGEEVDQSAPEQEQPATVSHEEEQASTIR;ETEITPEDGED;EVPVVHTETK;FLTLGSK;GEEVDQSAPEQEQPATVSHEEEQASTIR;GISQTNLITTVTPEK;GISQTNLITTVTPEKK;GQVLFDK;HQTNISELK;IRPGEFEQFESTIGFKLPNHR;IVITGDADIDHDQALAQ…	945	0.0428285	0.0897183	0.813358	0.897026	0.198558	0.600025	0.251174	0.999788
A2A5Y6;P10637;A0A0A0MQC7;B1AQW5;B1AQW6	A2A5Y6;P10637;A0A0A0MQC7	43;42;42;4;3	42;41;41;4;3	16;15;15;1;1	Microtubule-associated protein;Microtubule-associated protein tau	Mapt	tr|A2A5Y6|A2A5Y6_MOUSE Microtubule-associated protein OS=Mus musculus OX=10090 GN=Mapt PE=1 SV=1;sp|P10637|TAU_MOUSE Microtubule-associated protein tau OS=Mus musculus OX=10090 GN=Mapt PE=1 SV=3;tr|A0A0A0MQC7|A0A0A0MQC7_MOUSE Microtubule-associated protein	5	43	42	16	57.7	56.6	29	78.085	749	749;733;733;123;84	NA	323.31	23.5178	23.4623	23.3582	23.2555	23.7161	23.5896	23.6417	23.2142	23.4838	23.395	23.5017	23.3831	358	ADPRQEFDTMEDHAGDYTLLQDQEGDMDHGLK;AQTQGPSVGK;CGSKDNIK;CGSLGNIHHK;CGSLGNIHHKPGGGQVEVK;EASLQEPPGK;EASLQEPPGKQPAAGLPGRPVSR;EATCQPSGTRPEDIEK;EGQAPDLGTSDWTR;EGWGQDR;EQDLEGATVVGVPGEEQK;ESPPQPPADDGAEEPGSETSDAK;GAASPAQK;HVPGGGSVQIVYKPVDLSK;IGSLDNITHVPGGGNK;IGSLDNITHVPGGGNKK;IGSTENLK;KLDLSNVQSK;LDFKDRVQSK;LDLSNVQSK;LQTAPVPMPDLK;LTFRENAK;PGGGQVEVK;QEFDTMEDHAGDYTLLQDQEGDMDHGLK;QPAAGLPGRPVSR;QQVSSMSGAPLLPQGLR…	1023	0.0580704	0.220944	0.601251	0.758177	-0.0454068	0.354153	0.442432	0.999788
P26048	P26048	11	6	4	Gamma-aminobutyric acid receptor subunit alpha-2	Gabra2	sp|P26048|GBRA2_MOUSE Gamma-aminobutyric acid receptor subunit alpha-2 OS=Mus musculus OX=10090 GN=Gabra2 PE=1 SV=1	1	11	6	4	20	11.3	9.5	51.138	451	451	NA	21.785	16.7212	17.6437	17.2175	18.2647	17.2617	16.8677	17.0255	17.0804	17.1947	17.38	18.0771	17.3431	6	DPVLSTISK;GWAWDGK;ILDRLLDGYDNR;IQDDGTLLYTMR;IWTPDTFFHNGK;LLDGYDNR;LNNLMASK;LNQYDLLGQSIGK;PENKPAEAK;RGWAWDGK;TFNSVSK	3226	-0.464683	0.831383	0.147441	0.401944	-0.0639151	0.0706227	0.849919	0.999788
O88398	O88398	6	6	6	Advillin	Avil	sp|O88398|AVIL_MOUSE Advillin OS=Mus musculus OX=10090 GN=Avil PE=1 SV=2	1	6	6	6	6.8	6.8	6.8	92.031	819	819	NA	8.3419	16.1227	16.6008	15.7665	16.5658	16.4801	16.9691	17.1552	16.0371	17.0033	16.4955	16.765	16.581	8	DQTTGLGK;GQNQELPEDVDPAK;HFMAIFK;LFECSNK;LFQIHGNDK;TQAEHYLWYGK	2883	0.336213	0.589404	0.257393	0.499895	0.346339	0.943346	0.113934	0.999788
Q3UZZ6	Q3UZZ6	1	1	1	Sulfotransferase 1 family member D1	Sult1d1	sp|Q3UZZ6|ST1D1_MOUSE Sulfotransferase 1 family member D1 OS=Mus musculus OX=10090 GN=Sult1d1 PE=1 SV=1	1	1	1	1	3.1	3.1	3.1	35.083	295	295	0.001212	2.4003	13.0661	12.9129	12.3434	12.75	14.2017	13.0493	15.9535	13.929	13.2426	16.3045	12.9176	12.9959	1	DIPEEILNK	4384	1.45653	1.56922	0.0269639	0.252337	0.997079	0.703259	0.198035	0.999788
Q64288	Q64288	9	9	9	Olfactory marker protein	Omp	sp|Q64288|OMP_MOUSE Olfactory marker protein OS=Mus musculus OX=10090 GN=Omp PE=1 SV=3	1	9	9	9	65	65	65	18.866	163	163	NA	129.72	17.3277	17.6255	16.5035	16.6259	20.123	17.9929	21.5448	20.3896	18.5917	22.077	17.7334	16.8574	23	ASVVFNQL;KEDSDAMDWNEADALEFGER;LDFIQQQK;LIRPAESVYR;LIRPAESVYRLDFIQQQK;LQFDHWNVVLDKPGK;LRVESLK;QQLEMPLVLDQDLTQQMR;VTITGTSQNWTPDLTNLMTR	4775	2.92919	2.61	0.00245473	0.147549	1.69207	0.886883	0.129753	0.999788
Q8BWJ3;A2AHQ7;Q6PE66	Q8BWJ3;A2AHQ7	4;4;1	4;4;1	4;4;1	Phosphorylase b kinase regulatory subunit alpha, liver isoform;Phosphorylase b kinase regulatory subunit	Phka2	sp|Q8BWJ3|KPB2_MOUSE Phosphorylase b kinase regulatory subunit alpha, liver isoform OS=Mus musculus OX=10090 GN=Phka2 PE=1 SV=1;tr|A2AHQ7|A2AHQ7_MOUSE Phosphorylase b kinase regulatory subunit OS=Mus musculus OX=10090 GN=Phka2 PE=1 SV=1	3	4	4	4	3	3	3	138.49	1235	1235;1191;537	NA	6.833	15.6578	16.0971	16.2874	16.3031	15.6017	15.7149	15.7679	15.6647	15.8363	16.3896	16.6328	16.7046	6	DILSVMAK;ILSHIYAK;SLNLVDSPQPLLK;VPVGFYQK	1119	-0.459196	2.05775	0.00875494	0.192379	0.203535	0.436932	0.365652	0.999788
E9PYB0	E9PYB0	12	12	3			tr|E9PYB0|E9PYB0_MOUSE AHNAK nucleoprotein 2 (Fragment) OS=Mus musculus OX=10090 GN=Ahnak2 PE=1 SV=8	1	12	12	3	30.3	30.3	2	182.61	1738	1738	NA	125.71	19.2615	19.447	18.9194	19.5354	19.1635	19.5615	19.5024	19.1916	19.7563	19.5337	19.6718	19.2521	22	AAAAAGAGLK;AGQVGVK;GPHVDLK;ILQYSEPYK;LEGELALADK;LEGELALADKDVAAK;LEGELTLADKDVVAK;MPSFGVSAPGKPSLEASLEVGAPK;TLEEAGDRER;TPDLSVQLR;VEADVAPPQVQGDLK;VQMPSLK	1935	-0.000459224	0.00103941	0.99761	0.998404	0.166083	0.515977	0.304806	0.999788
Q8C7V3	Q8C7V3	4	4	3	U3 small nucleolar RNA-associated protein 15 homolog	Utp15	sp|Q8C7V3|UTP15_MOUSE U3 small nucleolar RNA-associated protein 15 homolog OS=Mus musculus OX=10090 GN=Utp15 PE=1 SV=1	1	4	4	3	7.8	7.8	4.5	59.374	528	528	NA	3.5624	14.9391	15.3028	15.5672	15.5632	15.0011	14.9815	14.9264	14.9806	15.1025	15.6338	15.975	15.8801	3	EHSDYVR;TPEVTVSIIK;YSQEPVK	5802	-0.430186	1.99419	0.0101348	0.199098	0.203911	0.443243	0.360377	0.999788
A6X8Z5	A6X8Z5	4	4	4	Rho GTPase-activating protein 31	Arhgap31	sp|A6X8Z5|RHG31_MOUSE Rho GTPase-activating protein 31 OS=Mus musculus OX=10090 GN=Arhgap31 PE=1 SV=1	1	4	4	4	3.4	3.4	3.4	155.27	1425	1425	NA	16.272	16.3582	16.7668	17.4817	17.1714	16.1818	16.2865	16.2092	16.886	17.1599	17.4157	17.256	16.9742	4	AFREFSGLK;DAANQSIQEAAILTDREK;IAGLEEK;SQEEPGSTPEIPQK	1286	-0.614331	1.37849	0.0418326	0.287705	0.156162	0.296001	0.505823	0.999788
B2RQX9;A0A140LHI9	B2RQX9;A0A140LHI9	14;7	14;7	2;2	Transporter	Slc6a5	tr|B2RQX9|B2RQX9_MOUSE Transporter OS=Mus musculus OX=10090 GN=Slc6a5 PE=1 SV=1;tr|A0A140LHI9|A0A140LHI9_MOUSE Sodium- and chloride-dependent glycine transporter 2 OS=Mus musculus OX=10090 GN=Slc6a5 PE=1 SV=1	2	14	14	2	20.1	20.1	2.9	87.028	791	791;181	NA	323.31	19.0807	19.3674	18.9632	19.475	19.049	19.3819	19.0189	18.892	19.651	19.2469	19.4333	19.4497	29	ACEAQQSGVGFCNLSSPR;AQATSAALR;FHNNCYR;GPEEDANVSVGK;IPALRGPEEDANVSVGK;LLLDSCVIGDHPK;LTDATVWK;LVCSPQPDWGPFLAQHR;MYLAPGR;NMIDPLGTSSLGLK;SASTGAQTFQSADAR;TFVSGSEEYFK;TSPEQDLPAEAPTATVQPPR;TSPEQDLPAEAPTATVQPPRVPR	1417	-0.199886	0.732592	0.185101	0.43708	0.126957	0.466137	0.341871	0.999788
P63084	P63084	5	5	5	Protein S100-A5	S100a5	sp|P63084|S10A5_MOUSE Protein S100-A5 OS=Mus musculus OX=10090 GN=S100a5 PE=3 SV=1	1	5	5	5	47.3	47.3	47.3	10.812	93	93	NA	43.539	17.8475	17.7753	17.5528	17.635	18.5674	17.8395	19.6701	18.7524	17.955	20.2075	17.9638	17.8155	14	ALTTMVTTFHK;ESSIDNLMK;METPLEK;NSDQEIDFK;TELSLAEK	3778	0.942244	1.68305	0.0207465	0.241387	0.681915	0.687708	0.205254	0.999788
Q99104	Q99104	110	1	1	Unconventional myosin-Va	Myo5a	sp|Q99104|MYO5A_MOUSE Unconventional myosin-Va OS=Mus musculus OX=10090 GN=Myo5a PE=1 SV=2	1	110	1	1	49.1	0.5	0.5	215.54	1853	1853	1	-2	13.356	14.0231	14.8337	14.4603	12.934	13.4659	13.2869	14.7139	14.633	14.8211	14.2377	13.4706	1	AAITVQR;AASELYTK;AATIVIQSYLR;AATTIQK;ACGVLETIR;AGQVAYLEK;AISPTSATSSGR;AKEEERPQIR;CALFEKPR;CIKPNDFK;DERNQSIIVSGESGAGK;DFQGMLEYK;DLEYRLDPK;DMCSWSK;DSDSCTIPPK;DSPQLLMDAK;DTVFEEQIK;DVLGDRK;EAIQPKDDK;EEERPQIR;EEMTLMLNVPKPGHK;EENTLLK;EEVLILR;EKDFQGMLEYK;EMTETMER;EMTETMERK;ETLEPLIQAAQLLQVK;ETLEPLIQAAQLLQVKK;ETNRLLESQLQSQK;GAELEYESLK;GEIAQAYIGLK;GEIAQAYIGLKETNR;GEIQSLKEENNR;GTDDTWAQK;HADYLNDDQK;HADYLNDDQ…	6655	-0.625093	0.735993	0.183657	0.43625	0.0237935	0.0219423	0.950731	0.999788
Q05AA6;B1AV35	Q05AA6;B1AV35	4;4	3;3	3;3	Dystrophin-related protein 2	Drp2	sp|Q05AA6|DRP2_MOUSE Dystrophin-related protein 2 OS=Mus musculus OX=10090 GN=Drp2 PE=1 SV=1;tr|B1AV35|B1AV35_MOUSE Dystrophin-related protein 2 OS=Mus musculus OX=10090 GN=Drp2 PE=1 SV=1	2	4	3	3	3.3	2.4	2.4	108.05	957	957;981	0.00081867	2.5791	15.0307	15.3176	15.5139	15.9648	14.8415	14.8974	14.9599	15.0046	15.0728	15.7544	15.6724	15.7813	3	ALEQINIR;EEFSPVK;MQILEDHNK;QLESQLQR	1359	-0.59043	2.05869	0.00873597	0.192379	0.0126006	0.0195567	0.955968	0.999788
E9Q8T1;A0A140LIQ6;A0A140LJ29;E9QL08;E9Q9Z4;Q9JJG0;A0A140LIJ2;A0A140LIQ1;A0A140LJA0;A0A140LI86;A0A668KLD4	E9Q8T1;A0A140LIQ6;A0A140LJ29;E9QL08;E9Q9Z4;Q9JJG0;A0A140LIJ2;A0A140LIQ1	14;14;13;13;13;12;12;11;6;6;2	11;11;10;10;10;10;9;9;5;5;2	11;11;10;10;10;10;9;9;5;5;2	Transforming acidic coiled-coil-containing protein 2	Tacc2	tr|E9Q8T1|E9Q8T1_MOUSE Transforming acidic coiled-coil-containing protein 2 OS=Mus musculus OX=10090 GN=Tacc2 PE=1 SV=1;tr|A0A140LIQ6|A0A140LIQ6_MOUSE Transforming acidic coiled-coil-containing protein 2 (Fragment) OS=Mus musculus OX=10090 GN=Tacc2 PE=1 SV	11	14	11	11	5.3	4.4	4.4	305.23	2879	2879;829;696;1036;1146;1149;568;555;910;1020;669	NA	102.55	18.8794	18.8839	18.9061	18.7278	18.8888	18.8794	18.871	18.7201	18.9644	18.9115	18.9652	18.8159	17	ANAEIAQVR;AQQEQAAYQASLR;EQALADLNSVEK;EQLRVDALER;EVLEGFRK;GLPSSQEPLLQVPEKPSQK;ICDELIAK;IGSTEVEK;IVAEYEK;LEFDYSEDK;LGSSLPQDDDTPK;LQHPVAR;QLGGQPDPHLALENTVPR;TIAQMIEDEQR	490	-0.0730131	0.693275	0.20264	0.454012	-0.0334677	0.28371	0.520343	0.999788
Q00898	Q00898	9	3	3	Alpha-1-antitrypsin 1-5	Serpina1e	sp|Q00898|A1AT5_MOUSE Alpha-1-antitrypsin 1-5 OS=Mus musculus OX=10090 GN=Serpina1e PE=1 SV=1	1	9	3	3	19.9	7.3	7.3	45.891	413	413	NA	21.524	17.332	16.5862	17.3361	14.9524	15.9793	15.3655	15.7661	14.9824	17.646	17.9211	15.2846	14.784	7	KPFDPENTK;LAQIHIPR;LSQAVHK;MQHLEQTLNK;NHYQAEVFSVNFAESEEAK;NHYQAEVFSVNFAESEEAKK;QAEFHVDESTTVK;VINDFVEK;VVDPTHK	3975	-1.0883	1.16348	0.0686309	0.325057	-0.243507	0.108631	0.778698	0.999788
P52194	P52194	6	6	6	Calmegin	Clgn	sp|P52194|CLGN_MOUSE Calmegin OS=Mus musculus OX=10090 GN=Clgn PE=1 SV=2	1	6	6	6	10	10	10	69.43	611	611	NA	52.534	16.6362	16.8288	16.7437	16.9091	17.122	16.9127	17.5381	17.1738	17.1872	18.1793	17.0049	16.9707	6	DEPSSGTFK;EDRETLEGQEEVSK;EVADQWATDGWELK;HAKPPDVDLK;TGVFEEK;YEDTGPK	3494	0.345938	1.63392	0.0232316	0.246807	0.454306	0.97382	0.106213	0.999788
B2RXC6;Q7TSI4	B2RXC6;Q7TSI4	2;1	2;1	2;1	DNA-directed RNA polymerase subunit	Polr3a	tr|B2RXC6|B2RXC6_MOUSE DNA-directed RNA polymerase subunit OS=Mus musculus OX=10090 GN=Polr3a PE=1 SV=1;tr|Q7TSI4|Q7TSI4_MOUSE DNA-directed RNA polymerase subunit OS=Mus musculus OX=10090 GN=Polr3a PE=1 SV=1	2	2	2	2	1.1	1.1	1.1	155.74	1390	1390;649	0.0067706	1.5502	13.7684	13.818	14.1927	14.5491	14.0702	13.6617	13.5461	13.91	14.2263	13.6853	14.9588	14.1846	2	ANLVTPR;ITPTQIEK	1437	-0.342459	0.986953	0.10305	0.356442	0.0828306	0.114225	0.768732	0.999788
Q9CX53	Q9CX53	1	1	1	Gem-associated protein 6	Gemin6	sp|Q9CX53|GEMI6_MOUSE Gem-associated protein 6 OS=Mus musculus OX=10090 GN=Gemin6 PE=1 SV=2	1	1	1	1	7.8	7.8	7.8	18.75	166	166	0.00081788	2.5641	10.862	11.2221	11.8702	12.0891	11.3706	11.4596	11.0613	10.8327	11.2007	11.9902	11.7116	12.0002	1	NHIPVTEQGDAQR	7027	-0.382619	0.710807	0.194622	0.445325	0.119617	0.161283	0.68979	0.999788
Q62205;F8VPQ7;E9PW82;B1AYL0	Q62205;F8VPQ7;E9PW82;B1AYL0	8;8;8;8	1;1;1;1	1;1;1;1	Sodium channel protein type 9 subunit alpha;Sodium channel protein	Scn9a	sp|Q62205|SCN9A_MOUSE Sodium channel protein type 9 subunit alpha OS=Mus musculus OX=10090 GN=Scn9a PE=1 SV=2;tr|F8VPQ7|F8VPQ7_MOUSE Sodium channel protein OS=Mus musculus OX=10090 GN=Scn9a PE=1 SV=1;tr|E9PW82|E9PW82_MOUSE Sodium channel protein OS=Mus mus	4	8	1	1	4	0.4	0.4	225.81	1984	1984;1975;1973;1973	0.0099571	1.3655	12.0283	12.1908	11.522	11.8849	12.8553	12.1688	13.7013	12.856	12.344	13.9785	11.9994	11.8566	1	FDPDATQFIEFCK;LSDFAAALDPPLLIAKPNK;RENYISNR;TFIVLNK;TISVIPGLK;TIVGALIQSVK;VSYEPITTTLK;VSYEPITTTLKR	1384	0.932169	1.85692	0.013902	0.212731	0.540068	0.599751	0.251333	0.999788
A0A140LIX6;E9QM76;Q9CWB5	A0A140LIX6;E9QM76;Q9CWB5	1;1;1	1;1;1	1;1;1	Pyroglutamyl-peptidase 1-like protein	Pgpep1l	tr|A0A140LIX6|A0A140LIX6_MOUSE Pyroglutamyl-peptidase 1-like protein OS=Mus musculus OX=10090 GN=Pgpep1l PE=3 SV=1;tr|E9QM76|E9QM76_MOUSE Pyroglutamyl-peptidase 1-like protein OS=Mus musculus OX=10090 GN=Pgpep1l PE=3 SV=1;sp|Q9CWB5|PGPIL_MOUSE Pyroglutamyl	3	1	1	1	5.8	5.8	5.8	23.014	206	206;130;130	0.003662	1.8988	15.1558	15.648	17.1332	16.2956	14.8283	15.2581	14.9298	16.382	16.4798	16.5994	16.157	15.4346	1	VIIQEMLEEIGK	495	-0.768892	0.835192	0.146153	0.400711	0.00842613	0.00664767	0.98481	0.999788
Q6ZWQ0;E9QP46;F6W8R9;Q6DFZ2;F7BX34;D3Z412;D6RH38;D3YVK9	Q6ZWQ0;E9QP46;F6W8R9;Q6DFZ2	12;12;7;7;5;2;1;1	11;11;6;6;4;1;1;1	11;11;6;6;4;1;1;1	Nesprin-2	Syne2	sp|Q6ZWQ0|SYNE2_MOUSE Nesprin-2 OS=Mus musculus OX=10090 GN=Syne2 PE=1 SV=2;tr|E9QP46|E9QP46_MOUSE Nesprin-2 OS=Mus musculus OX=10090 GN=Syne2 PE=1 SV=1;tr|F6W8R9|F6W8R9_MOUSE Nesprin-2 (Fragment) OS=Mus musculus OX=10090 GN=Syne2 PE=1 SV=1;tr|Q6DFZ2|Q6DFZ	8	12	11	11	1.9	1.8	1.8	782.72	6874	6874;6870;1644;2152;733;125;74;269	NA	19.672	16.039	16.0573	16.1049	16.1919	16.4299	16.4459	16.3597	16.5041	16.4534	16.4581	16.4943	16.504	11	AESHELTEEDRGR;EISSSLLVK;GQGEDYIEAEEK;IESELSKPVVYDVCDNQEIQK;LENALHVLK;LTQLELINK;MEEYNDLLK;NICAMSMER;NIEEAHEIQK;QTAECDEEIDSLK;QTVQQLK;TEAELEALK	2221	0.276366	3.69606	0.000201346	0.0632309	0.27797	4.28107	5.23514e-05	0.0986431
Q6ZPS2;E9PX09	Q6ZPS2;E9PX09	5;5	5;5	5;5	Carnosine synthase 1	Carns1	sp|Q6ZPS2|CRNS1_MOUSE Carnosine synthase 1 OS=Mus musculus OX=10090 GN=Carns1 PE=1 SV=2;tr|E9PX09|E9PX09_MOUSE Carnosine synthase 1 OS=Mus musculus OX=10090 GN=Carns1 PE=1 SV=1	2	5	5	5	7.5	7.5	7.5	89.28	827	827;947	NA	74.49	14.6653	14.6686	14.5524	14.7655	14.8743	14.8203	15.3785	14.918	14.8665	15.8088	14.7261	14.7315	5	ETLQTLHDQGQLR;GQQALPLHLR;TQLHLLR;VATPGQEGEAVLLVSK;VEPSTVVNTVLGLLEK	1910	0.275417	1.32243	0.0475962	0.299855	0.269063	0.567979	0.270409	0.999788
A0A2I3BRA0;Q9D258	A0A2I3BRA0;Q9D258	3;3	3;3	3;3	Acyl-CoA-binding domain-containing protein 7	Acbd7	tr|A0A2I3BRA0|A0A2I3BRA0_MOUSE Acyl-CoA-binding domain-containing protein 7 OS=Mus musculus OX=10090 GN=Acbd7 PE=1 SV=1;sp|Q9D258|ACBD7_MOUSE Acyl-CoA-binding domain-containing protein 7 OS=Mus musculus OX=10090 GN=Acbd7 PE=3 SV=2	2	3	3	3	37.1	37.1	37.1	10.067	89	89;88	NA	6.2085	14.8165	14.9548	14.6987	14.8567	15.9244	15.0052	16.8635	15.976	15.2318	17.4899	14.8898	14.8917	3	EDAMCAYISK;SLQADFDQAAQDVRK;WEAWNLQK	745	1.04985	1.89885	0.0126227	0.20682	0.691664	0.630192	0.234319	0.999788
Q3V4D5;B1AUY9;B1AUZ1;Q3UX61	Q3V4D5;B1AUY9;B1AUZ1;Q3UX61	5;4;4;3	1;0;0;0	1;0;0;0	N-terminal amino-acid N(alpha)-acetyltransferase NatA;N-alpha-acetyltransferase 11	Naa10;Naa11	tr|Q3V4D5|Q3V4D5_MOUSE N-alpha-acetyltransferase 10 OS=Mus musculus OX=10090 GN=Naa10 PE=1 SV=1;tr|B1AUY9|B1AUY9_MOUSE N-alpha-acetyltransferase 10 OS=Mus musculus OX=10090 GN=Naa10 PE=1 SV=1;tr|B1AUZ1|B1AUZ1_MOUSE N-alpha-acetyltransferase 10 OS=Mus muscu	4	5	1	1	23.6	7.6	7.6	24.821	225	225;170;206;218	1	-2	7.54255	7.0114	6.95878	7.68613	8.01165	7.92438	7.86709	7.92198	8.29643	7.76798	8.02066	8.41301	1	AMIENFNAK;GQAHGSGGLGEQSGEQR;IVGYVLAK;YVSLHVR;YYADGEDAYAMK	4401	0.584392	2.16909	0.00677506	0.185013	0.733724	2.16982	0.00676364	0.728251
Q9WV27	Q9WV27	14	2	2	Sodium/potassium-transporting ATPase subunit alpha-4	Atp1a4	sp|Q9WV27|AT1A4_MOUSE Sodium/potassium-transporting ATPase subunit alpha-4 OS=Mus musculus OX=10090 GN=Atp1a4 PE=1 SV=3	1	14	2	2	13.2	3.8	3.8	114.89	1032	1032	NA	4.3614	16.4948	16.426	16.5871	16.6159	16.6343	16.582	16.7274	16.5704	16.7167	16.761	16.6197	16.8471	3	IAGLCNR;LIFDNLK;LIFDNLKK;LIIVEGCQR;LYWDDTQLNDLEDSYGQQWTYEQR;NLEAVETLGSTSTICSDK;NLEAVETLGSTSTICSDKTGTLTQNR;NMVPQQALVIR;NMVPQQALVIRDGEK;QAADMILLDDNFASIVTGVEEGR;QAADMILLDDNFASIVTGVEEGRLIFDNLKK;TGTLTQNR;VAEIPFNSTNK;VIMVTGDHPITAK	7882	0.0369738	0.302989	0.497749	0.685462	0.104036	0.949696	0.112281	0.999788
Q9CR92	Q9CR92	1	1	1	Coiled-coil domain-containing protein 96	Ccdc96	sp|Q9CR92|CCD96_MOUSE Coiled-coil domain-containing protein 96 OS=Mus musculus OX=10090 GN=Ccdc96 PE=2 SV=1	1	1	1	1	1.4	1.4	1.4	67.255	584	584	1	-2	13.2635	13.5406	14.3822	13.7465	13.2973	13.8062	13.418	13.9833	14.2027	14.1777	14.087	13.4889	1	YNMYLQQK	6970	-0.164298	0.28084	0.523793	0.703336	0.157283	0.263365	0.545299	0.999788
Q7SIG6;D3YX85	Q7SIG6;D3YX85	23;23	1;1	1;1	Arf-GAP with SH3 domain, ANK repeat and PH domain-containing protein 2	Asap2	sp|Q7SIG6|ASAP2_MOUSE Arf-GAP with SH3 domain, ANK repeat and PH domain-containing protein 2 OS=Mus musculus OX=10090 GN=Asap2 PE=1 SV=3;tr|D3YX85|D3YX85_MOUSE Arf-GAP with SH3 domain, ANK repeat and PH domain-containing protein 2 OS=Mus musculus OX=10090	2	23	1	1	25.7	1.8	1.8	106.8	958	958;955	0.00095212	2.5209	17.3779	16.6561	15.9748	16.477	16.5216	16.4955	16.9378	15.9738	16.1675	16.195	16.5662	17.2889	3	ASIEIANESGETPLDIAK;DDPDLGSAFLK;DTANLTK;EEALNNAFK;EEALNNAFKGDDNTGENNIVQELTK;ELTALFK;FGGNCVCR;FGGNCVCRDDPDLGSAFLK;GDDNTGENNIVQELTK;GPEASGPLSNAMALQPPAPMPR;HEHCEELLTQALSGR;KGVDLLQNLIK;LHSLCEAVK;LNLLTCQVK;NVGKDPLTTTPPPPVAK;QLIQLRDILK;REDRPVSFYQLGSSQFQSNAVSLAR;SALQVEQK;TEISGAEIAEEMEK;TEISGAEIAEEMEKER;TEISGAEIAEEMEKERR;TSGTLEAMNQPSK;YFHAQCNFFQDGLK	1599	-0.199701	0.277974	0.527261	0.704191	-0.16799	0.20142	0.628897	0.999788
V9GX34;A0A1Y7VP35	V9GX34	5;2	5;2	5;2		Csmd2	tr|V9GX34|V9GX34_MOUSE CUB and Sushi multiple domains 2 OS=Mus musculus OX=10090 GN=Csmd2 PE=1 SV=2	2	5	5	5	1.4	1.4	1.4	392.47	3611	3611;302	NA	12.741	16.0424	16.2621	16.2232	16.0791	16.2986	16.2922	16.2061	16.0886	16.2018	16.1672	16.3264	16.2561	5	ELSGPMLPK;GAYEYQGK;GYLLQGSTTR;TEVNYDTLEVRDGR;VTGFQVANSK	8160	0.00960316	0.0521713	0.886806	0.938807	-0.0148897	0.0951656	0.80322	0.999788
P04247;A0A2R8VK58;A0A2R8W6F8	P04247;A0A2R8VK58;A0A2R8W6F8	4;2;2	4;2;2	4;2;2	Myoglobin	Mb	sp|P04247|MYG_MOUSE Myoglobin OS=Mus musculus OX=10090 GN=Mb PE=1 SV=3;tr|A0A2R8VK58|A0A2R8VK58_MOUSE Myoglobin (Fragment) OS=Mus musculus OX=10090 GN=Mb PE=1 SV=1;tr|A0A2R8W6F8|A0A2R8W6F8_MOUSE Myoglobin OS=Mus musculus OX=10090 GN=Mb PE=1 SV=1	3	4	4	4	34.4	34.4	34.4	17.069	154	154;83;99	NA	12.67	19.401	17.3634	16.5383	16.8328	17.469	17.1151	17.5769	17.1808	17.6484	17.5238	17.18	17.0398	6	ALELFRNDIAAK;HSGDFGADAQGAMSK;THPETLDK;VEADLAGHGQEVLIGLFK	2981	-0.260225	0.183135	0.655941	0.79539	-0.286979	0.204037	0.62512	0.999788
Q8VHP7	Q8VHP7	13	8	8	Leukocyte elastase inhibitor B	Serpinb1b	sp|Q8VHP7|ILEUB_MOUSE Leukocyte elastase inhibitor B OS=Mus musculus OX=10090 GN=Serpinb1b PE=1 SV=1	1	13	8	8	27.5	17.5	17.5	42.887	382	382	NA	27.918	18.3092	18.4013	18.0658	18.3947	18.6951	18.8831	19.0683	18.3233	18.8518	18.283	18.5859	18.5831	12	ADLSGMSGSR;EINQWVK;ETINAPFR;GIWEEQFMTR;GQTEGKIPELLAK;GSTAAQLSK;GVVDSMTK;HNPTANMIFFGR;IEEQLTLGK;IPELLAK;KEINQWVK;KFPFGYISDLK;NIDVHVK	6374	0.386904	1.44711	0.0357182	0.274958	0.183344	0.773297	0.16854	0.999788
Q99J10	Q99J10	2	2	2	Cytoplasmic tRNA 2-thiolation protein 1	Ctu1	sp|Q99J10|CTU1_MOUSE Cytoplasmic tRNA 2-thiolation protein 1 OS=Mus musculus OX=10090 GN=Ctu1 PE=2 SV=1	1	2	2	2	7.6	7.6	7.6	43.823	420	420	NA	6.5917	14.1482	14.4443	14.6316	14.6813	14.1552	14.2003	14.2214	14.3552	14.9004	14.5692	14.8372	14.41	2	GGVLGSTGEGCALPR;LALAPAAKPPPPGTCSR	6658	-0.301544	1.58181	0.0261934	0.249898	0.102899	0.307559	0.49254	0.999788
Q91V77;P56565;D3YUT6	Q91V77;P56565	3;2;1	3;2;1	3;2;1	Protein S100;Protein S100-A1	S100a1	tr|Q91V77|Q91V77_MOUSE Protein S100 OS=Mus musculus OX=10090 GN=S100a1 PE=1 SV=1;sp|P56565|S10A1_MOUSE Protein S100-A1 OS=Mus musculus OX=10090 GN=S100a1 PE=1 SV=2	3	3	3	3	52.1	52.1	52.1	10.505	94	94;94;63	NA	29.17	14.5755	14.9484	15.7742	15.3705	14.5127	14.7479	14.6931	15.3946	15.523	15.6029	15.2906	14.8254	3	DLLQTELSGFLDVQK;ELDENGDGEVDFK;GSELESAMETLINVFHAHSGK	6402	-0.389467	0.702359	0.198445	0.449161	0.0423576	0.0563131	0.878389	0.999788
O54829;A0A0A6YVV6	O54829	18;3	1;1	1;1	Regulator of G-protein signaling 7	Rgs7	sp|O54829|RGS7_MOUSE Regulator of G-protein signaling 7 OS=Mus musculus OX=10090 GN=Rgs7 PE=1 SV=2	2	18	1	1	37.5	1.9	1.9	54.791	469	469;71	1	-2	13.6129	13.8661	13.7064	13.8448	13.7947	13.5562	13.8404	13.3103	13.5763	13.8223	13.8026	14.0767	1	AFWDVHRPVPGCVNTTEVDIK;ARLELADYEAESLAR;DDGTFYR;EPGRYTFEDAQEHIYK;FLESEFSSENLR;FWLAVEDLKR;ILDSQER;LELADYEAESLAR;MEDVIAR;RLTSLVQSY;SSAYQELLQAK;SVYGLQNDIR;TTQNVKEPGR;TTQNVKEPGRYTFEDAQEHIYK;VQEIWQEFLAPGAPSAINLDSK;WGFGMDEALKDPVGR;YTFEDAQEHIYK;YWQIQLDR	2801	-0.189268	0.830128	0.147867	0.402009	-0.0364722	0.134873	0.733038	0.999788
P47963	P47963	17	17	17	Large ribosomal subunit protein eL13	Rpl13	sp|P47963|RL13_MOUSE 60S ribosomal protein L13 OS=Mus musculus OX=10090 GN=Rpl13 PE=1 SV=3	1	17	17	17	53.1	53.1	53.1	24.305	211	211	NA	177.62	21.2339	21.3918	21.4533	21.7539	21.3151	21.2656	21.3061	21.2432	21.3698	21.6775	21.6958	21.7902	66	ARVITEEEK;DWQQRVDTWFNQPAR;EAAEQDVEK;EAAEQDVEKK;GDSSAEELK;GFSLEELR;KGDSSAEELK;LATQLTGPVMPIR;NGMILKPHFHK;PASGPIRPIVR;STESLQANVQR;TIGISVDPR;TIGISVDPRR;VDTWFNQPAR;VDTWFNQPARK;VITEEEK;VITEEEKNFK	3427	-0.24725	1.47406	0.0335693	0.270974	0.0836899	0.287517	0.515802	0.999788
F7DBB3;Q3URZ6	F7DBB3	11;2	3;2	2;2			tr|F7DBB3|F7DBB3_MOUSE AHNAK nucleoprotein 2 (Fragment) OS=Mus musculus OX=10090 GN=Ahnak2 PE=1 SV=1	2	11	3	2	16	2	1.1	166.49	1576	1576;770	NA	9.4251	16.9834	17.1152	16.7023	17.0947	16.9768	17.2519	17.2746	16.8992	17.2784	17.0519	17.3163	17.0111	4	AGQVGVK;GPHVDLK;LEGELALADK;LEGELALADKDVAAK;LEGELSLADKDVAAK;MPSFGVSAPGKPSLEASLEVGAPK;SPSTTAELVR;TELPSSK;TPDLSVQLR;VEADVAPPQVQGDLK;VQMPSLK	2342	0.0653237	0.227506	0.592234	0.752206	0.0890213	0.371313	0.425292	0.999788
Q91WD9;A0A286YD29	Q91WD9;A0A286YD29	3;2	3;2	3;2	Secretagogin	Scgn	sp|Q91WD9|SEGN_MOUSE Secretagogin OS=Mus musculus OX=10090 GN=Scgn PE=2 SV=1;tr|A0A286YD29|A0A286YD29_MOUSE Secretagogin OS=Mus musculus OX=10090 GN=Scgn PE=1 SV=1	2	3	3	3	13.4	13.4	13.4	32.145	276	276;119	NA	17.621	14.9888	15.012	14.8295	14.7993	15.5837	15.0865	16.5419	16.058	15.1936	17.2463	14.978	14.9269	3	IFAHYDVSK;SGTEDTLMEENVQK;TGALEGPEVDGFVK	6457	0.849451	1.84842	0.014177	0.214133	0.57642	0.580625	0.262649	0.999788
F6ZQA3	F6ZQA3	20	1	1		Numa1	tr|F6ZQA3|F6ZQA3_MOUSE Nuclear mitotic apparatus protein 1 (Fragment) OS=Mus musculus OX=10090 GN=Numa1 PE=1 SV=1	1	20	1	1	30.6	1.8	1.8	82.882	741	741	0.0032955	2.0164	15.6229	15.6557	15.7089	15.6233	15.435	15.554	15.6402	15.6222	15.7663	15.7392	15.7999	15.76	1	AHGLLAEENR;ASYAEQLSMLK;ELEVMTAK;ELGELGSLR;ELQQAGLK;EQAAEHYK;FQVATDALK;FREELEQSK;GQAPLETSLDSLGDAFPDSGRK;IATTTTGTATVATTPR;LGNSLLR;LGSPDDGNSALLSLPGYRPTTR;LTAQVEQLEVFQR;LTEHDQASK;QFLEVELDQAREK;QRFQEER;QSMAFSILNTPK;SLEAQVAHADQQLR;TTQIINITMTK;YVQELAAVR	2311	-0.15003	1.85293	0.0140305	0.212731	0.0121048	0.168528	0.678378	0.999788
Q60954;P97367;V9GXB5;Q148B2;A0A0A0MQB8;H3BLB6;Q3TYM2;B1AWK4;P97368	Q60954;P97367;V9GXB5;Q148B2;A0A0A0MQB8;H3BLB6;Q3TYM2;B1AWK4;P97368	1;1;1;1;1;1;1;1;1	1;1;1;1;1;1;1;1;1	1;1;1;1;1;1;1;1;1	Homeobox protein Meis1;Homeobox protein Meis2;Homeobox protein Meis3	Meis1;Meis2;Meis3	sp|Q60954|MEIS1_MOUSE Homeobox protein Meis1 OS=Mus musculus OX=10090 GN=Meis1 PE=1 SV=1;sp|P97367|MEIS2_MOUSE Homeobox protein Meis2 OS=Mus musculus OX=10090 GN=Meis2 PE=1 SV=2;tr|V9GXB5|V9GXB5_MOUSE Homeobox protein Meis1 (Fragment) OS=Mus musculus OX=10	9	1	1	1	2.1	2.1	2.1	43.002	390	390;477;225;313;349;385;393;400;378	0.0013371	2.2765	15.0077	14.9457	14.9314	15.0155	14.9939	15.0098	15.5859	15.4202	15.2266	16.33	15.0331	15.1182	2	FHLLELEK	91	0.217324	0.872584	0.134096	0.388722	0.350168	0.663666	0.216937	0.999788
Q9Z1R9	Q9Z1R9	1	1	1		Prss1	tr|Q9Z1R9|Q9Z1R9_MOUSE Protease, serine 1 (trypsin 1) OS=Mus musculus OX=10090 GN=Prss1 PE=1 SV=1	1	1	1	1	8.1	8.1	8.1	26.134	246	246	0.0013382	2.2843	18.7071	19.11	19.3961	19.3292	18.6787	18.8667	19.511	19.3368	19.7066	19.4208	19.2374	19.2602	2	LGEHNINVLEGNEQFIDAAK	7960	-0.100693	0.185579	0.65226	0.793044	0.1734	0.498261	0.317497	0.999788
D3YZU4	D3YZU4	53	1	1		Shank1	tr|D3YZU4|D3YZU4_MOUSE SH3 and multiple ankyrin repeat domains protein 1 OS=Mus musculus OX=10090 GN=Shank1 PE=1 SV=1	1	53	1	1	29.1	1.1	1.1	225.35	2159	2159	0.0014663	2.2202	13.1854	13.4348	13.4462	13.2022	13.1461	13.0736	13.12	13.2269	13.2736	13.3779	13.4489	13.3552	1	AASAAMYVPAR;ALDPASPLGLALAAR;ALTASPPAAR;AQLGIADENGWQEIHQACQR;ASIISELSSK;CCELLLYNR;DANFLEEER;DANFLEEERLLR;DGMTALHK;DSEGFGFVLR;EDYVDLGVTR;EGGWQNEAR;EQDVVPFQESPK;ESSEGGVTPQPPPRPPSPR;EYPQSFEK;FLENCQARPPPAGTR;FNPDATIWTAK;GLTPLFHTAMVGGDPR;GPPGAGLTVPPALLR;GRHPEDAK;GSGAPGNLASTR;GSLPPASSPTSPALPR;GSSTEDGPGVPPPSPR;GVPYLEFR;HLQGVEFEMRPPLLR;HPDMDEAVHK;KDSEGFGFVLR;LALGPQPSLR;LESGGSSGGYGAYAAGSR;LQQFGGASTAGGALPWA…	1645	-0.231874	1.97187	0.0106692	0.200407	-0.0508168	0.303608	0.497041	0.999788
Q07797;E9Q5X5	Q07797;E9Q5X5	2;1	2;1	2;1	Galectin-3-binding protein	Lgals3bp	sp|Q07797|LG3BP_MOUSE Galectin-3-binding protein OS=Mus musculus OX=10090 GN=Lgals3bp PE=1 SV=1;tr|E9Q5X5|E9Q5X5_MOUSE Galectin-3-binding protein (Fragment) OS=Mus musculus OX=10090 GN=Lgals3bp PE=1 SV=1	2	2	2	2	4.3	4.3	4.3	64.49	577	577;204	NA	27.252	15.7482	15.8744	15.8601	15.7629	15.6913	15.6582	15.5343	15.9935	16.031	15.9992	16.1701	15.949	2	AAFGPGK;AVDQWSTETIASHEDIER	4040	-0.152494	0.885548	0.130152	0.384768	0.124336	1.34	0.0457085	0.999788
P09528;A0A494B9D4;A0A494BA92;A0A494BAP3	P09528;A0A494B9D4;A0A494BA92;A0A494BAP3	7;5;5;4	7;5;5;4	7;5;5;4	Ferritin heavy chain;Ferritin heavy chain, N-terminally processed;Ferritin	Fth1	sp|P09528|FRIH_MOUSE Ferritin heavy chain OS=Mus musculus OX=10090 GN=Fth1 PE=1 SV=2;tr|A0A494B9D4|A0A494B9D4_MOUSE Ferritin (Fragment) OS=Mus musculus OX=10090 GN=Fth1 PE=1 SV=1;tr|A0A494BA92|A0A494BA92_MOUSE Ferritin OS=Mus musculus OX=10090 GN=Fth1 PE=1	4	7	7	7	47.8	47.8	47.8	21.066	182	182;116;136;59	NA	111.01	19.8318	19.9351	20.226	20.1761	19.6741	19.6957	19.8477	19.958	20.3092	20.4118	20.0658	19.9663	32	DDWESGLNAMECALHLEK;IFLQDIK;KPDRDDWESGLNAMECALHLEK;MGAPEAGMAEYLFDK;NDPHLCDFIETYYLSEQVK;QNYHQDAEAAINR;SVNQSLLELHK	3027	-0.313308	1.83124	0.0147488	0.216524	0.052288	0.168479	0.678456	0.999788
Q922F4	Q922F4	19	2	2	Tubulin beta-6 chain	Tubb6	sp|Q922F4|TBB6_MOUSE Tubulin beta-6 chain OS=Mus musculus OX=10090 GN=Tubb6 PE=1 SV=1	1	19	2	2	36	6.3	6.3	50.09	447	447	NA	25.813	13.3315	13.2727	13.4158	13.2845	13.2631	13.221	13.0412	13.2027	13.4402	13.4923	13.2714	13.2974	2	ALTVPELTQQMFDAK;EEYPDRIMNTFSVMPSPK;FPGQLNADLR;FPGQLNADLRK;GHYTEGAELVDSVLDVVR;GHYTEGAELVDSVLDVVRK;IMNTFSVMPSPK;IREEYPDR;IREEYPDRIMNTFSVMPSPK;ISVYYNESSSK;KLAVNMVPFPR;LAVNMVPFPR;LHFFMPGFAPLTAR;MASTFIGNSTAIQELFK;NMMAACDPR;NMMAACDPRHGR;NSSYFVEWIPNNVK;VAVCDIPPR;YLTVATVFR	6601	-0.200549	2.28278	0.00521464	0.175459	-0.0483927	0.376575	0.42017	0.999788
Q0VAW6	Q0VAW6	5	5	1		Ark2n	tr|Q0VAW6|Q0VAW6_MOUSE RIKEN cDNA 8030462N17 gene OS=Mus musculus OX=10090 GN=8030462N17Rik PE=1 SV=1	1	5	5	1	17.3	17.3	2.8	42.78	399	399	NA	59.006	17.3785	17.6962	18.6489	18.1243	17.2339	17.4691	17.5089	18.2859	18.4148	18.4295	17.8776	17.5439	7	DSSESQLASTESDKPTTGR;EEDGSVELESQVQK;GGVIQSVSSWK;SRSESETSTMAAK;VEELIESAAPPK	4061	-0.399348	0.637702	0.230302	0.474032	0.00404311	0.0045468	0.989585	0.999788
P38532;A0A2R8W6L8;Q52L52;A0A075F5C6;A0A2I3BQV9;A0A2I3BQX3	P38532;A0A2R8W6L8;Q52L52;A0A075F5C6;A0A2I3BQV9;A0A2I3BQX3	2;2;2;2;1;1	2;2;2;2;1;1	2;2;2;2;1;1	Heat shock factor protein 1	Hsf1	sp|P38532|HSF1_MOUSE Heat shock factor protein 1 OS=Mus musculus OX=10090 GN=Hsf1 PE=1 SV=2;tr|A0A2R8W6L8|A0A2R8W6L8_MOUSE Heat shock factor protein 1 OS=Mus musculus OX=10090 GN=Hsf1 PE=1 SV=1;tr|Q52L52|Q52L52_MOUSE Heat shock factor protein 1 OS=Mus musc	6	2	2	2	3.4	3.4	3.4	57.223	525	525;438;477;531;142;172	NA	3.9599	14.9946	14.9617	15.8392	15.847	14.8279	14.8139	14.8026	15.5766	15.683	15.773	15.2733	14.9456	2	GQEQLLENIK;VTSVSTLK	14	-0.465027	0.909524	0.123162	0.378423	-0.0930016	0.131284	0.739122	0.999788
Q9D115	Q9D115	1	1	1	Zinc finger protein 706	Znf706	sp|Q9D115|ZN706_MOUSE Zinc finger protein 706 OS=Mus musculus OX=10090 GN=Znf706 PE=1 SV=1	1	1	1	1	14.5	14.5	14.5	8.4977	76	76	NA	14.93	15.6814	15.5703	15.6189	15.912	15.547	15.4109	15.7915	15.5102	15.7314	15.8102	15.7532	16.0128	3	AALIYTCTVCR	7158	-0.191014	1.07723	0.0837092	0.33869	0.0296698	0.130445	0.740551	0.999788
O08550;F8WJ40;F6W623	O08550;F8WJ40;F6W623	2;2;1	2;2;1	2;2;1	Histone-lysine N-methyltransferase 2B;Histone-lysine N-methyltransferase;[histone H3]-lysine(4) N-methyltransferase	Kmt2b	sp|O08550|KMT2B_MOUSE Histone-lysine N-methyltransferase 2B OS=Mus musculus OX=10090 GN=Kmt2b PE=1 SV=3;tr|F8WJ40|F8WJ40_MOUSE Histone-lysine N-methyltransferase OS=Mus musculus OX=10090 GN=Kmt2b PE=1 SV=1;tr|F6W623|F6W623_MOUSE [Histone H3]-lysine(4) N-tr	3	2	2	2	0.7	0.7	0.7	294.82	2713	2713;2721;2014	0.0080061	1.4804	13.5525	13.9639	14.85	14.3332	13.1585	13.6889	12.8813	14.5284	14.6434	14.6578	14.2863	13.536	2	HLLECER;MVQALTELLRR	2414	-0.667728	0.900962	0.125614	0.380681	0.00732748	0.00761635	0.982616	0.999788
Q8CG46;A0A286YDG5	Q8CG46;A0A286YDG5	1;1	1;1	1;1	Structural maintenance of chromosomes protein 5	Smc5	sp|Q8CG46|SMC5_MOUSE Structural maintenance of chromosomes protein 5 OS=Mus musculus OX=10090 GN=Smc5 PE=1 SV=1;tr|A0A286YDG5|A0A286YDG5_MOUSE Structural maintenance of chromosomes protein 5 OS=Mus musculus OX=10090 GN=Smc5 PE=1 SV=1	2	1	1	1	0.7	0.7	0.7	128.81	1101	1101;1011	1	-2	16.0377	16.6414	17.5171	16.9408	15.8909	16.3304	15.9433	17.0263	17.1778	17.0146	16.9607	16.2872	3	FDNLMNQK	702	-0.547064	0.812864	0.153863	0.407903	-0.0251396	0.0278284	0.937933	0.999788
Q9CWF2	Q9CWF2	31	1	1	Tubulin beta-2B chain	Tubb2b	sp|Q9CWF2|TBB2B_MOUSE Tubulin beta-2B chain OS=Mus musculus OX=10090 GN=Tubb2b PE=1 SV=1	1	31	1	1	65.4	2.7	2.7	49.953	445	445	NA	93.916	18.0722	18.0425	18.0645	17.8815	17.9854	17.9881	18.0651	17.904	18.2188	18.165	18.027	17.8735	11	AILVDLEPGTMDSVR;ALTVPELTQQMFDSK;EEYPDRIMNTFSVMPSPK;ESESCDCLQGFQLTHSLGGGTGSGMGTLLISK;EVDEQMLNVQNK;FPGQLNADLR;FPGQLNADLRK;GHYTEGAELVDSVLDVVR;GHYTEGAELVDSVLDVVRK;IMNTFSVMPSPK;INVYYNEATGNK;IREEYPDR;IREEYPDRIMNTFSVMPSPK;ISEQFTAMFR;ISEQFTAMFRR;KESESCDCLQGFQLTHSLGGGTGSGMGTLLISK;KLAVNMVPFPR;LAVNMVPFPR;LHFFMPGFAPLTSR;LTTPTYGDLNHLVSATMSGVTTCLR;MSATFIGNSTAIQELFK;MSATFIGNSTAIQELFKR;MSMKEVDEQMLNVQNK;NMMAACDPR…	7006	-0.0917116	0.942209	0.114233	0.365356	-0.0446023	0.231456	0.586872	0.999788
Q9CXR1;A0A1Y7VN19;A0A1Y7VLS1;A0A1Y7VJD4;A0A140LIS8	Q9CXR1;A0A1Y7VN19	8;7;1;1;1	8;7;1;1;1	8;7;1;1;1	Dehydrogenase/reductase SDR family member 7	Dhrs7	sp|Q9CXR1|DHRS7_MOUSE Dehydrogenase/reductase SDR family member 7 OS=Mus musculus OX=10090 GN=Dhrs7 PE=1 SV=2;tr|A0A1Y7VN19|A0A1Y7VN19_MOUSE Dehydrogenase/reductase SDR family member 7 (Fragment) OS=Mus musculus OX=10090 GN=Dhrs7 PE=1 SV=1	5	8	8	8	21	21	21	38.167	338	338;362;96;242;335	NA	37.206	19.0786	19.1676	19.2771	19.2748	19.0503	18.9204	19.0458	19.027	19.162	19.3434	19.4864	19.4466	12	AVLQEFGK;CLENGNLKEK;CVLPHMIER;IDILVNNGGR;NAFTEEVTK;NNIDQSYK;NNLDPDLPYK;RAQELER	7043	-0.251981	2.88982	0.00128878	0.126874	0.0631378	0.363588	0.432925	0.999788
Q8BZB3	Q8BZB3	7	7	7	Transmembrane protein 266	Tmem266	sp|Q8BZB3|TM266_MOUSE Transmembrane protein 266 OS=Mus musculus OX=10090 GN=Tmem266 PE=1 SV=3	1	7	7	7	12.5	12.5	12.5	58.897	538	538	NA	13.817	16.3119	16.3481	16.0696	16.4802	16.181	16.3145	16.2224	16.3262	16.5521	16.4448	16.5459	16.4036	7	AIQDEQLER;EELLPSKPR;LEMEMVTQQYEK;LHTVPEA;LTQICQEQGFEIR;VIDAYVLPVK;VSLFNQK	5706	-0.101743	0.603732	0.249039	0.492524	0.0829902	0.468417	0.340082	0.999788
P14069	P14069	3	3	3	Protein S100-A6	S100a6	sp|P14069|S10A6_MOUSE Protein S100-A6 OS=Mus musculus OX=10090 GN=S100a6 PE=1 SV=3	1	3	3	3	38.2	38.2	38.2	10.051	89	89	NA	4.8429	18.059	17.7234	17.7586	17.7349	17.6734	17.6326	17.6826	17.7667	18.0428	18.0092	17.7831	17.538	5	ACPLDQAIGLLVAIFHK;LMDDLDRNK;LQDAEIAR	3090	-0.192067	1.45908	0.0347472	0.272186	-0.0764968	0.259157	0.550609	0.999788
A0A1L1SV25;D3Z0L8;D3Z761	A0A1L1SV25	53;9;7	1;0;0	0;0;0	Alpha-actinin-4	Actn4	tr|A0A1L1SV25|A0A1L1SV25_MOUSE Alpha-actinin-4 OS=Mus musculus OX=10090 GN=Actn4 PE=1 SV=1	3	53	1	NA	56.7	1.2	NA	107.11	932	932;206;133	NA	5.9816	14.196	14.809	15.7255	15.0308	14.0112	14.5011	13.6175	15.4635	15.0032	15.7897	14.9799	14.2381	2	AGTQIENIDEDFRDGLK;ALDFIASK;ASFNHFDK;ASIHEAWTDGK;CQLEINFNTLQTK;DDPVTNLNNAFEVAEK;DGLAFNALIHR;DHALLEEQSK;DHGGALGPEEFK;DYETATLSDIK;EAILAIHK;EGLLLWCQR;EGLLLWCQRK;ELPPDQAEYCIAR;ETTDTDTADQVIASFK;FAIQDISVEETSAK;GISQEQMQEFR;GYEEWLLNEIR;GYEEWLLNEIRR;HRPELIEYDK;HTNYTMEHIR;LASDLLEWIR;LASDLLEWIRR;LDHLAEK;LEDFRDYR;LEDFRDYRR;LERLDHLAEK;LMLLLEVISGER;LSGSNPYTTVTPQIINSK;LSNRPAFMPSEGR;LVSIGAEEIVDGNAK;MAPYQGPDAAPGAL…	626	-0.600659	0.686063	0.206033	0.455902	-0.0380061	0.0345869	0.923449	0.999788
A0A075B5M7;A0A0G2JDV4;A0A0B4J1J2;A0A0B4J1J1	A0A075B5M7;A0A0G2JDV4;A0A0B4J1J2;A0A0B4J1J1	2;1;1;1	2;1;1;1	2;1;1;1		Igkv5-39;Igkv5-43;Igkv5-45	tr|A0A075B5M7|A0A075B5M7_MOUSE Immunoglobulin kappa variable 5-39 OS=Mus musculus OX=10090 GN=Igkv5-39 PE=1 SV=7;tr|A0A0G2JDV4|A0A0G2JDV4_MOUSE Immunoglobulin kappa variable 5-39 (Fragment) OS=Mus musculus OX=10090 GN=Igkv5-39 PE=1 SV=4;tr|A0A0B4J1J2|A0A0B	4	2	2	2	31.6	31.6	31.6	10.345	95	95;115;115;115	NA	86.568	14.5735	14.5641	14.8971	15.4534	14.8118	14.7816	14.2775	15.1492	14.8701	13.6137	15.3513	15.0947	2	DIVMTQSPATLSVTPGDR;YASQSISGIPSR	5	-0.175895	0.320414	0.478174	0.674401	-0.240156	0.26891	0.538381	0.999788
Q9D387	Q9D387	3	3	3	Lysosome-associated membrane glycoprotein 5	Lamp5	sp|Q9D387|LAMP5_MOUSE Lysosome-associated membrane glycoprotein 5 OS=Mus musculus OX=10090 GN=Lamp5 PE=1 SV=2	1	3	3	3	10.7	10.7	10.7	31.721	280	280	NA	14.793	17.4643	17.7216	17.6712	17.6451	17.4787	17.6688	17.4458	17.6434	18.196	17.8479	17.6525	17.6269	9	GPEATWNLNK;MTANQVQIPR;VHFVYDSSEK	7223	-0.128131	0.963887	0.108671	0.360069	0.104151	0.373165	0.423482	0.999788
Q9CPX4;P29391;A0A1B0GR60;A0A1B0GRH4;P49945;A0A1Y7VNT9	Q9CPX4;P29391;A0A1B0GR60	10;8;8;4;4;2	10;8;8;4;4;2	10;8;8;4;4;2	Ferritin;Ferritin light chain 1	Ftl1	tr|Q9CPX4|Q9CPX4_MOUSE Ferritin OS=Mus musculus OX=10090 GN=Ftl1 PE=1 SV=1;sp|P29391|FRIL1_MOUSE Ferritin light chain 1 OS=Mus musculus OX=10090 GN=Ftl1 PE=1 SV=2;tr|A0A1B0GR60|A0A1B0GR60_MOUSE Ferritin OS=Mus musculus OX=10090 GN=Ftl1 PE=1 SV=1	6	10	10	10	64.5	64.5	64.5	20.772	183	183;183;160;84;183;30	NA	323.31	19.1632	19.0992	19.2154	19.3488	19.0667	18.9661	19.3828	19.2988	19.4637	19.7764	19.2753	19.2422	32	ADPHLCDFLESHYLDK;ADPHLCDFLESHYLDKEVK;ALFQDVQKPSQDEWGK;LLEFQNDR;LLEFQNDRGGR;LVNLHLR;NLNQALLDLHALGSAR;QNYSTEVEAAVNR;TQEAMEAALAMEK;VAGPQPAQTGAPQGSLGEYLFER	6837	-0.0915205	0.426736	0.374338	0.596235	0.135747	0.55996	0.275448	0.999788
Q64669	Q64669	11	11	11	NAD(P)H dehydrogenase [quinone] 1	Nqo1	sp|Q64669|NQO1_MOUSE NAD(P)H dehydrogenase [quinone] 1 OS=Mus musculus OX=10090 GN=Nqo1 PE=1 SV=3	1	11	11	11	28.8	28.8	28.8	30.959	274	274	NA	104.58	19.4087	19.262	19.0964	19.2989	19.4815	19.4492	20.5026	19.3174	19.385	20.3454	19.3714	19.4454	21	ALIVLAHSEK;KEVQEEQK;LSPDIVAEHK;LSPDIVAEHKK;MQILEGWK;MQILEGWKK;NDITGELK;NDITGELKDSK;NFQYPSESSLAYK;SIPADNQIK;TSFNYAMK	4801	0.356968	0.746973	0.179072	0.432862	0.273157	0.635708	0.231362	0.999788
P50114	P50114	4	4	4	Protein S100-B	S100b	sp|P50114|S100B_MOUSE Protein S100-B OS=Mus musculus OX=10090 GN=S100b PE=1 SV=2	1	4	4	4	40.2	40.2	40.2	10.728	92	92	NA	69.055	17.2449	17.5827	17.9592	17.996	17.2399	17.5007	17.2376	17.989	18.167	17.9853	17.9248	17.4828	13	AMVALIDVFHQYSGR;ELINNELSHFLEEIK;ELINNELSHFLEEIKEQEVVDK;EQEVVDK	3456	-0.26564	0.597777	0.252477	0.495778	0.0932904	0.188558	0.647802	0.999788
Q64282	Q64282	4	4	4	Interferon-induced protein with tetratricopeptide repeats 1	Ifit1	sp|Q64282|IFIT1_MOUSE Interferon-induced protein with tetratricopeptide repeats 1 OS=Mus musculus OX=10090 GN=Ifit1 PE=1 SV=2	1	4	4	4	7.8	7.8	7.8	53.737	463	463	NA	4.5319	13.5601	13.5467	13.4788	13.6497	13.7375	13.5044	13.9092	13.8386	13.7917	14.1119	13.7943	13.7484	4	AITLYLK;LLTALEK;LNPEDPYLK;TLVAHIEQDIHLR	4774	0.130954	0.800559	0.158285	0.412923	0.203822	1.44588	0.0358195	0.999788
Q9JJW0;A2AKD6	Q9JJW0;A2AKD6	2;1	2;1	2;1	Peroxisomal membrane protein 4	Pxmp4	sp|Q9JJW0|PXMP4_MOUSE Peroxisomal membrane protein 4 OS=Mus musculus OX=10090 GN=Pxmp4 PE=1 SV=3;tr|A2AKD6|A2AKD6_MOUSE Peroxisomal membrane protein 4 OS=Mus musculus OX=10090 GN=Pxmp4 PE=1 SV=1	2	2	2	2	7.5	7.5	7.5	24.196	212	212;92	0.0036649	1.909	11.7228	11.5658	11.2629	11.6266	11.3518	11.6592	11.4128	11.6126	11.81	11.7003	11.6174	11.7639	2	ATYIHSR;YHAALAVIK	7628	-0.0891955	0.356158	0.440395	0.64811	0.0824711	0.377307	0.419462	0.999788
P99024	P99024	31	4	4	Tubulin beta-5 chain	Tubb5	sp|P99024|TBB5_MOUSE Tubulin beta-5 chain OS=Mus musculus OX=10090 GN=Tubb5 PE=1 SV=1	1	31	4	4	65.5	10.1	10.1	49.67	444	444	NA	211.03	20.9282	20.9555	20.9378	20.7865	20.966	20.9477	20.8811	20.8452	21.0445	21.0516	21.0133	20.9492	29	AILVDLEPGTMDSVR;ALTVPELTQQVFDAK;EAESCDCLQGFQLTHSLGGGTGSGMGTLLISK;EEYPDRIMNTFSVVPSPK;EVDEQMLNVQNK;FPGQLNADLR;FPGQLNADLRK;GHYTEGAELVDSVLDVVR;GHYTEGAELVDSVLDVVRK;IMNTFSVVPSPK;IREEYPDR;IREEYPDRIMNTFSVVPSPK;ISEQFTAMFR;ISEQFTAMFRR;ISVYYNEATGGK;KEAESCDCLQGFQLTHSLGGGTGSGMGTLLISK;KLAVNMVPFPR;LAVNMVPFPR;LHFFMPGFAPLTSR;LTTPTYGDLNHLVSATMSGVTTCLR;MAVTFIGNSTAIQELFK;MAVTFIGNSTAIQELFKR;MSMKEVDEQMLNVQNK;NMMAACDPR…	3962	-0.0615162	0.67403	0.211822	0.460372	0.0197679	0.179528	0.661412	0.999788
Q9ERU3	Q9ERU3	2	2	2	Zinc finger protein 22	Znf22	sp|Q9ERU3|ZNF22_MOUSE Zinc finger protein 22 OS=Mus musculus OX=10090 GN=Znf22 PE=1 SV=2	1	2	2	2	12.7	12.7	12.7	27.294	237	237	NA	12.875	15.1826	15.0586	15.1701	15.2682	14.6822	14.657	15.0536	14.8577	15.0797	15.3027	15.2677	15.3828	2	IHTGEKPYCCDECGR;THTGEKPYQCEECDK	7528	-0.416682	2.80966	0.00155002	0.130797	-0.0126645	0.0662977	0.858425	0.999788
A0A140T8M9;A0A140T8M0;A0A0B4J1I0;A0A075B5N0;A0A075B5K8;F6XWB2;A0A140T8N1;A0A0G2JDE5;P01631	A0A140T8M9;A0A140T8M0;A0A0B4J1I0;A0A075B5N0;A0A075B5K8;F6XWB2;A0A140T8N1;A0A0G2JDE5;P01631	1;1;1;1;1;1;1;1;1	1;1;1;1;1;1;1;1;1	1;1;1;1;1;1;1;1;1	Ig kappa chain V-II region 26-10	Igkv1-122;Igkv1-117;Igkv1-110;Igkv1-35;Igkv1-99;Igkv1-88	tr|A0A140T8M9|A0A140T8M9_MOUSE Immunoglobulin kappa chain variable 1-122 (Fragment) OS=Mus musculus OX=10090 GN=Igkv1-122 PE=4 SV=2;tr|A0A140T8M0|A0A140T8M0_MOUSE Immunoglobulin kappa variable 1-117 (Fragment) OS=Mus musculus OX=10090 GN=Igkv1-117 PE=4 SV=	9	1	1	1	10.9	10.9	10.9	13.117	119	119;119;119;119;119;120;120;120;113	0.00028409	3.3495	14.1763	14.3573	14.6952	14.5443	14.2148	14.1186	14.3166	15.6865	14.4504	14.621	14.7469	14.5797	1	FSGSGSGTDFTLK	4	0.0820699	0.0908998	0.811148	0.896294	0.055748	0.202362	0.627534	0.999788
P03975	P03975	5	5	5	IgE-binding protein	Iap	sp|P03975|IGEB_MOUSE IgE-binding protein OS=Mus musculus OX=10090 GN=Iap PE=2 SV=1	1	5	5	5	8.6	8.6	8.6	62.747	557	557	NA	20.839	15.3152	15.5004	15.5918	15.3642	15.7361	15.581	16.0587	15.4999	16.1158	15.7809	15.5135	15.8215	5	AGETTGQLTK;ALWHEAAQAQAR;ANAAALTPEQR;DQLAEVSR;GLEPEEK	2979	0.215454	0.953473	0.111308	0.363302	0.263024	1.22917	0.0589975	0.999788
A0A1Y7VK09	A0A1Y7VK09	17	1	1		Ryr2	tr|A0A1Y7VK09|A0A1Y7VK09_MOUSE Ryanodine receptor 2 (Fragment) OS=Mus musculus OX=10090 GN=Ryr2 PE=1 SV=1	1	17	1	1	46.3	5.1	5.1	43.109	369	369	NA	5.6481	11.2085	10.9374	10.9514	10.9275	11.0634	11.1175	11.0306	11.2502	11.1551	10.9674	11.2769	11.1661	1	AAISDQER;AAISDQERK;AVNLFLQGYEK;DLYAFYPLLIR;DTEEEVRDIIR;EPNPEAEELFR;FSLKDTEEEVRDIIR;GDMSEAELLILDEFTTLAR;GDRYSMQTSLIVAALK;LEDPAIR;MAPLYNLPR;SNIHLQGK;SWIETEEHYFEDK;VDPLHQLILLFSR;VLGIANVLFHLEQVEHPQR;WLKEPNPEAEELFR;WQMALYK	661	0.0563119	0.31863	0.480142	0.675266	0.0397139	0.192122	0.642507	0.999788
Q9CPU4	Q9CPU4	4	4	4	Glutathione S-transferase 3, mitochondrial	Mgst3	sp|Q9CPU4|MGST3_MOUSE Microsomal glutathione S-transferase 3 OS=Mus musculus OX=10090 GN=Mgst3 PE=1 SV=1	1	4	4	4	29.4	29.4	29.4	16.958	153	153	NA	138.96	16.9645	17.0155	17.5105	17.4419	16.6104	16.8526	17.0055	17.2297	17.1965	17.5454	17.1113	17.0737	7	PGLGYGSR;VEYPVMYSTDPENGHMFNCIQR;VLYAYGYYTGDPSK;VLYAYGYYTGDPSKR	6829	-0.369886	1.24874	0.056398	0.30913	-0.10262	0.280944	0.523668	0.999788
Q8C031	Q8C031	7	4	4	Leucine-rich repeat-containing protein 4C	Lrrc4c	sp|Q8C031|LRC4C_MOUSE Leucine-rich repeat-containing protein 4C OS=Mus musculus OX=10090 GN=Lrrc4c PE=1 SV=2	1	7	4	4	10.2	6.7	6.7	71.991	640	640	NA	17.447	18.3975	18.3613	18.3863	18.2755	18.0738	18.2097	18.0293	18.1003	18.3746	18.4112	18.3831	18.3359	5	EVPDGISTNTR;HLEILQLSR;LDLGELK;LLNLHENQIQIIK;NNPIESIPSYAFNR;RLDLGELK;YLNLAMCNLR	5719	-0.314181	3.95942	0.000109795	0.0546966	-0.0786762	1.3358	0.0461527	0.999788
O88809;Q9CXL6;Q6PGI2	O88809;Q9CXL6;Q6PGI2	4;4;4	1;1;1	1;1;1	Neuronal migration protein doublecortin	Dcx	sp|O88809|DCX_MOUSE Neuronal migration protein doublecortin OS=Mus musculus OX=10090 GN=Dcx PE=1 SV=1;tr|Q9CXL6|Q9CXL6_MOUSE Neuronal migration protein doublecortin OS=Mus musculus OX=10090 GN=Dcx PE=1 SV=1;tr|Q6PGI2|Q6PGI2_MOUSE Dcx protein OS=Mus musculu	3	4	1	1	13.1	3.6	3.6	40.612	366	366;360;365	0.0034215	1.9873	13.7595	14.0444	13.8307	13.761	14.003	14.0334	14.5796	14.3623	14.0062	15.0614	13.9935	13.8784	1	LYTLDGK;NVNPNWSVNVK;SLSDNINLPQGVR;TAHSFEQVLTDITEAIK	2916	0.337223	1.44704	0.0357244	0.274958	0.286051	0.557279	0.277154	0.999788
Q91WV0	Q91WV0	2	2	2	Protein Dr1	Dr1	sp|Q91WV0|NC2B_MOUSE Protein Dr1 OS=Mus musculus OX=10090 GN=Dr1 PE=1 SV=1	1	2	2	2	8.5	8.5	8.5	19.43	176	176	0.0012081	2.3346	15.224	15.3898	16.0056	15.9087	15.0568	15.2739	15.1465	15.8777	15.8225	16.2066	15.7684	15.4291	2	EVLQECK;QQQELFAK	6480	-0.353654	0.791058	0.161786	0.417188	0.0729906	0.129654	0.741902	0.999788
Q8BHK9	Q8BHK9	3	3	3	DNA excision repair protein ERCC-6-like	Ercc6l	sp|Q8BHK9|ERC6L_MOUSE DNA excision repair protein ERCC-6-like OS=Mus musculus OX=10090 GN=Ercc6l PE=1 SV=1	1	3	3	3	2.6	2.6	2.6	138.85	1240	1240	0.0087408	1.4367	16.4861	16.5035	16.5344	16.4945	16.4201	16.3704	16.5182	16.508	16.6863	16.6228	16.6833	16.6249	3	GGILADDMGLGK;IQEALNCLVK;LITCGTVEEK	5438	-0.11094	1.74064	0.0181704	0.227492	0.0485536	1.01282	0.0970922	0.999788
P14602;D3YZ06	P14602;D3YZ06	11;9	11;9	11;9	Heat shock protein beta-1	Hspb1	sp|P14602|HSPB1_MOUSE Heat shock protein beta-1 OS=Mus musculus OX=10090 GN=Hspb1 PE=1 SV=3;tr|D3YZ06|D3YZ06_MOUSE Heat shock protein beta-1 OS=Mus musculus OX=10090 GN=Hspb1 PE=1 SV=1	2	11	11	11	55	55	55	23.014	209	209;147	NA	111.78	19.2646	19.1387	18.9277	19.2722	19.1378	19.1861	19.2439	19.044	19.2688	19.1798	19.4026	19.225	23	AQIGGPEAGK;AVTQSAEITIPVTFEAR;EGVVEITGK;HEERQDEHGYISR;LFDQAFGVPR;QDEHGYISR;QLSSGVSEIR;QTADRWR;SPSWEPFRDWYPAHSR;VPFSLLR;VSLDVNHFAPEELTVK	3101	-0.0614392	0.330442	0.467259	0.667248	0.0208686	0.0935082	0.806291	0.999788
Q9Z2E4	Q9Z2E4	4	4	4	Protein phosphatase 1 regulatory subunit 17	Ppp1r17	sp|Q9Z2E4|PPR17_MOUSE Protein phosphatase 1 regulatory subunit 17 OS=Mus musculus OX=10090 GN=Ppp1r17 PE=1 SV=1	1	4	4	4	34.6	34.6	34.6	17.815	159	159	NA	119.44	15.821	15.4671	15.5947	16.1113	15.6851	15.7371	16.1254	16.0542	16.0812	16.0714	16.215	16.1486	5	DTPALHMPPFVAGLTLLR;LDPQCSPSDDLSDQFIK;NVQATLNVESDQK;RYDVQER	7985	0.0912021	0.241602	0.573321	0.739792	0.278718	1.25294	0.0558543	0.999788
Q8VHX6	Q8VHX6	36	24	24	Filamin-C	Flnc	sp|Q8VHX6|FLNC_MOUSE Filamin-C OS=Mus musculus OX=10090 GN=Flnc PE=1 SV=3	1	36	24	24	16	11.1	11.1	291.12	2726	2726	NA	134.08	18.1533	17.7175	17.4571	17.7345	17.6754	17.742	17.7291	17.572	17.8887	17.7803	17.8277	17.6222	27	AFGPGLEGGLVNK;APSGNEEPCLLK;AWGPGLETGQVGK;DAGEGGLSLAVEGPSK;DAGQGLLTVQILDPEGKPK;DLAEDAPWK;DLAEDAPWKK;EAGAGGLSIAVEGPSK;GAGGQGQLDVR;GAGSGELK;GAGTGGLGLTVEGPCEAK;GASYSSIPK;GELTGEVR;GGLVGTPAPFSIDTK;GPGLSQAFVGQK;GQHVPGSPFQFTVGPLGEGGAHK;HIPGSPFTAK;IECDDKGDGSCDVR;IQQNTFTR;ITEGDLSQLTASIR;LDVHFAGAAK;LEPGGGAEAQAVR;LIALLEVLSQK;LYAQDADGCPIDIK;NDNDTFTVK;TEAAEIVEGEDSAYSVR;TSQLNVGTSTDVSLK;VGVTEGCDPTR;VHVQPAVDTSGIK…	6378	-0.147857	0.542486	0.286757	0.525407	-0.086819	0.272903	0.533454	0.999788
P51807;A0A338P7B7	P51807;A0A338P7B7	1;1	1;1	1;1	Dynein light chain Tctex-type 1	Dynlt1;Dynlt1a	sp|P51807|DYLT1_MOUSE Dynein light chain Tctex-type 1 OS=Mus musculus OX=10090 GN=Dynlt1 PE=1 SV=1;tr|A0A338P7B7|A0A338P7B7_MOUSE Dynein light chain Tctex-type 1A OS=Mus musculus OX=10090 GN=Dynlt1a PE=1 SV=1	2	1	1	1	14.2	14.2	14.2	12.483	113	113;112	NA	45.671	15.4239	15.6121	15.4675	15.5764	15.491	15.4874	15.7065	15.6561	15.5263	15.9833	16.001	16.007	1	EAIESAIGGNAYQHSK	814	0.00464278	0.0247235	0.944662	0.970942	0.257498	1.33642	0.0460872	0.999788
P51880;E9Q0H6	P51880;E9Q0H6	5;4	5;4	5;4	Fatty acid-binding protein, brain	Fabp7	sp|P51880|FABP7_MOUSE Fatty acid-binding protein, brain OS=Mus musculus OX=10090 GN=Fabp7 PE=1 SV=2;tr|E9Q0H6|E9Q0H6_MOUSE Fatty acid-binding protein, brain OS=Mus musculus OX=10090 GN=Fabp7 PE=1 SV=1	2	5	5	5	57.6	57.6	57.6	14.893	132	132;188	NA	197.99	18.6527	18.6133	18.5472	18.6191	18.9284	18.5503	19.624	19.0298	18.8398	19.9671	18.5511	18.5976	23	ALGVGFATR;LTDSQNFDEYMK;MVVTLTFGDIVAVR;NTEINFQLGEEFEETSIDDRNCK;QVGNVTKPTVIISQEGGK	3488	0.361918	1.01231	0.0972048	0.3515	0.281737	0.453249	0.352169	0.999788
Q9D114;A0A0U1RPI7;A0A0U1RNY0;A0A0U1RNS6;A0A0U1RNF0;A0A0U1RQ53	Q9D114;A0A0U1RPI7;A0A0U1RNY0;A0A0U1RNS6;A0A0U1RNF0;A0A0U1RQ53	2;1;1;1;1;1	2;1;1;1;1;1	2;1;1;1;1;1	Guanosine-3,5-bis(diphosphate) 3-pyrophosphohydrolase MESH1	Hddc3	sp|Q9D114|MESH1_MOUSE Guanosine-3,5-bis(diphosphate) 3-pyrophosphohydrolase MESH1 OS=Mus musculus OX=10090 GN=Hddc3 PE=1 SV=1;tr|A0A0U1RPI7|A0A0U1RPI7_MOUSE Guanosine-3,5-bis(diphosphate) 3-pyrophosphohydrolase MESH1 (Fragment) OS=Mus musculus OX=100	6	2	2	2	12.8	12.8	12.8	20.262	179	179;69;74;143;146;153	NA	34.307	12.2427	12.61	13.1388	12.8819	12.0261	12.4591	12.0074	12.8104	12.9962	13.1898	12.7723	12.5951	2	GLQGTNQQLEEALK;LVEEVTDDK	7157	-0.447943	1.04643	0.0898608	0.346368	0.0733306	0.142298	0.720613	0.999788
P61793;A2AMJ0;A2AMI9	P61793;A2AMJ0;A2AMI9	2;1;1	2;1;1	2;1;1	Lysophosphatidic acid receptor 1	Lpar1	sp|P61793|LPAR1_MOUSE Lysophosphatidic acid receptor 1 OS=Mus musculus OX=10090 GN=Lpar1 PE=1 SV=1;tr|A2AMJ0|A2AMJ0_MOUSE Lysophosphatidic acid receptor 1 (Fragment) OS=Mus musculus OX=10090 GN=Lpar1 PE=1 SV=1;tr|A2AMI9|A2AMI9_MOUSE Lysophosphatidic acid r	3	2	2	2	4.9	4.9	4.9	41.119	364	364;56;75	NA	20.954	15.5511	15.5898	15.893	15.8041	15.3341	15.5281	15.5514	15.8403	15.85	15.8289	15.8299	15.7013	2	EMSATFR;YLATEWNTVSK	3678	-0.206354	0.947676	0.112804	0.365202	-0.00863805	0.0384962	0.915174	0.999788
Q99KG5	Q99KG5	1	1	1	Lipolysis-stimulated lipoprotein receptor	Lsr	sp|Q99KG5|LSR_MOUSE Lipolysis-stimulated lipoprotein receptor OS=Mus musculus OX=10090 GN=Lsr PE=1 SV=1	1	1	1	1	1.5	1.5	1.5	66.107	594	594	0.003165	2.0253	12.1554	12.1975	12.1224	12.1562	12.1886	12.0343	12.1267	12.2857	12.3306	12.6725	12.3777	12.209	1	SRDPQYDGR	6710	-0.0541563	0.480033	0.331106	0.561806	0.142918	0.83991	0.144574	0.999788
P16110;Q8C253	P16110;Q8C253	5;5	5;5	5;5	Galectin-3;Galectin	Lgals3	sp|P16110|LEG3_MOUSE Galectin-3 OS=Mus musculus OX=10090 GN=Lgals3 PE=1 SV=3;tr|Q8C253|Q8C253_MOUSE Galectin OS=Mus musculus OX=10090 GN=Lgals3 PE=1 SV=1	2	5	5	5	21.2	21.2	21.2	27.515	264	264;264	NA	37.743	16.8866	16.6239	16.4939	16.7345	16.7354	16.6481	16.5205	16.4549	16.8736	16.7044	16.6121	16.5701	5	GNDVAFHFNPR;IQVLVEADHFK;IVLDFRR;QSAFPFESGKPFK;VAVNDAHLLQYNHR	3125	-0.155633	0.893113	0.127905	0.382901	-0.095827	0.473593	0.336052	0.999788
Q921Y0;Q8BPB0;Q3UDM0	Q921Y0;Q8BPB0;Q3UDM0	3;3;3	3;3;3	3;3;3	MOB kinase activator 1A;MOB kinase activator 1B	Mob1a;Mob1b	sp|Q921Y0|MOB1A_MOUSE MOB kinase activator 1A OS=Mus musculus OX=10090 GN=Mob1a PE=2 SV=3;sp|Q8BPB0|MOB1B_MOUSE MOB kinase activator 1B OS=Mus musculus OX=10090 GN=Mob1b PE=1 SV=3;tr|Q3UDM0|Q3UDM0_MOUSE MOB kinase activator 1B OS=Mus musculus OX=10090 GN=M	3	3	3	3	17.1	17.1	17.1	25.079	216	216;216;221	NA	22.945	17.0838	17.2685	16.9588	17.1168	16.9127	16.8573	17.0393	17.0383	17.3657	17.2006	16.994	17.0881	4	HAEATLGSGNLR;NIPEGSHQYELLK;YEYHWADGTNIK	4251	-0.206367	1.73511	0.0184032	0.228133	-0.0462419	0.20849	0.618743	0.999788
O54942	O54942	1	1	1	Claudin-5	Cldn5	sp|O54942|CLD5_MOUSE Claudin-5 OS=Mus musculus OX=10090 GN=Cldn5 PE=1 SV=2	1	1	1	1	5.5	5.5	5.5	23.054	218	218	NA	4.0328	13.9844	14.1148	14.3528	14.4171	13.8364	13.9787	14.1765	14.1722	14.2788	14.5641	14.2319	14.1346	1	EFYDPTVPVSQK	2805	-0.234217	1.14314	0.0719222	0.328554	-0.0143818	0.0426722	0.906417	0.999788
P21550;Q5SX59;Q5SX60;J3QPZ9;Q5SX61	P21550;Q5SX59	15;9;5;4;3	9;6;3;1;1	9;6;3;1;1	Beta-enolase;phosphopyruvate hydratase	Eno3	sp|P21550|ENOB_MOUSE Beta-enolase OS=Mus musculus OX=10090 GN=Eno3 PE=1 SV=3;tr|Q5SX59|Q5SX59_MOUSE 2-phospho-D-glycerate hydro-lyase (Fragment) OS=Mus musculus OX=10090 GN=Eno3 PE=1 SV=1	5	15	9	9	39.4	20.7	20.7	47.024	434	434;196;80;190;70	NA	58.798	20.954	19	18.3431	18.5163	18.7749	18.7161	18.8887	18.8252	19.0928	19.0595	18.7336	18.6592	19	AAVPSGASTGIYEALELR;AAVPSGASTGIYEALELRDGDK;ACNCLLLK;AVEHINK;FGANAILGVSLAVCK;FMIELDGTENK;GNPTVEVDLHTAK;IEEALGDK;IGAEVYHHLK;LAQSNGWGVMVSHR;LSVVDQEK;SGETEDTFIADLVVGLCTGQIK;TAIQAAGYPDK;TLGPALLEK;YDLDFKSPDDPAR	3182	-0.465814	0.405525	0.393075	0.611407	-0.414604	0.347055	0.449723	0.999788
A0A494BBI6	A0A494BBI6	16	1	1	RING-type E3 ubiquitin transferase	Stub1	tr|A0A494BBI6|A0A494BBI6_MOUSE STIP1 homology and U box-containing protein 1 OS=Mus musculus OX=10090 GN=Stub1 PE=1 SV=1	1	16	1	1	53.1	4.7	4.7	31.892	277	277	0.0060388	1.6402	13.7211	13.8434	13.9153	13.9733	13.7731	13.6108	13.7724	13.9094	14.1293	14.0304	13.9604	13.9115	3	ALELDGQSVK;AQQACIEAK;DIEEHLQR;DIPDYLCGK;EPCITPSGITYDRK;ERELEECQR;GLSADGRSLGLSR;ISFELMR;ISFELMREPCITPSGITYDRK;LNFGDDIPSALR;MQQPEQALADCR;MQQPEQALADCRR;NPLVAVYYTNR;RWNSIEER;SPLTQEQLIPNLAMK;VGHFDPVTR	903	-0.154363	1.18839	0.0648058	0.32027	0.0457252	0.304733	0.495755	0.999788
B2RXC2	B2RXC2	9	7	7	Kinase	Itpkb	tr|B2RXC2|B2RXC2_MOUSE Kinase OS=Mus musculus OX=10090 GN=Itpkb PE=1 SV=1	1	9	7	7	10.1	8.4	8.4	102.67	942	942	NA	34.462	16.6023	16.6665	16.8811	16.7102	16.2719	16.572	16.3084	16.7331	16.847	16.8707	16.7578	16.6126	8	ETGSTPEPVR;FGTSLTLATK;GNQNILIAYR;GVEEDVHYGR;LMADVLR;LPVDLDSVGPEK;MLEPLPPGEVTTK;MVEVDPEAPTEEEK;TYLEEELTK	1436	-0.304318	1.6306	0.0234097	0.246807	-0.0441538	0.245719	0.567912	0.999788
P12660;A8IK50;A0A0R4IZX8;A0A140LHG1;A0A140LI57	P12660;A8IK50;A0A0R4IZX8;A0A140LHG1;A0A140LI57	5;5;4;4;4	5;5;4;4;4	4;4;4;3;3	Purkinje cell protein 2	Pcp2	sp|P12660|PCP2_MOUSE Purkinje cell protein 2 OS=Mus musculus OX=10090 GN=Pcp2 PE=1 SV=2;tr|A8IK50|A8IK50_MOUSE Purkinje cell protein 2 OS=Mus musculus OX=10090 GN=Pcp2 PE=1 SV=1;tr|A0A0R4IZX8|A0A0R4IZX8_MOUSE Purkinje cell protein 2 OS=Mus musculus OX=1009	5	5	5	4	56.7	56.7	35.8	13.053	120	120;136;99;104;114	NA	110.95	19.5164	19.1836	19.2822	19.7148	19.2497	19.388	19.6467	19.7293	19.569	19.6414	19.7771	19.6539	15	MDDQRVTVNSLPGFQPIGPK;RMDDQRVTVNSLPGFQPIGPK;RPGTLSPQPLLTPQDPAALSFR;VTVNSLPGFQPIGPK	1297	0.0153278	0.0378623	0.916511	0.95556	0.139779	0.619062	0.240402	0.999788
D3Z3B8;F6UDT8	D3Z3B8	37;16	1;0	1;0		Dlg1	tr|D3Z3B8|D3Z3B8_MOUSE Disks large homolog 1 OS=Mus musculus OX=10090 GN=Dlg1 PE=1 SV=1	2	37	1	1	35.7	1.7	1.7	91.622	834	834;358	NA	34.783	14.425	15.0204	15.8447	15.2799	13.8651	14.6551	13.8952	15.5942	15.2555	15.778	15.0956	14.3824	2	AASHEQAAAALK;ALFDYDK;ALFDYDKTK;AVEALKEAGSIVR;AVLGDDEITR;AVLGDDEITREPR;DRVNDDLISEFPDK;DSGLPSQGLNFR;DYEVDGR;DYHFVTSR;FGDILHVINASDDEWWQAR;GDRIISVNSVDLR;GEIPDDMGSK;GSSDELQAEPEPSR;HCILDVSGNAIK;IIEGGAAHK;IISVNSVDLR;IITGGAAAQDGR;IITGGAAAQDGRLR;LQIAQLYPISIFIKPK;LRVNDCILR;LTEEQAR;NAGQAVTIVAQYRPEEYSR;NAGQAVTIVAQYRPEEYSRFEAK;NTSDFVYLK;PVIILGPMK;QVTPDGESDEVGVIPSK;QVTPDGESDEVGVIPSKR;RDYEVDGR;RDYEVDGRDYHFVTSR;…	1698	-0.699057	0.841761	0.143959	0.398465	-0.1152	0.123391	0.752678	0.999788
Q8JZS6;D3YTM6	Q8JZS6;D3YTM6	2;1	1;1	1;1	NEDD4-binding protein 2-like 2	N4bp2l2	sp|Q8JZS6|N42L2_MOUSE NEDD4-binding protein 2-like 2 OS=Mus musculus OX=10090 GN=N4bp2l2 PE=2 SV=2;tr|D3YTM6|D3YTM6_MOUSE NEDD4-binding protein 2-like 2 (Fragment) OS=Mus musculus OX=10090 GN=N4bp2l2 PE=4 SV=1	2	2	1	1	2.8	1.6	1.6	66.25	575	575;32	0.0099584	1.3657	14.701	14.8065	15.0968	14.9148	14.5481	14.6359	14.6441	15.0036	15.0852	15.1696	15.0756	14.7426	2	GLPGSGK;MPYSEVEAK	5958	-0.231015	1.10555	0.0784243	0.333515	0.0375159	0.129469	0.742217	0.999788
P62965	P62965	4	4	4	Cellular retinoic acid-binding protein 1	Crabp1	sp|P62965|RABP1_MOUSE Cellular retinoic acid-binding protein 1 OS=Mus musculus OX=10090 GN=Crabp1 PE=1 SV=2	1	4	4	4	31.4	31.4	31.4	15.591	137	137	NA	15.355	14.8341	14.9334	14.9296	14.9324	14.7466	15.0289	14.9748	14.9756	15.4183	15.4829	14.6407	14.581	4	ALGVNAMLR;SLPTWENENK;SSENFDELLK;VGEGFEEETVDGRK	3762	-0.0352906	0.235462	0.581484	0.7453	0.022192	0.0368989	0.918546	0.999788
A0A087WSS1;A0A087WPW3	A0A087WSS1	30;1	1;0	1;0		Relch	tr|A0A087WSS1|A0A087WSS1_MOUSE RAB11-binding protein RELCH OS=Mus musculus OX=10090 GN=Relch PE=1 SV=1	2	30	1	1	30	0.9	0.9	131.87	1192	1192;82	0.0034139	1.9593	14.9413	15.3089	15.4466	15.2877	15.0045	15.11	14.882	15.2015	15.2643	15.6672	15.3174	15.1547	2	AGSISTLDSLDFAR;ALNFLVNEFLLK;ATVPIYATGVLTCYIQEEDRK;CLPHIVPNVLLAK;DFGNHQVTGK;DSEDNRQSPAVNSSDQEK;DYFSNPGNFER;EGEHGLDEHK;ENSSGSFPR;ERDQLLHILFNLIK;GVNETLVAQR;IATIPAFGTIMETVIQR;ISLLNNEK;KEREELPPSSVSNK;LGSEVSR;LHGEVPHIEVTR;LRDYFSNPGNFER;LSEENIDSSAGNGVLTK;MGQLTTSGAMLANVFQR;QSPAVNSSDQEK;RLESEMDILK;SSPEIQEPIKPLEK;SVMLMLGR;TVQEPPGSMSIAASLVSEDTK;VAEHEVPLQER;VEAELLPQCWEQINHKYPER;VGPNAEPR;VKPQFQEILR;WSLMEQIR;Y…	75	-0.256354	1.30262	0.049817	0.303684	0.00345197	0.00874271	0.98007	0.999788
P82347;A2ACH6	P82347;A2ACH6	2;2	2;2	2;2	Delta-sarcoglycan	Sgcd	sp|P82347|SGCD_MOUSE Delta-sarcoglycan OS=Mus musculus OX=10090 GN=Sgcd PE=1 SV=1;tr|A2ACH6|A2ACH6_MOUSE Delta-sarcoglycan OS=Mus musculus OX=10090 GN=Sgcd PE=1 SV=1	2	2	2	2	7.3	7.3	7.3	32.133	289	289;192	NA	9.0009	13.7746	13.4041	13.6717	13.6978	13.7036	13.4766	13.9203	13.7278	13.509	14.0025	13.9095	13.8864	2	VLGAEGTVFPK;VLTQLVTGPK	1073	0.0124954	0.0413767	0.909124	0.950884	0.091002	0.33904	0.4581	0.999788
Q9CXV1	Q9CXV1	2	2	2	Succinate dehydrogenase [ubiquinone] cytochrome b small subunit, mitochondrial	Sdhd	sp|Q9CXV1|DHSD_MOUSE Succinate dehydrogenase [ubiquinone] cytochrome b small subunit, mitochondrial OS=Mus musculus OX=10090 GN=Sdhd PE=1 SV=2	1	2	2	2	5	5	5	17.014	159	159	0.0055498	1.6848	17.8479	18.0261	18.2002	18.1532	17.6424	17.8748	17.7372	18.1977	18.25	18.2792	18.1229	17.9451	6	AVAMLWK;AVAMLWKL	7046	-0.255855	1.12102	0.0756798	0.331436	-0.00790239	0.0286042	0.936259	0.999788
Q02013	Q02013	5	5	5	Aquaporin-1	Aqp1	sp|Q02013|AQP1_MOUSE Aquaporin-1 OS=Mus musculus OX=10090 GN=Aqp1 PE=1 SV=3	1	5	5	5	19.3	19.3	19.3	28.793	269	269	NA	323.31	17.9798	17.7743	17.6318	18.0926	17.9506	17.7422	17.9277	17.7895	17.8267	18.2027	17.8195	17.7046	7	NQTLVQDNVK;SFGSAVLTR;SSDFTDR;VWTSGQVEEYDLDADDINSR;VWTSGQVEEYDLDADDINSRVEMKPK	3988	-0.0791595	0.342036	0.45495	0.657479	-0.082045	0.263925	0.544597	0.999788
A0A2I3BRM6	A0A2I3BRM6	7	1	1		Hnrnpc	tr|A0A2I3BRM6|A0A2I3BRM6_MOUSE Heterogeneous nuclear ribonucleoproteins C1/C2 (Fragment) OS=Mus musculus OX=10090 GN=Hnrnpc PE=1 SV=1	1	7	1	1	70.9	15.4	15.4	12.78	117	117	NA	76.744	13.187	13.5966	14.6129	14.0387	12.9523	13.4418	12.7667	14.387	14.0706	14.719	13.7297	13.0989	1	AAVAGEDGR;GFAFVQYVNER;IVGCSVHK;MIAGQVLDINLAAEPK;SAAEMYGSSFDLDYDFQR;SDVEAIFSK;VFIGNLNTLVVK	751	-0.528732	0.639121	0.229551	0.472803	-0.0524465	0.0475535	0.896286	0.999788
Q0VF59;Q8BJ42	Q0VF59;Q8BJ42	23;22	21;20	21;20	Disks large-associated protein 2	Dlgap2	tr|Q0VF59|Q0VF59_MOUSE Disks large-associated protein 2 OS=Mus musculus OX=10090 GN=Dlgap2 PE=1 SV=1;sp|Q8BJ42|DLGP2_MOUSE Disks large-associated protein 2 OS=Mus musculus OX=10090 GN=Dlgap2 PE=1 SV=2	2	23	21	21	20.8	19.3	19.3	119.27	1060	1060;1059	NA	255.52	19.6352	19.937	19.7163	19.7595	19.7647	19.6798	19.661	19.6631	19.7802	19.8399	19.8882	20.0002	33	AMNLALETAAAQR;CSACEGLALTPDTR;DGFHTLQYQR;DGSWFLK;EEEIPCRR;EYHSVGVQVEDEK;EYHSVGVQVEDEKR;FDELHQLK;GGLYNSMDSLDSNK;GLQFGSSFQR;HLVHSVQK;KIPPPIPK;LLHTETK;MSPWPQDSR;RMEGWCK;SAVGSAQLLMSQK;SDVETATDSDTESR;SSWSTLTVSQAK;STAAVSYTNYK;TQGLFSYR;TQGLFSYREDYR;VLPGILQK;VNRIPANLLDQFEK	4069	-0.134391	1.21001	0.061658	0.316715	0.0200255	0.106221	0.783031	0.999788
Q3UV17	Q3UV17	7	1	1	Keratin, type II cytoskeletal 2 oral	Krt76	sp|Q3UV17|K22O_MOUSE Keratin, type II cytoskeletal 2 oral OS=Mus musculus OX=10090 GN=Krt76 PE=1 SV=1	1	7	1	1	7.1	1.5	1.5	62.844	594	594	0.0012128	2.41	15.9425	16.1376	16.8634	15.5766	15.0293	16.9709	16.8603	19.6644	17.5761	15.5707	17.1245	18.6446	3	AQYEDIAQK;EYQELMNVK;FASFIDK;FASFIDKVR;FLEQQNK;LLEGEECR;VRFLEQQNK	4363	0.940697	0.521092	0.301237	0.537402	0.996665	0.883758	0.13069	0.999788
Q5SUE3	Q5SUE3	4	4	4		Ccdc92b	tr|Q5SUE3|Q5SUE3_MOUSE Coiled-coil domain-containing 92B OS=Mus musculus OX=10090 GN=Ccdc92b PE=1 SV=1	1	4	4	4	11.4	11.4	11.4	33.367	299	299	NA	8.7187	14.7141	14.7858	14.7546	14.777	14.724	14.8195	14.7632	14.7817	15.0132	14.9633	14.9263	14.879	4	AAANEELRR;ATVLGTELQK;DLHLEILR;FLEELRR	4509	-0.0450064	0.778728	0.166445	0.419845	0.0865319	1.46125	0.0345737	0.999788
P34884	P34884	6	6	6	Macrophage migration inhibitory factor	Mif	sp|P34884|MIF_MOUSE Macrophage migration inhibitory factor OS=Mus musculus OX=10090 GN=Mif PE=1 SV=2	1	6	6	6	60.9	60.9	60.9	12.504	115	115	NA	95.372	20.4398	20.5769	20.8808	20.694	20.1963	20.3552	20.1415	20.735	20.8054	20.935	20.6427	20.3932	56	ASVPEGFLSELTQQLAQATGK;LHISPDR;LLCGLLSDR;MPMFIVNTNVPR;PMFIVNTNVPR;VYINYYDMNAANVGWNGSTFA	3309	-0.358094	1.45417	0.0351426	0.273896	-0.0463802	0.13718	0.729156	0.999788
Q64018;Q5NCU0	Q64018;Q5NCU0	3;2	3;2	2;1	Glycine receptor subunit alpha-1	Glra1	sp|Q64018|GLRA1_MOUSE Glycine receptor subunit alpha-1 OS=Mus musculus OX=10090 GN=Glra1 PE=1 SV=2;tr|Q5NCU0|Q5NCU0_MOUSE Glycine receptor subunit alpha-1 OS=Mus musculus OX=10090 GN=Glra1 PE=1 SV=1	2	3	3	2	7.2	7.2	5.7	52.656	457	457;366	NA	5.3534	17.0439	17.2578	16.8622	17.2511	17.2487	17.4444	17.1909	16.9536	17.5001	17.0995	17.2104	17.3707	6	GAHFHEITTDNK;QQWNDPR;SAPKPMSPSDFLDK	4764	0.044129	0.140712	0.723249	0.840445	0.0897372	0.351832	0.444803	0.999788
Q6ZQA6;A0A0A6YX40	Q6ZQA6;A0A0A6YX40	6;6	6;6	6;6	Immunoglobulin superfamily member 3	Igsf3	sp|Q6ZQA6|IGSF3_MOUSE Immunoglobulin superfamily member 3 OS=Mus musculus OX=10090 GN=Igsf3 PE=1 SV=2;tr|A0A0A6YX40|A0A0A6YX40_MOUSE Immunoglobulin superfamily member 3 OS=Mus musculus OX=10090 GN=Igsf3 PE=1 SV=1	2	6	6	6	5.6	5.6	5.6	134.71	1194	1194;1214	NA	15.078	15.9639	16.0285	16.1151	16.0104	15.9446	16.0154	16.1631	16.0306	16.1302	16.4579	16.1297	16.0788	6	DATFHYGEQAAK;LHTVGEPVEFR;LSQVQGSLSVLETR;LTEEESAPIGIR;QVTVQEGPLYR;VLQPVTK	134	-0.051475	0.458052	0.348295	0.575807	0.0681897	0.365891	0.430634	0.999788
G3UY52	G3UY52	8	1	1		Usp9x	tr|G3UY52|G3UY52_MOUSE Probable ubiquitin carboxyl-terminal hydrolase FAF-X (Fragment) OS=Mus musculus OX=10090 GN=Usp9x PE=1 SV=1	1	8	1	1	45.4	9.8	9.8	20.406	174	174	NA	31.884	13.2263	13.2615	13.5195	13.3036	13.1419	13.088	13.2645	13.1746	13.5307	13.5902	13.338	13.5494	1	DGQLWLCAPQAK;DNEDYDPQTVR;EICSLFGEAPQNLSSSR;ILDYSCSQDRDTQK;MYGRDNEDYDPQTVR;TNDKWVIPALK;WVIPALK;YSHVQEVQER	2450	-0.217271	1.93144	0.01171	0.205203	0.0764009	0.46854	0.339985	0.999788
P61148;D3Z6H1;D6RCX9;D3Z6E2;A0A494BBG9;D3Z192	P61148;D3Z6H1;D6RCX9;D3Z6E2;A0A494BBG9	6;3;3;3;3;1	6;3;3;3;3;1	6;3;3;3;3;1	Fibroblast growth factor 1;Multifunctional fusion protein;Fibroblast growth factor 1;Fibroblast growth factor	Fgf1	sp|P61148|FGF1_MOUSE Fibroblast growth factor 1 OS=Mus musculus OX=10090 GN=Fgf1 PE=1 SV=1;tr|D3Z6H1|D3Z6H1_MOUSE Fibroblast growth factor 1 OS=Mus musculus OX=10090 GN=Fgf1 PE=1 SV=1;tr|D6RCX9|D6RCX9_MOUSE Fibroblast growth factor 1 OS=Mus musculus OX=100	6	6	6	6	34.2	34.2	34.2	17.417	155	155;60;78;78;104;49	NA	40.545	18.0638	18.165	18.2524	18.4259	17.9111	18.1456	17.8994	18.2671	18.4128	18.3369	18.467	18.2846	12	AILFLPLPVSSD;FNLPLGNYK;ILPDGTVDGTR;ILPDGTVDGTRDR;LEENHYNTYTSK;NWFVGLK	3653	-0.23314	1.26758	0.054003	0.30742	0.0486452	0.265868	0.542166	0.999788
Q9JJQ6;Q00558	Q9JJQ6;Q00558	6;5	6;5	6;5	40-kDa huntingtin-associated protein	F8a1	tr|Q9JJQ6|Q9JJQ6_MOUSE Factor 8-associated gene A OS=Mus musculus OX=10090 GN=F8a PE=1 SV=1;sp|Q00558|HAP40_MOUSE 40-kDa huntingtin-associated protein OS=Mus musculus OX=10090 GN=F8a1 PE=1 SV=1	2	6	6	6	26.2	26.2	26.2	40.473	381	381;380	NA	92.591	18.2054	18.3287	18.3523	18.4265	18.2687	18.2799	18.2775	18.2398	18.3042	18.4986	18.5219	18.5937	14	AAQLHLPLMPLAALQALGDAASCQLLAR;AVGQPAAAAGHFQR;CQQALFHGPGEALALTEAAR;DYTGALALFTR;KPNVAEAGEQFAQLAR;LLPEHAQTLEK	7621	-0.124075	1.62368	0.0237861	0.246807	0.0516509	0.323477	0.474813	0.999788
P53808;Q5SV41	P53808;Q5SV41	1;1	1;1	1;1	Phosphatidylcholine transfer protein	Pctp	sp|P53808|PPCT_MOUSE Phosphatidylcholine transfer protein OS=Mus musculus OX=10090 GN=Pctp PE=1 SV=2;tr|Q5SV41|Q5SV41_MOUSE Phosphatidylcholine transfer protein OS=Mus musculus OX=10090 GN=Pctp PE=1 SV=1	2	1	1	1	5.6	5.6	5.6	24.785	214	214;214	NA	12.69	13.9018	13.8653	13.7577	14.1302	13.9644	13.9781	14.0337	14.0368	14.1703	14.111	14.1602	14.2045	2	LLDQPSGLYEYK	3511	0.0314727	0.172889	0.671601	0.805131	0.148269	1.15174	0.0705118	0.999788
P07310;A0A0J9YKD4	P07310;A0A0J9YKD4	16;14	15;13	15;13	Creatine kinase M-type	Ckm	sp|P07310|KCRM_MOUSE Creatine kinase M-type OS=Mus musculus OX=10090 GN=Ckm PE=1 SV=1;tr|A0A0J9YKD4|A0A0J9YKD4_MOUSE Creatine kinase OS=Mus musculus OX=10090 GN=Ckm PE=1 SV=1	2	16	15	15	39.9	37.8	37.8	43.044	381	381;312	NA	199.97	21.8288	19.9209	19.2906	19.3975	19.5852	19.5054	19.5545	19.6964	20.068	19.8373	19.5313	19.3927	27	FCVGLQK;FEEILTR;GGDDLDPNYVLSSR;GIWHNDNK;GQSIDDMIPAQK;GTGGVDTAAVGAVFDISNADR;HGGYKPTDK;IEEIFKK;LMVEMEK;LNYKPQEEYPDLSK;LSVEALNSLTGEFK;RGTGGVDTAAVGAVFDISNADR;SFLVWVNEEDHLR;TDLNHENLK;TDLNHENLKGGDDLDPNYVLSSR;VLTPDLYNK	3003	-0.589526	0.555109	0.278542	0.517554	-0.495811	0.433203	0.368806	0.999788
P62983	P62983	9	2	2	Ubiquitin-ribosomal protein eS31 fusion protein;Ubiquitin;Small ribosomal subunit protein eS31	Rps27a	sp|P62983|RS27A_MOUSE Ubiquitin-40S ribosomal protein S27a OS=Mus musculus OX=10090 GN=Rps27a PE=1 SV=2	1	9	2	2	55.8	20.5	20.5	17.951	156	156	NA	87.581	18.415	18.4207	18.6379	18.5033	18.1731	17.9958	18.3496	18.1064	18.4931	18.5895	18.5995	18.7165	5	CCLTYCFNKPEDK;ECPSDECGAGVFMGSHFDR;EGIPPDQQR;ESTLHLVLR;IQDKEGIPPDQQR;QLEDGRTLSDYNIQK;TITLEVEPSDTIENVK;TITLEVEPSDTIENVKAK;TLSDYNIQK	3763	-0.400266	2.98982	0.00102371	0.120762	0.00616387	0.0343178	0.924022	0.999788
Q3TGW2	Q3TGW2	4	4	4	Endonuclease/exonuclease/phosphatase family domain-containing protein 1	Eepd1	sp|Q3TGW2|EEPD1_MOUSE Endonuclease/exonuclease/phosphatase family domain-containing protein 1 OS=Mus musculus OX=10090 GN=Eepd1 PE=1 SV=1	1	4	4	4	8.1	8.1	8.1	62.953	569	569	NA	8.4312	14.6276	14.6242	14.5142	14.6511	14.8431	14.7978	14.8549	14.663	14.7762	14.864	14.8954	14.8115	4	AVGPSPFLAR;SIVAEKPSNQLQK;SVDNIWISK;VEDLALVSGVGATK	4138	0.126195	1.45714	0.0349025	0.272601	0.131487	1.95828	0.0110082	0.932232
F6UFZ5;G3X9Z4	F6UFZ5;G3X9Z4	2;2	2;2	2;2	Pre-mRNA cleavage complex 2 protein Pcf11	Pcf11	tr|F6UFZ5|F6UFZ5_MOUSE PCF11 cleavage and polyadenylation factor subunit (Fragment) OS=Mus musculus OX=10090 GN=Pcf11 PE=1 SV=1;tr|G3X9Z4|G3X9Z4_MOUSE PCF11 cleavage and polyadenylation factor subunit OS=Mus musculus OX=10090 GN=Pcf11 PE=1 SV=1	2	2	2	2	1.3	1.3	1.3	164.44	1476	1476;1553	0.0030407	2.0738	13.4598	13.6929	14.2289	13.8456	13.468	13.7243	13.2939	13.9196	14.094	13.9828	13.9303	13.6182	2	AGPSLQMQDLK;QLLELQQK	2276	-0.262629	0.726141	0.187871	0.440641	0.000919803	0.00189308	0.995651	0.999788
Q9QZA0	Q9QZA0	2	2	2	Carbonic anhydrase 5B, mitochondrial	Ca5b	sp|Q9QZA0|CAH5B_MOUSE Carbonic anhydrase 5B, mitochondrial OS=Mus musculus OX=10090 GN=Ca5b PE=1 SV=2	1	2	2	2	6.6	6.6	6.6	36.622	317	317	NA	9.2581	16.8098	16.7912	16.6252	16.7661	16.8175	16.8013	16.6074	16.6904	17.0275	16.9816	16.7872	16.8731	3	LVDTLPSIK;TLLFTSEGEKEK	7757	-0.0798038	0.672132	0.212749	0.460773	0.0678928	0.516771	0.304249	0.999788
E9PWE8;Q3TT92	E9PWE8;Q3TT92	28;27	23;22	1;0		Dpysl3	tr|E9PWE8|E9PWE8_MOUSE Dihydropyrimidinase-related protein 3 OS=Mus musculus OX=10090 GN=Dpysl3 PE=1 SV=1;tr|Q3TT92|Q3TT92_MOUSE Dihydropyrimidinase-related protein 3 OS=Mus musculus OX=10090 GN=Dpysl3 PE=1 SV=1	2	28	23	1	45.7	38.4	1.3	73.884	683	683;568	NA	323.31	21.3577	21.3161	21.2988	21.2379	21.4095	21.3834	21.4406	21.1927	21.4329	21.4453	21.3525	21.3283	108	AIGKDNFTAIPEGTNGVEER;AITVASQTNCPLYVTK;DNFTAIPEGTNGVEER;EVLQNLGPK;FIPCSPFSDYVYK;FIPCSPFSDYVYKR;GAPLVVICQGK;GMTTVDDFFQGTK;GMYDGPVFDLTTTPK;GSPTRPNPPVR;IAVGSDSDLVIWDPDALK;IFNLYPR;IMLEDGNLHVTQGAGR;IVAPPGGR;IVNDDQSFYADIYMEDGLIK;MADLHAVPR;MDENQFVAVTSTNAAK;MSVIWDK;MVIPGGIDVHTHFQMPYK;NHQSVAEYNIFEGMELR;QEVQSLSK;QIGDNLIVPGGVK;RIVAPPGGR;SAADLISQAR;SAADLISQARK;SCCDYALHVDITHWNDSVK;TIEANGK;WREWADGK	1893	-0.0175022	0.118779	0.760713	0.865041	-0.00538657	0.0500792	0.891088	0.999788
P59266	P59266	2	2	2	Acyl-coenzyme A diphosphatase FITM2	Fitm2	sp|P59266|FITM2_MOUSE Fat storage-inducing transmembrane protein 2 OS=Mus musculus OX=10090 GN=Fitm2 PE=1 SV=1	1	2	2	2	8.4	8.4	8.4	30.016	262	262	NA	16.946	15.2641	15.2972	15.508	15.4609	15.0809	15.203	15.2279	15.2917	15.5821	15.5652	15.5247	15.3597	2	ELSPLPESYLSNK;NVLNVYFVK	3611	-0.241727	2.17437	0.0066931	0.184683	0.0238031	0.12939	0.742352	0.999788
Q8CHK2	Q8CHK2	2	2	2	Relaxin-3;Relaxin-3 B chain;Relaxin-3 A chain	Rln3	sp|Q8CHK2|REL3_MOUSE Relaxin-3 OS=Mus musculus OX=10090 GN=Rln3 PE=2 SV=1	1	2	2	2	14.2	14.2	14.2	14.926	141	141	NA	5.554	16.098	16.5652	16.5027	16.6082	15.9327	16.0149	16.2795	16.2483	16.3627	16.5204	16.3938	16.56	4	ASWQGSPGVVR;SPQAFYGGR	5900	-0.384979	1.80962	0.0155017	0.21974	-0.085397	0.337907	0.459296	0.999788
Q3UNA4;Q9QZV9	Q3UNA4;Q9QZV9	2;2	2;2	2;2	NTF2-related export protein 2;NTF2-related export protein 1	Nxt2;Nxt1	sp|Q3UNA4|NXT2_MOUSE NTF2-related export protein 2 OS=Mus musculus OX=10090 GN=Nxt2 PE=2 SV=1;sp|Q9QZV9|NXT1_MOUSE NTF2-related export protein 1 OS=Mus musculus OX=10090 GN=Nxt1 PE=1 SV=2	2	2	2	2	10.6	10.6	10.6	16.256	142	142;140	0.00055525	2.8909	16.1311	16.0404	16.1302	16.2037	16.0689	16.0416	16.1473	16.1809	16.2946	16.4398	16.2825	16.3025	3	IASDCFR;TYVDQACR	4334	-0.0771066	0.912692	0.122267	0.37719	0.102116	1.21327	0.0611963	0.999788
E9Q0P8	E9Q0P8	11	2	2	non-specific serine/threonine protein kinase	Araf	tr|E9Q0P8|E9Q0P8_MOUSE Non-specific serine/threonine protein kinase OS=Mus musculus OX=10090 GN=Araf PE=1 SV=1	1	11	2	2	26	6.4	6.4	46.254	419	419	NA	56.731	14.108	14.4504	14.8516	14.3382	13.9223	14.07	14.0399	14.5498	14.7101	14.7533	14.6015	14.4859	3	CQTCGYK;DQGAALPQKPDK;EAYGSCPVLPQPILK;EGMSVYDSLDK;FLFHGFR;GLNQDCCVVYR;GPPVSGAEPSR;QFYHSIQDLSGGSR;VPTVCVDMSTNR;VPTVCVDMSTNRR;WHGDVAVK	1982	-0.349758	1.05942	0.0872119	0.343632	0.100715	0.29839	0.503049	0.999788
Q9QWV9	Q9QWV9	2	2	2	Cyclin-T1	Ccnt1	sp|Q9QWV9|CCNT1_MOUSE Cyclin-T1 OS=Mus musculus OX=10090 GN=Ccnt1 PE=1 SV=3	1	2	2	2	2.2	2.2	2.2	80.597	724	724	0.00055968	3.0208	15.3741	15.4724	15.6982	15.5659	15.3466	15.3364	15.4355	15.395	15.6579	15.6958	15.6301	15.6938	2	AYQAAMK;HAEELAAQK	7714	-0.209545	1.90884	0.0123355	0.206213	0.0400601	0.263205	0.545501	0.999788
O08585;B1AWD8;B1AWD9;B1AWE1	O08585;B1AWD8;B1AWD9;B1AWE1	18;18;18;17	1;1;1;0	1;1;1;0	Clathrin light chain A;Clathrin light chain	Clta	sp|O08585|CLCA_MOUSE Clathrin light chain A OS=Mus musculus OX=10090 GN=Clta PE=1 SV=2;tr|B1AWD8|B1AWD8_MOUSE Clathrin light chain OS=Mus musculus OX=10090 GN=Clta PE=1 SV=1;tr|B1AWD9|B1AWD9_MOUSE Clathrin light chain OS=Mus musculus OX=10090 GN=Clta PE=1	4	18	1	1	32.3	3.4	3.4	25.604	235	235;236;248;230	0.0040365	1.8221	17.5908	17.9347	18.6126	18.0217	17.3214	17.82	17.2756	18.3854	18.1932	18.3998	17.9535	17.4514	6	AIKELEEWYAR;AIKELEEWYARQDEQLQK;EEQTERLEALDANSR;EEQTERLEALDANSRK;ELEEWYAR;ELEEWYARQDEQLQK;KWREEQTER;LCDFNPK;LEALDANSR;LEALDANSRK;LQSEPESIR;LQSEPESIRK;QDEQLQK;QEAEWKEK;SVLISLK;VADEAFYK;WREEQTER;WREEQTERLEALDANSR	1368	-0.401235	0.696175	0.201291	0.452463	-0.140897	0.227316	0.592494	0.999788
P28651	P28651	8	8	8	Carbonic anhydrase-related protein	Ca8	sp|P28651|CAH8_MOUSE Carbonic anhydrase-related protein OS=Mus musculus OX=10090 GN=Ca8 PE=1 SV=5	1	8	8	8	32.6	32.6	32.6	33.081	291	291	NA	100.56	19.349	19.1203	19.1967	19.6166	18.9749	19.1406	19.3149	19.5025	19.4548	19.48	19.5895	19.4585	23	AVTEILQDIQYK;DCEVTNDGHTIQVILK;GAELVEGCDGILGDNFRPTQPLSDR;GSEHTVNFK;LSPNYVVCR;LSPNYVVCRDCEVTNDGHTIQVILK;YDPSLLDVR;YPLTISQMQIEEFRR	3259	-0.150865	0.520084	0.301937	0.537751	0.0784252	0.344654	0.452216	0.999788
Q8R4S0;A0A1L1SRZ2	Q8R4S0;A0A1L1SRZ2	2;1	2;1	2;1	Protein phosphatase 1 regulatory subunit 14C;Protein phosphatase 1 regulatory subunit 14	Ppp1r14c	sp|Q8R4S0|PP14C_MOUSE Protein phosphatase 1 regulatory subunit 14C OS=Mus musculus OX=10090 GN=Ppp1r14c PE=1 SV=1;tr|A0A1L1SRZ2|A0A1L1SRZ2_MOUSE Protein phosphatase 1 regulatory subunit 14C OS=Mus musculus OX=10090 GN=Ppp1r14c PE=1 SV=1	2	2	2	2	14.6	14.6	14.6	17.754	164	164;125	NA	3.8283	15.6863	15.7956	15.9414	15.9232	15.6773	15.7245	15.7346	15.9934	16.0289	16.1637	15.9799	15.908	2	LQEALVDCYKPTEEFIR;VFFQSPR	6227	-0.114757	0.697648	0.20061	0.452016	0.081776	0.543895	0.285828	0.999788
P17563;Q63836;A0A0R4J135;G3UYY2;D6RHN2;G3UWK0;G3UZT2	P17563;Q63836;A0A0R4J135;G3UYY2	18;13;12;10;7;5;2	18;13;12;10;7;5;2	18;13;12;10;7;5;2	Methanethiol oxidase;Selenium-binding protein 2	Selenbp1;Selenbp2	sp|P17563|SBP1_MOUSE Methanethiol oxidase OS=Mus musculus OX=10090 GN=Selenbp1 PE=1 SV=2;sp|Q63836|SBP2_MOUSE Selenium-binding protein 2 OS=Mus musculus OX=10090 GN=Selenbp2 PE=1 SV=2;tr|A0A0R4J135|A0A0R4J135_MOUSE Selenium-binding protein 2 OS=Mus musculu	7	18	18	18	49.2	49.2	49.2	52.513	472	472;472;472;410;123;128;134	NA	292.28	20.285	20.3964	20.1596	20.4615	20.0694	20.1071	20.0961	20.2788	20.6277	20.3556	20.2544	20.2823	39	CGPGYSTPLEAMK;DGFNPAHVEAGLYGSR;EEIVYLPCIYR;FLHDPSATQGFVGCALSSNIQR;GGSVQVLEDQELTCQPEPLVVK;GPREEIVYLPCIYR;GTWEKPGDAAPMGYDFWYQPR;IYVVDVGSEPR;LAGQIFLGGSIVR;LILPGLISSR;LPMPYLK;LYATTSLYSAWDK;NAEGTWSVEK;NTGTEAPDYLATVDVDPK;QFYPDLIR;QYDISNPQKPR;RIPGGPQMIQLSLDGK;VIQVPSK	3148	-0.253919	2.08803	0.00816527	0.190531	-0.0390462	0.160978	0.690275	0.999788
Q64345;E9PV48	Q64345;E9PV48	11;11	11;11	11;11	Interferon-induced protein with tetratricopeptide repeats 3	Ifit3;Ifit3b	sp|Q64345|IFIT3_MOUSE Interferon-induced protein with tetratricopeptide repeats 3 OS=Mus musculus OX=10090 GN=Ifit3 PE=1 SV=1;tr|E9PV48|E9PV48_MOUSE Interferon-induced protein with tetratricopeptide repeats 3B OS=Mus musculus OX=10090 GN=Ifit3b PE=1 SV=1	2	11	11	11	34	34	34	47.222	403	403;403	NA	42.37	17.8705	17.8277	17.7236	17.7417	17.9517	17.7123	17.8058	18.1103	18.1437	17.9041	18.042	17.8781	12	AALECLGQAEDLRK;AIELLGK;APNQTDVLQK;ESPDVEEEDLYER;FANPYSMECPELECEEGWTR;LSEAQAYVDKVR;MGEEAEGER;QFSVDALK;RSPLNSYSDLIDFPEVER;SEDLAALECLLQFPR;YREILEQLQNK	1863	0.0421759	0.204127	0.62499	0.773828	0.100202	0.818524	0.151871	0.999788
Q62426	Q62426	7	7	7	Cystatin-B	Cstb	sp|Q62426|CYTB_MOUSE Cystatin-B OS=Mus musculus OX=10090 GN=Cstb PE=1 SV=1	1	7	7	7	84.7	84.7	84.7	11.045	98	98	NA	69.223	17.7972	17.8658	18.0791	18.0134	17.5501	17.7853	17.5938	17.9357	18.0989	18.1609	18.0268	17.8936	16	ERHDELSYF;MMCGAPSATMPATAETQEVADQVK;QIVAGTNLFIK;RQIVAGTNLFIK;SQLESKENQK;VDVGGDK;VFQPLPHENKPLTLSSYQTNK	4743	-0.284506	1.73613	0.0183597	0.228133	0.0055926	0.0251183	0.943804	0.999788
P03911	P03911	7	7	7	NADH-ubiquinone oxidoreductase chain 4	Mtnd4	sp|P03911|NU4M_MOUSE NADH-ubiquinone oxidoreductase chain 4 OS=Mus musculus OX=10090 GN=Mtnd4 PE=1 SV=1	1	7	7	7	13.9	13.9	13.9	51.881	459	459	NA	43.686	17.5874	18.2033	18.2304	18.0732	17.4686	17.649	17.554	17.9676	18.028	18.2604	17.9177	17.7998	11	DNNVLQK;ELTLMALHMIPLILLTTSPK;KDNNVLQK;LGSYGMIR;LITGLTM;LTNHMINLQPSHTR;WGNQTER	2974	-0.425639	1.54709	0.0283733	0.256722	-0.122503	0.346877	0.449908	0.999788
Q8R395;A0A0R4J0U7	Q8R395;A0A0R4J0U7	3;3	3;3	3;3	COMM domain-containing protein 5	Commd5	sp|Q8R395|COMD5_MOUSE COMM domain-containing protein 5 OS=Mus musculus OX=10090 GN=Commd5 PE=1 SV=1;tr|A0A0R4J0U7|A0A0R4J0U7_MOUSE COMM domain-containing protein 5 OS=Mus musculus OX=10090 GN=Commd5 PE=1 SV=1	2	3	3	3	12.9	12.9	12.9	24.493	224	224;224	NA	10.017	17.418	17.5378	17.5683	17.6343	17.5386	17.5072	17.5681	17.4663	17.5753	17.75	17.851	17.7893	6	EMAELERK;LVVGALHGK;VDVAISTSAQSR	363	-0.0812941	0.908051	0.12358	0.379015	0.100465	0.769308	0.170095	0.999788
Q9JK92	Q9JK92	5	5	5	Heat shock protein beta-8	Hspb8	sp|Q9JK92|HSPB8_MOUSE Heat shock protein beta-8 OS=Mus musculus OX=10090 GN=Hspb8 PE=1 SV=1	1	5	5	5	24	24	24	21.533	196	196	NA	5.6492	16.6748	16.6825	16.6919	16.8494	16.6781	16.7002	16.6908	16.72	16.8962	16.8022	16.8852	16.7801	5	DGYVEVSGK;FGVPAEGR;LSSAWPGTLR;QQEGGIVSK;SPPPFPGEPWK	7638	-0.0882023	1.18216	0.0657409	0.321363	0.0149732	0.119298	0.759805	0.999788
V9GX22;P0DN91;P0DN90;P0DN89	V9GX22;P0DN91;P0DN90;P0DN89	2;2;2;2	2;2;2;2	2;2;2;2	Transmembrane protein 254	Tmem254	tr|V9GX22|V9GX22_MOUSE Transmembrane protein 254 OS=Mus musculus OX=10090 GN=Tmem254a PE=1 SV=1;sp|P0DN91|T254C_MOUSE Transmembrane protein 254c OS=Mus musculus OX=10090 GN=Tmem254c PE=1 SV=1;sp|P0DN90|T254B_MOUSE Transmembrane protein 254b OS=Mus musculus	4	2	2	2	34.4	34.4	34.4	7.3483	64	64;123;123;123	NA	3.5681	14.1755	14.2382	14.7095	14.6988	13.8792	14.2154	14.1892	14.2302	14.4376	14.6384	14.5015	14.4272	2	GTATGAGYFQR;YLVDHYHTFLR	3041	-0.385092	1.55759	0.0276957	0.255939	-0.0540942	0.16117	0.689969	0.999788
Q5BLK4;E9PUA2;A0A286YDD7	Q5BLK4;E9PUA2;A0A286YDD7	5;5;4	5;5;4	4;4;3	Terminal uridylyltransferase 7;RNA uridylyltransferase	Tut7	sp|Q5BLK4|TUT7_MOUSE Terminal uridylyltransferase 7 OS=Mus musculus OX=10090 GN=Tut7 PE=1 SV=3;tr|E9PUA2|E9PUA2_MOUSE Terminal uridylyltransferase 7 OS=Mus musculus OX=10090 GN=Tut7 PE=1 SV=1;tr|A0A286YDD7|A0A286YDD7_MOUSE Terminal uridylyltransferase 7 (F	3	5	5	4	3.2	3.2	2.5	169.1	1491	1491;1474;1089	NA	4.1685	16.5077	16.6463	16.671	16.5652	16.7191	16.6746	16.5074	16.7218	16.9375	16.7489	16.8846	16.7293	5	EDKEIQNK;ELLGLQQAEER;NILPITTAK;VQLEPLPPLTPK;YFALPHK	1840	-0.00248618	0.0147529	0.966601	0.982604	0.126182	1.24261	0.0571986	0.999788
Q3UPH7;S4R189;S4R2U9;S4R1S6	Q3UPH7;S4R189;S4R2U9	4;4;2;1	4;4;2;1	4;4;2;1	Rho guanine nucleotide exchange factor 40	Arhgef40	sp|Q3UPH7|ARH40_MOUSE Rho guanine nucleotide exchange factor 40 OS=Mus musculus OX=10090 GN=Arhgef40 PE=1 SV=1;tr|S4R189|S4R189_MOUSE Rho guanine nucleotide exchange factor 40 OS=Mus musculus OX=10090 GN=Arhgef40 PE=1 SV=1;tr|S4R2U9|S4R2U9_MOUSE Rho guanin	4	4	4	4	3	3	3	165.13	1517	1517;1526;1191;500	NA	9.7239	14.8355	15.0894	15.2627	15.2348	14.7889	14.9179	14.6691	15.1859	15.2888	15.3271	15.3678	15.0336	4	AAVQLLQEQEAR;EHVLLGR;LESGLAALTPSVK;LSTCLLSAPSGIQR	4338	-0.274783	1.19232	0.0642207	0.319547	0.0474377	0.174026	0.669844	0.999788
Q9CR02	Q9CR02	1	1	1	Translation machinery-associated protein 16	Tma16	sp|Q9CR02|TMA16_MOUSE Translation machinery-associated protein 16 OS=Mus musculus OX=10090 GN=Tma16 PE=1 SV=1	1	1	1	1	5	5	5	25.782	221	221	0.00028518	3.4568	12.8275	12.7906	12.888	13.064	12.5055	12.8423	12.6967	13.0246	13.1213	13.1905	12.9969	12.9179	1	LQWFHSHLDMK	6946	-0.181385	0.873555	0.133797	0.388722	0.066817	0.394791	0.402911	0.999788
Q08642	Q08642	19	19	19	Protein-arginine deiminase type-2	Padi2	sp|Q08642|PADI2_MOUSE Protein-arginine deiminase type-2 OS=Mus musculus OX=10090 GN=Padi2 PE=1 SV=2	1	19	19	19	32.8	32.8	32.8	76.249	673	673	NA	253.79	19.9379	20.0065	19.9806	20.1322	19.9357	19.9914	19.8506	20.0159	20.211	20.0398	20.1623	20.093	43	AGHGEAVMFK;CLDWNRDILK;DGEAEEVVTNGK;DIIDLPALFK;DLGIPKPFGPQVEEECCLETHVR;ELALTEK;FLGEVHCGTNVR;GDRWIQDEIEFGYIEAPHK;GFPVVLDSPR;GLGGMSSK;ILIGSSFPLSGGR;ILSNESLTQENQYFQR;LSMAQASTEASSDK;MQPPIRENMLR;QDLQDMSQMILR;QLLGPDFGYVTR;VEVVRDGEAEEVVTNGK;WALSPSSTLR;YIHILGR	4047	-0.131064	1.46084	0.0346064	0.272186	0.0178236	0.131421	0.738888	0.999788
Q9JHG0	Q9JHG0	4	4	4	Cerebellin-3	Cbln3	sp|Q9JHG0|CBLN3_MOUSE Cerebellin-3 OS=Mus musculus OX=10090 GN=Cbln3 PE=1 SV=1	1	4	4	4	18.8	18.8	18.8	21.077	197	197	NA	52.114	17.6078	17.5205	17.7378	17.8642	17.2944	17.4195	17.5934	17.711	17.7646	17.8571	17.7422	17.7127	8	EAATSSVLLPLDPGDR;EAATSSVLLPLDPGDRVSLR;TSGCFVAPVR;VAFAAVR	7564	-0.239734	1.30475	0.0495735	0.303629	-0.0145054	0.0722024	0.846833	0.999788
P18608;A0A3B2W3M7	P18608;A0A3B2W3M7	1;1	1;1	1;1	Non-histone chromosomal protein HMG-14	Hmgn1	sp|P18608|HMGN1_MOUSE Non-histone chromosomal protein HMG-14 OS=Mus musculus OX=10090 GN=Hmgn1 PE=1 SV=2;tr|A0A3B2W3M7|A0A3B2W3M7_MOUSE Non-histone chromosomal protein HMG-14 OS=Mus musculus OX=10090 GN=Hmgn1 PE=1 SV=1	2	1	1	1	8.3	8.3	8.3	10.152	96	96;86	0.0067697	1.5492	14.6478	14.7519	15.3336	14.4709	14.7991	15.0045	15.3191	14.772	15.2514	15.9642	14.9116	14.9935	1	VSADGAAK	822	0.112795	0.237819	0.578336	0.743209	0.377514	0.732713	0.185049	0.999788
P58774	P58774	22	2	1	Tropomyosin beta chain	Tpm2	sp|P58774|TPM2_MOUSE Tropomyosin beta chain OS=Mus musculus OX=10090 GN=Tpm2 PE=1 SV=1	1	22	2	1	54.9	6	2.8	32.836	284	284	0.00028445	3.382	17.8219	15.6602	16.0108	15.5411	14.8758	15.0838	14.6455	15.6237	15.6363	15.9746	15.4848	15.0966	2	AADESERGMK;ATDAEADVASLNR;ATDAEADVASLNRR;CGDLEEELK;EAETRAEFAER;EDKYEEEIK;GTEDEVEK;HIAEDSDRK;IQLVEEELDR;IQLVEEELDRAQER;KATDAEADVASLNRR;LATALQK;LKEAETRAEFAER;LVILEGELER;LVILEGELERSEER;MELQEMQLK;QLEEEQQALQK;RIQLVEEELDR;RIQLVEEELDRAQER;SLEAQADK;TIDDLEDEVYAQK;YEEVARK	3600	-1.26069	1.48683	0.0325967	0.268798	-0.811065	0.889159	0.129075	0.999788
P68368;A0A0A0MQA5;A0A087WQS4;A0A087WRB4;A0A087WSB0;A0A087WSL5;A0A087WS35	P68368;A0A0A0MQA5	40;40;11;8;5;5;1	40;40;11;8;5;5;1	12;12;7;4;4;4;1	Tubulin alpha-4A chain;Tubulin alpha chain	Tuba4a	sp|P68368|TBA4A_MOUSE Tubulin alpha-4A chain OS=Mus musculus OX=10090 GN=Tuba4a PE=1 SV=1;tr|A0A0A0MQA5|A0A0A0MQA5_MOUSE Tubulin alpha chain (Fragment) OS=Mus musculus OX=10090 GN=Tuba4a PE=1 SV=1	7	40	40	12	69.4	69.4	23.7	49.924	448	448;477;125;100;81;89;75	NA	323.31	25.0896	25.0646	25.0437	24.9112	25.1193	25.0973	25.1054	24.9661	25.0925	25.0964	25.0454	25.0319	921	AFVHWYVGEGMEEGEFSEAR;AFVHWYVGEGMEEGEFSEAREDMAALEK;AVCMLSNTTAIAEAWAR;AVCMLSNTTAIAEAWARLDHK;AVFVDLEPTVIDEIR;AVFVDLEPTVIDEIRNGPYR;AVFVDLEPTVIDEIRNGPYRQLFHPEQLITGK;AYHEQLSVAEITNACFEPANQMVK;DVNAAIAAIK;DVNAAIAAIKTK;DYEEVGIDSYEDEDEGEE;EDAANNYAR;EDMAALEK;EIIDPVLDR;EIIDPVLDRIR;FDGALNVDLTEFQTNLVPYPR;FDLMYAK;FDLMYAKR;GDVVPKDVNAAIAAIK;GDVVPKDVNAAIAAIKTK;GHYTIGK;GHYTIGKEIIDPVLDR;IHFPLATYAPVISAEK;LDHKFDLMYAK;L…	90	-0.0450881	0.427626	0.373571	0.59577	-0.0459142	0.560837	0.274893	0.999788
Q6PD28	Q6PD28	12	11	11	Serine/threonine-protein phosphatase 2A 56 kDa regulatory subunit beta isoform	Ppp2r5b	sp|Q6PD28|2A5B_MOUSE Serine/threonine-protein phosphatase 2A 56 kDa regulatory subunit beta isoform OS=Mus musculus OX=10090 GN=Ppp2r5b PE=1 SV=1	1	12	11	11	27.4	26	26	57.342	497	497	NA	185.47	18.6304	18.6316	18.8187	18.7462	18.5853	18.6131	18.6704	18.72	18.8322	18.8856	18.8013	18.7191	19	AALNELVECVGCTR;DATLTEHVIR;DVPASELHELLSR;EAPVPRPTPQVAASGGQS;FLESPDFQPSVAK;GVLIEPVYPDIIR;IQEPLFK;LQGTQGAK;MISVNIFR;QCNHIFLR;VLIPLHSVK;YQSNQQELTPLPLLK	4973	-0.122342	1.36011	0.0436402	0.291101	0.00404671	0.0262775	0.941288	0.999788
Q9DCE5	Q9DCE5	3	3	3	p21-activated protein kinase-interacting protein 1	Pak1ip1	sp|Q9DCE5|PK1IP_MOUSE p21-activated protein kinase-interacting protein 1 OS=Mus musculus OX=10090 GN=Pak1ip1 PE=1 SV=2	1	3	3	3	8.6	8.6	8.6	42.116	382	382	NA	21.689	15.2241	15.2766	15.4966	15.4715	15.1504	15.2471	15.3131	15.4521	15.4454	15.6014	15.5919	15.5506	3	KVPPSLLCEAK;LGTASVSGTITNGK;YIVVVQNK	7425	-0.136758	0.867902	0.13555	0.390369	0.0783697	0.542556	0.286711	0.999788
Q6NV66;D3Z083;A0A0U1RNR6	Q6NV66;D3Z083;A0A0U1RNR6	1;1;1	1;1;1	1;1;1	Zinc finger protein 646	Zfp646	sp|Q6NV66|ZN646_MOUSE Zinc finger protein 646 OS=Mus musculus OX=10090 GN=Zfp646 PE=1 SV=1;tr|D3Z083|D3Z083_MOUSE Zinc finger protein 646 (Fragment) OS=Mus musculus OX=10090 GN=Zfp646 PE=1 SV=1;tr|A0A0U1RNR6|A0A0U1RNR6_MOUSE Zinc finger protein 646 (Fragme	3	1	1	1	0.6	0.6	0.6	196.8	1788	1788;512;1562	0.0082404	1.4489	16.3969	16.4132	16.5299	16.2588	16.3398	16.5771	16.6671	16.4144	16.6885	17.0173	16.5695	16.6047	1	HAGSLINHRK	452	0.0394452	0.190383	0.645085	0.789049	0.218993	1.19888	0.0632583	0.999788
P83887	P83887	6	2	2	Tubulin gamma-1 chain	Tubg1	sp|P83887|TBG1_MOUSE Tubulin gamma-1 chain OS=Mus musculus OX=10090 GN=Tubg1 PE=1 SV=1	1	6	2	2	14.9	5.3	5.3	51.1	451	451	NA	5.7519	16.2065	16.3658	16.8189	16.4774	15.9907	16.3258	15.933	16.7418	16.6426	16.8432	16.5509	16.1978	3	AVLLDLEPR;DVFFYQADDEHYIPR;EDIFKDNFDEMDTSR;IHEDIFDIIDR;NVMVSTGR;REAFMEQFR	3892	-0.27977	0.720282	0.190422	0.443251	-0.00970805	0.020686	0.953485	0.999788
Q8BJU9	Q8BJU9	2	2	2	Peptide chain release factor 1-like, mitochondrial	Mtrf1l	sp|Q8BJU9|RF1ML_MOUSE Peptide chain release factor 1-like, mitochondrial OS=Mus musculus OX=10090 GN=Mtrf1l PE=2 SV=1	1	2	2	2	7.2	7.2	7.2	42.248	373	373	0.00082873	2.7839	14.58	14.6087	14.651	14.7432	14.8612	14.9021	14.6773	14.8581	14.9699	14.8256	14.8409	14.8479	2	FEGGVHR;VGSEAGGLDAGYPQLAAAAR	5476	0.119643	1.19287	0.0641397	0.319547	0.124261	1.61344	0.0243532	0.999788
Q91W92;A0A0R4J0S1	Q91W92;A0A0R4J0S1	3;3	3;3	3;3	Cdc42 effector protein 1	Cdc42ep1	sp|Q91W92|BORG5_MOUSE Cdc42 effector protein 1 OS=Mus musculus OX=10090 GN=Cdc42ep1 PE=1 SV=1;tr|A0A0R4J0S1|A0A0R4J0S1_MOUSE Cdc42 effector protein 1 OS=Mus musculus OX=10090 GN=Cdc42ep1 PE=1 SV=1	2	3	3	3	12	12	12	43.095	409	409;409	NA	43.537	15.6832	15.7291	15.589	15.8711	15.7999	15.7613	15.8713	15.9462	15.9311	15.7993	15.9327	16.0168	5	ASWGASR;MASPAAPSPAPPPISPIIK;PGPQGGTGAPTMSLGK	352	0.0660263	0.474268	0.335531	0.564602	0.100033	0.783334	0.16469	0.999788
Q99J21	Q99J21	1	1	1	Mucolipin-1	Mcoln1	sp|Q99J21|MCLN1_MOUSE Mucolipin-1 OS=Mus musculus OX=10090 GN=Mcoln1 PE=1 SV=1	1	1	1	1	1.2	1.2	1.2	65.505	580	580	0.0054299	1.7091	14.1663	14.2739	14.4502	14.3803	13.9787	14.0808	13.9652	14.3282	14.4426	14.568	14.4415	14.3572	1	THIQECK	6659	-0.287553	1.86799	0.0135522	0.212731	0.0349271	0.208371	0.618913	0.999788
A2A8U2	A2A8U2	5	5	5	Transmembrane protein 201	Tmem201	sp|A2A8U2|TM201_MOUSE Transmembrane protein 201 OS=Mus musculus OX=10090 GN=Tmem201 PE=1 SV=1	1	5	5	5	9.2	9.2	9.2	72.499	664	664	NA	125.62	18.4835	18.4415	18.6154	18.7171	18.2997	18.383	18.4992	18.6287	18.6489	18.8698	18.6626	18.6687	15	ALLLSHQFR;DPAQPQQWVSSQVLLCR;EEGRYDEEIEVYR;HHLEQMYK;LCRPCQAAVEYYIK	1048	-0.17421	1.14481	0.071646	0.328113	0.049054	0.283354	0.52077	0.999788
D3Z3P4	D3Z3P4	1	1	1		Sema4d	tr|D3Z3P4|D3Z3P4_MOUSE Semaphorin-4D (Fragment) OS=Mus musculus OX=10090 GN=Sema4d PE=4 SV=2	1	1	1	1	4.3	4.3	4.3	20.442	185	185	0.0067732	1.5539	13.283	13.5117	13.5597	13.5111	13.2367	13.1896	13.1118	13.3861	13.4528	13.4467	13.5493	13.4164	1	HEALQQEK	1704	-0.291948	2.35751	0.00439023	0.174709	-0.097884	0.826797	0.149006	0.999788
P13597	P13597	3	3	3	Intercellular adhesion molecule 1	Icam1	sp|P13597|ICAM1_MOUSE Intercellular adhesion molecule 1 OS=Mus musculus OX=10090 GN=Icam1 PE=1 SV=1	1	3	3	3	6	6	6	58.844	537	537	NA	11.917	12.1831	12.1137	12.0997	12.1252	12.2836	12.2859	12.2987	12.3798	12.4859	12.5319	12.1744	12.28	3	ADGALLPIGVVK;DELESGPNWK;TFDLPATIPK	3087	0.126107	2.30099	0.0050005	0.174709	0.14062	0.97644	0.105575	0.999788
O88207;Q61245	O88207;Q61245	2;1	2;1	2;1	Collagen alpha-1(V) chain;Collagen alpha-1(XI) chain	Col5a1;Col11a1	sp|O88207|CO5A1_MOUSE Collagen alpha-1(V) chain OS=Mus musculus OX=10090 GN=Col5a1 PE=1 SV=2;sp|Q61245|COBA1_MOUSE Collagen alpha-1(XI) chain OS=Mus musculus OX=10090 GN=Col11a1 PE=1 SV=2	2	2	2	2	1	1	1	183.67	1838	1838;1804	0.0053095	1.7407	16.9488	16.9679	16.8997	16.9267	16.8114	16.9298	16.8544	16.875	17.1643	17.1071	17.0818	16.9782	2	GETGFQGK;WHRIALSVYK	2878	-0.129199	2.46917	0.00339492	0.162978	0.0456163	0.535958	0.2911	0.999788
O89017	O89017	3	3	3	Legumain	Lgmn	sp|O89017|LGMN_MOUSE Legumain OS=Mus musculus OX=10090 GN=Lgmn PE=1 SV=1	1	3	3	3	7.8	7.8	7.8	49.372	435	435	NA	15.518	16.196	16.2535	16.524	16.4319	15.9767	16.2119	16.1375	16.4663	16.5428	16.5949	16.4182	16.2304	5	ESSYACYYDEER;HQADACHAYQIIHR;VMQFQGMK	2942	-0.213654	1.04401	0.0903626	0.346756	-0.0059857	0.0211891	0.952381	0.999788
Q80TJ7	Q80TJ7	2	1	1	Histone lysine demethylase PHF8	Phf8	sp|Q80TJ7|PHF8_MOUSE Histone lysine demethylase PHF8 OS=Mus musculus OX=10090 GN=Phf8 PE=1 SV=2	1	2	1	1	2.2	0.8	0.8	113.55	1023	1023	0.0054327	1.7243	13.2855	13.5515	13.247	13.1711	13.3056	13.3005	13.4443	13.4329	13.3463	13.6134	13.6213	13.4	1	LAQQELQK;VASIETGLAAAAAK	5174	-3.46855e-05	0.00014091	0.999676	0.999676	0.0832581	0.378859	0.417966	0.999788
Q91WM3	Q91WM3	1	1	1	U3 small nucleolar RNA-interacting protein 2	Rrp9	sp|Q91WM3|U3IP2_MOUSE U3 small nucleolar RNA-interacting protein 2 OS=Mus musculus OX=10090 GN=Rrp9 PE=1 SV=1	1	1	1	1	2.1	2.1	2.1	52.106	475	475	0.0062788	1.5888	13.6219	13.4803	13.743	13.5832	13.6288	13.5777	13.6583	13.6262	13.756	13.7791	14.0969	14.015	1	AFEEDQVAGR	6475	-0.0419593	0.354571	0.442007	0.649148	0.205755	1.34647	0.0450329	0.999788
P20152;A0A0A6YWC8;A2AKJ2	P20152;A0A0A6YWC8	57;55;15	51;49;13	44;42;12	Vimentin	Vim	sp|P20152|VIME_MOUSE Vimentin OS=Mus musculus OX=10090 GN=Vim PE=1 SV=3;tr|A0A0A6YWC8|A0A0A6YWC8_MOUSE Vimentin OS=Mus musculus OX=10090 GN=Vim PE=1 SV=1	3	57	51	44	82.4	74.9	68	53.687	466	466;427;134	NA	323.31	22.6963	22.4133	22.4094	22.6267	22.4684	22.4521	22.6078	22.4982	22.5844	22.7463	22.5824	22.5175	206	ARVEVER;ARVEVERDNLAEDIMR;DGQVINETSQHHDDLE;DNLAEDIMR;DVRQQYESVAAK;EEAESTLQSFR;EEAESTLQSFRQDVDNASLAR;EMEENFALEAANYQDTIGR;ETNLESLPLVDTHSK;EYQDLLNVK;FADLSEAANR;FADLSEAANRNNDALR;FANYIDK;FANYIDKVR;FLEQQNK;GTNESLER;HLREYQDLLNVK;ILLAELEQLK;ISLPLPTFSSLNLR;KLLEGEESR;LGDLYEEEMR;LGDLYEEEMRELR;LGDLYEEEMRELRR;LLEGEESR;LLQDSVDFSLADAINTEFK;LQDEIQNMK;LQEEMLQR;LQEEMLQREEAESTLQSFR;LQEEMLQREEAESTLQSFRQDVDNASLAR;MALD…	3172	-0.106579	0.744075	0.180271	0.434089	-0.0186544	0.0876986	0.817149	0.999788
Q8CFJ9	Q8CFJ9	3	3	3	GATOR2 complex protein WDR24	Wdr24	sp|Q8CFJ9|WDR24_MOUSE GATOR complex protein WDR24 OS=Mus musculus OX=10090 GN=Wdr24 PE=1 SV=1	1	3	3	3	4.6	4.6	4.6	88.184	790	790	NA	12.725	14.0063	14.1835	14.2136	14.1645	14.2836	14.1734	14.1942	14.2073	14.2172	14.3331	14.5098	14.5489	3	EIHCVQTIASVAR;ESLVAAESGR;VSTALSGSALTGR	5870	0.0142794	0.110476	0.775397	0.873806	0.160308	1.11355	0.0769919	0.999788
F7BWT7	F7BWT7	3	3	3	Tetraspanin-15	Tspan15	sp|F7BWT7|TSN15_MOUSE Tetraspanin-15 OS=Mus musculus OX=10090 GN=Tspan15 PE=1 SV=2	1	3	3	3	10.2	10.2	10.2	33.07	294	294	NA	33.709	17.7874	18.068	18.5016	18.2375	17.6107	17.8878	17.574	18.2003	18.4089	18.466	18.2124	17.9002	6	GIENYYDDLDFK;LNAQNIIHVR;NIMDFVQK	2329	-0.392343	1.21655	0.0607368	0.316715	-0.00181391	0.0036079	0.991727	0.999788
B7ZCR6;Q6PHP4	B7ZCR6;Q6PHP4	2;2	2;2	2;2		Zfp512b	tr|B7ZCR6|B7ZCR6_MOUSE Zinc finger protein 512B OS=Mus musculus OX=10090 GN=Zfp512b PE=1 SV=1;tr|Q6PHP4|Q6PHP4_MOUSE Zinc finger protein 512B (Fragment) OS=Mus musculus OX=10090 GN=Zfp512b PE=1 SV=1	2	2	2	2	2.6	2.6	2.6	95.329	869	869;879	0.00055796	2.9777	10.4988	10.2051	10.5592	10.4312	10.6161	10.516	10.6883	10.4286	10.4455	10.7037	10.5769	10.6674	2	AGHDYHVR;FTGEQPSISGTFGLK	1459	0.0866346	0.485993	0.326593	0.557791	0.0799763	0.463443	0.343999	0.999788
Q5RL79;A0A0A0MQN1	Q5RL79;A0A0A0MQN1	1;1	1;1	1;1	Keratinocyte-associated protein 2	Krtcap2	sp|Q5RL79|KTAP2_MOUSE Keratinocyte-associated protein 2 OS=Mus musculus OX=10090 GN=Krtcap2 PE=1 SV=2;tr|A0A0A0MQN1|A0A0A0MQN1_MOUSE Dolichyl-diphosphooligosaccharide--protein glycosyltransferase subunit KCP2 OS=Mus musculus OX=10090 GN=Krtcap2 PE=1 SV=1	2	1	1	1	12.5	12.5	12.5	14.674	136	136;114	NA	32.283	12.6008	12.7736	12.9322	13.0327	12.3488	12.3757	12.7124	12.6115	12.8589	12.8631	12.793	12.7549	1	ISSTLYQATAPVLTPAK	105	-0.37817	2.01183	0.00973139	0.199098	-0.11414	0.664677	0.216433	0.999788
P16015	P16015	4	4	4	Carbonic anhydrase 3	Ca3	sp|P16015|CAH3_MOUSE Carbonic anhydrase 3 OS=Mus musculus OX=10090 GN=Ca3 PE=1 SV=3	1	4	4	4	14.2	14.2	14.2	29.366	260	260	NA	11.137	17.2412	16.8091	16.3171	16.4806	16.653	16.5018	16.5771	16.6336	16.9689	16.7378	16.3661	16.3151	4	GDNQSPIELHTK;GGPLSGPYR;TILNNGK;VVFDDTYDR	3122	-0.181305	0.468736	0.339832	0.568928	-0.216203	0.449668	0.355085	0.999788
P63078	P63078	2	2	2	Guanine nucleotide-binding protein G(I)/G(S)/G(O) subunit gamma-8	Gng8	sp|P63078|GBG8_MOUSE Guanine nucleotide-binding protein G(I)/G(S)/G(O) subunit gamma-8 OS=Mus musculus OX=10090 GN=Gng8 PE=3 SV=1	1	2	2	2	50	50	50	7.8431	70	70	NA	62.572	16.3016	16.3098	16.2384	16.5763	16.7185	16.3801	17.2701	16.5774	16.5613	17.1586	16.3842	16.5873	4	DDPLVTPVPAAENPFRDK;VSQAAAELLAFCETHAK	3777	0.31947	0.964235	0.108584	0.360069	0.214877	0.671344	0.213136	0.999788
A0A571BDM4	A0A571BDM4	9	1	1		Aak1	tr|A0A571BDM4|A0A571BDM4_MOUSE AP2-associated protein kinase 1 (Fragment) OS=Mus musculus OX=10090 GN=Aak1 PE=1 SV=1	1	9	1	1	52.3	13.1	13.1	25.189	237	237	NA	18.807	10.2901	10.3176	10.5685	10.0744	10.4427	10.4087	10.3458	10.4272	10.4959	10.3734	10.5513	10.8103	1	DPSPCPVITVEHFK;ILSDVTHSAVFGVPASK;LGEGKLPEK;LTAEELLNK;LTAEELLNKDFAK;STQLLQAAAAEASLNK;TAVVVPQSQAQPATAPQAAAAQEPGIQAPVR;VGSLTPPSSPK;VQTTPPPTIQGQK	915	0.0416192	0.182282	0.657231	0.795648	0.150381	0.634024	0.232261	0.999788
Q3TMP8	Q3TMP8	2	2	2	Trimeric intracellular cation channel type A	Tmem38a	sp|Q3TMP8|TM38A_MOUSE Trimeric intracellular cation channel type A OS=Mus musculus OX=10090 GN=Tmem38a PE=1 SV=2	1	2	2	2	3	3	3	33.309	298	298	0.00095303	2.5437	14.321	14.5118	14.4317	14.3313	14.2573	14.148	14.1488	14.5977	14.9091	14.3621	14.3911	14.2568	3	EELGEGSR;EELGEGSRK	4161	-0.169345	0.875922	0.133069	0.387686	-0.0191889	0.0515168	0.888144	0.999788
Q8K126	Q8K126	3	3	3	Peptide chain release factor 1, mitochondrial	Mtrf1	sp|Q8K126|RF1M_MOUSE Peptide chain release factor 1, mitochondrial OS=Mus musculus OX=10090 GN=Mtrf1 PE=2 SV=1	1	3	3	3	6.5	6.5	6.5	52.457	446	446	0.0065293	1.5677	14.2421	14.3801	14.457	14.4418	14.0086	14.2711	14.1979	14.3809	14.5368	14.6728	14.3994	14.3575	3	LYQQIIEKDR;TTGGDICQQFTR;YEGGIHR	5998	-0.223909	1.60073	0.0250769	0.24838	0.0114665	0.0529571	0.885203	0.999788
P70377;B1AU20	P70377;B1AU20	3;2	2;2	2;2	Fibroblast growth factor 13;Fibroblast growth factor	Fgf13	sp|P70377|FGF13_MOUSE Fibroblast growth factor 13 OS=Mus musculus OX=10090 GN=Fgf13 PE=1 SV=2;tr|B1AU20|B1AU20_MOUSE Fibroblast growth factor OS=Mus musculus OX=10090 GN=Fgf13 PE=1 SV=1	2	3	2	2	12.2	8.2	8.2	27.587	245	245;187	NA	4.7096	16.1752	16.3716	16.4921	16.394	16.2253	16.4191	16.2079	16.3909	16.5935	16.54	16.476	16.3757	3	AAAIASSLIR;NKPAAHFLPK;SVSGVLNGGK	3853	-0.107845	0.709188	0.195349	0.446261	0.0368438	0.205898	0.622446	0.999788
P0CG50;P0CG49;E9Q5F6;Q5SX22	P0CG50;P0CG49;E9Q5F6;Q5SX22	8;8;8;8	1;1;1;1	1;1;1;1	Polyubiquitin-C;Ubiquitin;Ubiquitin-related 1;Ubiquitin-related 2;Polyubiquitin-B;Ubiquitin	Ubc;Ubb	sp|P0CG50|UBC_MOUSE Polyubiquitin-C OS=Mus musculus OX=10090 GN=Ubc PE=1 SV=2;sp|P0CG49|UBB_MOUSE Polyubiquitin-B OS=Mus musculus OX=10090 GN=Ubb PE=2 SV=1;tr|E9Q5F6|E9Q5F6_MOUSE Polyubiquitin-C (Fragment) OS=Mus musculus OX=10090 GN=Ubc PE=1 SV=1;tr|Q5SX2	4	8	1	1	77.2	9.8	9.8	82.549	734	734;305;201;236	0.0098547	1.3949	14.6068	14.6785	14.8644	14.9765	14.2919	14.4611	14.6178	14.6023	14.877	14.8133	14.9093	14.9501	1	EGIPPDQQR;ESTLHLVLR;GGMQIFVK;IQDKEGIPPDQQR;QLEDGRTLSDYNIQK;TITLEVEPSDTIENVK;TITLEVEPSDTIENVKAK;TLSDYNIQK	2070	-0.347074	2.09832	0.00797408	0.188457	0.00527117	0.0233122	0.947737	0.999788
Q8BZF8	Q8BZF8	9	9	9	Phosphoglucomutase-like protein 5	Pgm5	sp|Q8BZF8|PGM5_MOUSE Phosphoglucomutase-like protein 5 OS=Mus musculus OX=10090 GN=Pgm5 PE=1 SV=2	1	9	9	9	16.6	16.6	16.6	62.219	567	567	NA	29.493	17.1318	16.892	16.7287	16.9474	16.8673	16.984	16.9051	16.921	17.1559	17.0381	17.0863	17.0786	10	DLEALVTDK;FFSNLMDSGR;IIFSDASR;QEFDLENK;RPTGLFEGQR;SLLTGPSQLK;TDSFEYVDPVDGTVTK;TIEEYAICPDLR;VPVYETPAGWR	5708	-0.0666831	0.385789	0.41135	0.62471	0.063218	0.365003	0.431516	0.999788
A0A087WSU3	A0A087WSU3	5	1	1		Ndufs1	tr|A0A087WSU3|A0A087WSU3_MOUSE NADH-ubiquinone oxidoreductase 75 kDa subunit, mitochondrial (Fragment) OS=Mus musculus OX=10090 GN=Ndufs1 PE=1 SV=1	1	5	1	1	68.9	16.4	16.4	6.4345	61	61	NA	7.8582	15.3801	15.6946	16.7029	16.03	15.2495	15.5019	15.469	16.2475	16.1425	16.2274	15.9277	15.596	2	IASQVAALDLGYK;IRVTTGVAAEWK;VMNILHR;VTTGVAAEWK;VVLGSSALQR	77	-0.395365	0.630892	0.233942	0.477257	-0.0800553	0.110555	0.775256	0.999788
P0DP28;P0DP27;P0DP26;A0A3Q4EHJ0;Q9D6P8;A0A1Y7VK66;G3UX57;G3UZ90	P0DP28;P0DP27;P0DP26;A0A3Q4EHJ0;Q9D6P8	18;18;18;11;9;6;1;1	18;18;18;11;9;6;1;1	16;16;16;11;8;6;1;1	Calmodulin-3;Calmodulin-2;Calmodulin-1;Calmodulin-like protein 3	Calm3;Calm2;Calm1;Calml3	sp|P0DP28|CALM3_MOUSE Calmodulin-3 OS=Mus musculus OX=10090 GN=Calm3 PE=1 SV=1;sp|P0DP27|CALM2_MOUSE Calmodulin-2 OS=Mus musculus OX=10090 GN=Calm2 PE=1 SV=1;sp|P0DP26|CALM1_MOUSE Calmodulin-1 OS=Mus musculus OX=10090 GN=Calm1 PE=1 SV=1;tr|A0A3Q4EHJ0|A0A3Q	8	18	18	16	66.4	66.4	61.7	16.837	149	149;149;149;113;149;115;39;65	NA	323.31	23.0543	23.3	23.4493	23.2607	22.8415	23.1837	22.9788	23.4738	23.402	23.5218	23.2591	23.1137	199	ADQLTEEQIAEFK;ADQLTEEQIAEFKEAFSLFDKDGDGTITTK;DGDGTITTK;DGNGYISAAELR;DTDSEEEIR;DTDSEEEIREAFR;DTDSEEEIREAFRVFDK;EADIDGDGQVNYEEFVQMMTAK;EAFRVFDK;EAFRVFDKDGNGYISAAELR;EAFSLFDK;EAFSLFDKDGDGTITTK;ELGTVMR;HVMTNLGEK;MKDTDSEEEIR;MKDTDSEEEIREAFR;VFDKDGNGYISAAELR	3042	-0.226447	0.846419	0.142423	0.397719	-0.0299021	0.10609	0.783267	0.999788
Q8BZ82	Q8BZ82	2	2	2		Slc13a4	tr|Q8BZ82|Q8BZ82_MOUSE Solute carrier family 13 (sodium/sulfate symporters), member 4 OS=Mus musculus OX=10090 GN=Slc13a4 PE=1 SV=1	1	2	2	2	4	4	4	69.023	625	625	0.0009507	2.4889	15.4623	15.627	15.8913	15.6693	15.2995	15.3906	15.1922	15.7183	15.8118	15.8668	15.744	15.3775	3	GIEPIITWK;QQPSQEKPGVPTPSSK	5702	-0.322662	1.4897	0.0323816	0.268313	-0.0641226	0.210897	0.615323	0.999788
Q9R171	Q9R171	4	4	3	Cerebellin-1;Cerebellin;[des-Ser1]-cerebellin	Cbln1	sp|Q9R171|CBLN1_MOUSE Cerebellin-1 OS=Mus musculus OX=10090 GN=Cbln1 PE=1 SV=1	1	4	4	3	26.4	26.4	22.3	21.113	193	193	NA	92.921	17.8923	17.9191	18.0183	18.2579	17.7756	17.7774	18.0591	18.0068	18.0606	18.1542	18.2621	18.2849	11	CLVVCDSNPTSDPTGTALGISVR;EAASNGVLIQMEK;GNLMGGWK;STFIAPR	7809	-0.179154	0.981723	0.104298	0.35645	0.068183	0.345543	0.451291	0.999788
Q9CQ02;A0A1L1ST08;A0A1L1SRJ9;A0A1L1SRX4	Q9CQ02;A0A1L1ST08;A0A1L1SRJ9;A0A1L1SRX4	2;2;2;2	2;2;2;2	2;2;2;2	COMM domain-containing protein 4	Commd4	sp|Q9CQ02|COMD4_MOUSE COMM domain-containing protein 4 OS=Mus musculus OX=10090 GN=Commd4 PE=1 SV=1;tr|A0A1L1ST08|A0A1L1ST08_MOUSE COMM domain-containing protein 4 (Fragment) OS=Mus musculus OX=10090 GN=Commd4 PE=1 SV=1;tr|A0A1L1SRJ9|A0A1L1SRJ9_MOUSE COMM	4	2	2	2	9.5	9.5	9.5	21.86	199	199;96;129;164	NA	7.759	15.2948	15.4078	15.5929	15.5774	15.1197	15.3172	15.341	15.6308	15.6152	15.656	15.6236	15.5322	2	ELLGQGIDYEK;LLCSQVLK	603	-0.17635	0.821782	0.150736	0.405311	0.0367758	0.220431	0.601962	0.999788
Q9WU63;Q922P6;A0A1L1SRL4	Q9WU63;Q922P6;A0A1L1SRL4	3;2;2	3;2;2	3;2;2	Heme-binding protein 2	Hebp2	sp|Q9WU63|HEBP2_MOUSE Heme-binding protein 2 OS=Mus musculus OX=10090 GN=Hebp2 PE=1 SV=1;tr|Q922P6|Q922P6_MOUSE Hebp2 protein OS=Mus musculus OX=10090 GN=Hebp2 PE=1 SV=1;tr|A0A1L1SRL4|A0A1L1SRL4_MOUSE Heme-binding protein 2 OS=Mus musculus OX=10090 GN=Hebp	3	3	3	3	16.1	16.1	16.1	23.062	205	205;116;140	NA	10.85	16.4253	16.5286	16.2686	16.6037	16.4382	16.6263	16.4826	16.4142	16.7011	16.4547	16.6574	16.5416	5	APEDIDPQPGSYEIR;LNGYIQGK;SFDGFSSGQK	7853	-0.0266762	0.132213	0.737542	0.849328	0.0308978	0.148692	0.710081	0.999788
A0A075B664;A0A075B663;P01728;P01723;P01729;P01727;P01726	A0A075B664;A0A075B663;P01728;P01723;P01729;P01727;P01726	1;1;1;1;1;1;1	1;1;1;1;1;1;1	1;1;1;1;1;1;1	Ig lambda-2 chain V region;Ig lambda-1 chain V region;Ig lambda-2 chain V region MOPC 315;Ig lambda-1 chain V region S43;Ig lambda-1 chain V region H2020	Iglv2;Iglv1	tr|A0A075B664|A0A075B664_MOUSE Immunoglobulin lambda variable 2 OS=Mus musculus OX=10090 GN=Iglv2 PE=1 SV=1;tr|A0A075B663|A0A075B663_MOUSE Immunoglobulin lambda variable 1 (Fragment) OS=Mus musculus OX=10090 GN=Iglv1 PE=4 SV=1;sp|P01728|LV2A_MOUSE Ig lambd	7	1	1	1	7.8	7.8	7.8	12.165	116	116;117;117;117;129;129;129	0.0051807	1.7429	15.3655	14.758	14.5754	15.1864	15.0659	14.6733	14.7414	15.2651	14.9478	14.716	15.1914	15.728	2	FSGSLIGDK	12	-0.0944646	0.189207	0.646834	0.789878	0.0731698	0.112914	0.771056	0.999788
Q8CJF7;F6SJR1	Q8CJF7	5;1	5;1	5;1	Protein ELYS	Ahctf1	sp|Q8CJF7|ELYS_MOUSE Protein ELYS OS=Mus musculus OX=10090 GN=Ahctf1 PE=1 SV=1	2	5	5	5	2.9	2.9	2.9	247.64	2243	2243;176	NA	20.295	15.0563	15.074	15.1137	15.1274	15.0168	15.0864	15.1447	15.0613	15.2292	15.2786	15.2546	15.1483	5	EATPVAAGEAGDEDGAVIVSK;EREVSVSSVTEEPK;GLVDLSNK;LVSPLASPVDEIK;VNIEELLK	5936	-0.0753236	1.2691	0.0538144	0.30742	0.0333506	0.442631	0.360885	0.999788
Q91VL8	Q91VL8	8	8	8	Telomeric repeat-binding factor 2-interacting protein 1	Terf2ip	sp|Q91VL8|TE2IP_MOUSE Telomeric repeat-binding factor 2-interacting protein 1 OS=Mus musculus OX=10090 GN=Terf2ip PE=1 SV=1	1	8	8	8	22.1	22.1	22.1	43.353	393	393	NA	42.652	17.7513	17.86	17.8137	17.9388	17.7186	17.8234	17.7466	17.8265	17.9944	17.9551	17.9557	17.9104	10	AEQDPEAADSGEPQNK;FGAQNVAR;QDDLDLQK;QDDLDLQKDDDDTK;RAPDLPEEECVK;SPSSVTGNALWK;VSTQEVGTAIK;YLLGNAPVSPSSQK	6420	-0.1241	1.58862	0.025786	0.249898	0.012112	0.108707	0.778561	0.999788
D3Z6G3;A0A0J9YVB9	D3Z6G3;A0A0J9YVB9	15;8	1;0	1;0		Mapre3	tr|D3Z6G3|D3Z6G3_MOUSE Microtubule-associated protein RP/EB family member 3 OS=Mus musculus OX=10090 GN=Mapre3 PE=1 SV=1;tr|A0A0J9YVB9|A0A0J9YVB9_MOUSE Microtubule-associated protein RP/EB family member 3 (Fragment) OS=Mus musculus OX=10090 GN=Mapre3 PE=1	2	15	1	1	51.5	5.6	5.6	30.364	266	266;140	NA	55.596	15.3075	15.4076	15.6704	15.5195	15.2125	15.3293	15.3346	15.5196	15.6035	15.6686	15.5302	15.2773	4	AVNVYSTSVTSENLSR;ERDFYFSK;FFDANYDGK;FFDANYDGKDYNPLLAR;FQDNFEFIQWFK;IEQLCSGAAYCQFMDMLFPGCVHLR;KFFDANYDGK;LEHEYIHNFK;LSNVAPPCILR;LTVDGLEK;LTVDGLEKER;LTVDGLEKERDFYFSK;QGQDVAPPPNPVPQR;TSPTGPK;VLQAAFK	1748	-0.187416	1.17609	0.0666674	0.322129	-0.058019	0.235392	0.581578	0.999788
P70671;A0A140LHE6;A0A140LJE8	P70671;A0A140LHE6	4;2;1	4;2;1	4;2;1	Interferon regulatory factor 3	Irf3	sp|P70671|IRF3_MOUSE Interferon regulatory factor 3 OS=Mus musculus OX=10090 GN=Irf3 PE=1 SV=1;tr|A0A140LHE6|A0A140LHE6_MOUSE Interferon regulatory factor 3 (Fragment) OS=Mus musculus OX=10090 GN=Irf3 PE=1 SV=1	3	4	4	4	9.8	9.8	9.8	46.852	419	419;160;161	NA	11.127	16.9074	17.0038	17.3233	17.2296	16.8493	16.9966	16.8793	17.35	17.3461	17.4223	17.2857	17.0973	6	DKPDVSTWK;EGGASSLK;QVFQQTLFCPGGLR;VYEFVTPGAR	3871	-0.158477	0.587569	0.258483	0.500304	0.0702516	0.285974	0.517637	0.999788
A0A0G2JE89;Q6DFW5	A0A0G2JE89;Q6DFW5	6;6	6;6	5;5	Phospholipid-transporting ATPase;Phospholipid-transporting ATPase IF	Atp11b	tr|A0A0G2JE89|A0A0G2JE89_MOUSE Phospholipid-transporting ATPase (Fragment) OS=Mus musculus OX=10090 GN=Atp11b PE=1 SV=1;tr|Q6DFW5|Q6DFW5_MOUSE Phospholipid-transporting ATPase OS=Mus musculus OX=10090 GN=Atp11b PE=1 SV=1	2	6	6	5	5.3	5.3	4.4	110.11	967	967;1175	NA	7.774	18.0414	18.0106	18.3438	18.1837	17.7132	17.8956	17.7583	18.2335	18.3214	18.3207	18.1738	18.0103	10	EYEDVDRR;GAESSILPK;SDSGCAEQLR;TALQHREEK;TLCIAYR;VWVLTGDK	170	-0.30677	1.4475	0.0356858	0.274958	-0.0385154	0.161181	0.689953	0.999788
P19246	P19246	66	63	61	Neurofilament heavy polypeptide	Nefh	sp|P19246|NFH_MOUSE Neurofilament heavy polypeptide OS=Mus musculus OX=10090 GN=Nefh PE=1 SV=3	1	66	63	61	45.5	44.4	42.9	116.99	1090	1090	NA	323.31	23.0573	23.1888	22.9181	23.2706	23.0614	23.2398	22.9124	23.0561	23.3853	23.0841	23.2806	23.1607	259	AAMGELYER;AAMGELYEREVR;AKPLDVK;AQALQEECGYLR;AQALQEECGYLRR;AQLEGHAVQSTLQSEEWFR;AVASEEETPAK;CDVTSALR;CDVTSALREIR;EAQGQEGEEAEEGEEK;EDIKPPAEAK;EEMPAAPEK;EGAKPPEK;EQLQALNDR;EQLQALNDRFAGYIDK;EQLQALNDRFAGYIDKVR;ESQPPEK;ETPTEKPK;ETVIVEGQTEEIR;EYQDLLNVK;FAGYIDK;FAGYIDKVR;FAQEAEAAR;FAQEAEAARVELQK;FRGAASSTDSLDTLSNGPEGCVVAAVAAR;GAASSTDSLDTLSNGPEGCVVAAVAAR;GQLRLEQEHLLEDIAHVR;HHQEEVGELLGQIQGCGAAQAQAQAEAR;HQADI…	3162	-0.120405	0.665981	0.215784	0.463615	0.030468	0.131204	0.739258	0.999788
Q8K0S5	Q8K0S5	5	5	5	Reticulon-4 receptor-like 1	Rtn4rl1	sp|Q8K0S5|R4RL1_MOUSE Reticulon-4 receptor-like 1 OS=Mus musculus OX=10090 GN=Rtn4rl1 PE=1 SV=1	1	5	5	5	10.8	10.8	10.8	49.836	445	445	NA	20.669	16.8768	16.9072	16.9234	16.7928	16.9715	16.9477	16.9268	16.8673	16.9552	16.9095	17.0384	16.9777	7	AFHDLHR;GLVNLDR;LHALYLYK;LLLHENQLQWVHHK;TLAPETFQGLVK	5987	-0.00782422	0.0764578	0.838576	0.912978	-0.00637414	0.0588235	0.873326	0.999788
Q62422;A0A494BA97;A0A494B943	Q62422;A0A494BA97	6;6;1	6;6;1	6;6;1	Osteoclast-stimulating factor 1	Ostf1	sp|Q62422|OSTF1_MOUSE Osteoclast-stimulating factor 1 OS=Mus musculus OX=10090 GN=Ostf1 PE=1 SV=2;tr|A0A494BA97|A0A494BA97_MOUSE Osteoclast-stimulating factor 1 OS=Mus musculus OX=10090 GN=Ostf1 PE=1 SV=1	3	6	6	6	27	27	27	23.782	215	215;212;38	NA	14.021	17.5164	17.6464	17.5741	17.7167	17.5787	17.6394	17.6176	17.6916	17.8015	17.8253	17.801	17.7111	8	AGSTALYWACHGGHK;ALYTFEPR;GNLSWLR;LGDTALHAAAWK;TDLRNNEK;VGVNGLDK	883	-0.0433984	0.42029	0.379936	0.60081	0.070085	0.756895	0.175027	0.999788
Q9DCS3;A2A845	Q9DCS3	7;3	7;3	7;3	Enoyl-[acyl-carrier-protein] reductase, mitochondrial	Mecr	sp|Q9DCS3|MECR_MOUSE Enoyl-[acyl-carrier-protein] reductase, mitochondrial OS=Mus musculus OX=10090 GN=Mecr PE=1 SV=2	2	7	7	7	26	26	26	40.342	373	373;251	NA	196.59	18.8525	19.0218	19.1424	19.1274	18.8791	18.9238	18.8637	19.0111	19.1379	19.218	19.2212	19.157	20	ALVYGNHGDPAK;DIPLQSAATLGVNPCTAYR;DLGADYVLTEEELRMPETK;HLAPGGTMVTYGGMAK;LALNCVGGK;NLELTAVEGSDVHVR;SSTELLR	7445	-0.179648	1.56254	0.0273817	0.254972	0.0498088	0.345828	0.450995	0.999788
E9Q5F9;A0A0G2JEZ4;A0A0G2JH06	E9Q5F9	3;1;1	3;1;1	3;1;1	Histone-lysine N-methyltransferase SETD2	Setd2	sp|E9Q5F9|SETD2_MOUSE Histone-lysine N-methyltransferase SETD2 OS=Mus musculus OX=10090 GN=Setd2 PE=1 SV=1	3	3	3	3	1.1	1.1	1.1	285.66	2537	2537;760;1263	NA	27.95	11.2476	11.1141	11.2452	10.8397	11.18	11.3124	11.156	11.6023	11.3928	11.7835	11.26	10.9874	3	LQEEIIK;SHYYDSER;TAEADTSSELAK	2071	0.14733	0.576056	0.265426	0.506204	0.148279	0.405209	0.393361	0.999788
Q80WG7;E9Q3A0;A0A494B9M7	Q80WG7;E9Q3A0	5;5;1	5;5;1	5;5;1	E3 ubiquitin-protein ligase Trim36	Trim36	sp|Q80WG7|TRI36_MOUSE E3 ubiquitin-protein ligase Trim36 OS=Mus musculus OX=10090 GN=Trim36 PE=1 SV=2;tr|E9Q3A0|E9Q3A0_MOUSE E3 ubiquitin-protein ligase Trim36 OS=Mus musculus OX=10090 GN=Trim36 PE=1 SV=1	3	5	5	5	8.2	8.2	8.2	82.79	729	729;717;219	NA	11.551	17.1272	17.1722	17.0389	17.1713	17.2602	17.1559	17.2592	17.0577	17.2727	17.1747	17.2955	17.32	6	EEALAHFEK;IYHPWGTVK;LFEILEDRK;SFRPAAQASFEDYVVNISK;VVSNLESNSPYAFR	2029	-0.00561684	0.036906	0.918531	0.956476	0.036667	0.385464	0.411658	0.999788
Q8R1C0;A0A571BG98	Q8R1C0;A0A571BG98	4;3	2;1	2;1	Potassium voltage-gated channel subfamily C member 4	Kcnc4	sp|Q8R1C0|KCNC4_MOUSE Potassium voltage-gated channel subfamily C member 4 OS=Mus musculus OX=10090 GN=Kcnc4 PE=2 SV=1;tr|A0A571BG98|A0A571BG98_MOUSE Potassium voltage-gated channel subfamily C member 4 OS=Mus musculus OX=10090 GN=Kcnc4 PE=4 SV=1	2	4	2	2	5.4	3.2	3.2	68.655	628	628;666	NA	3.8761	15.9791	16.0902	16.4232	16.2723	15.9085	16.1648	15.9645	16.4075	16.4128	16.6165	16.2686	16.1167	2	ACVPVSHTCAL;DVLGFLR;IIINVGGTR;VLGHTLR	6152	-0.140356	0.506484	0.311541	0.544493	0.0610818	0.194342	0.639231	0.999788
P51125;Q8CE80;Q921U7;Q8C281;Q8CE04;A0A338P6J9;A0A1Y7VJN8	P51125;Q8CE80;Q921U7;Q8C281;Q8CE04;A0A338P6J9;A0A1Y7VJN8	13;12;11;11;11;10;7	13;12;11;11;11;10;7	13;12;11;11;11;10;7	Calpastatin	Cast	sp|P51125|ICAL_MOUSE Calpastatin OS=Mus musculus OX=10090 GN=Cast PE=1 SV=2;tr|Q8CE80|Q8CE80_MOUSE Calpain inhibitor OS=Mus musculus OX=10090 GN=Cast PE=1 SV=1;tr|Q921U7|Q921U7_MOUSE Calpain inhibitor OS=Mus musculus OX=10090 GN=Cast PE=1 SV=1;tr|Q8C281|Q8	7	13	13	13	20.2	20.2	20.2	84.921	788	788;754;674;686;704;520;445	NA	56.527	19.8996	19.9058	19.8874	20.0578	19.8873	19.9638	19.8522	19.9592	20.1401	20.0597	20.1497	20.0105	21	DGKPLLPEPEETSK;EADPEHEK;EQKPFTPASPVQSTPSKPSDK;FQDVPSAGGESVAGGGTVATALDK;HLLDNDGK;HTQEHVNEK;IKPEHSEK;SNDTSQTPPGETVPR;SNEQMVSEKPSESK;STGEIFK;STYQDKPSTPAEK;TEEVSKPK;VTASSAATSK	3473	-0.0868667	1.01587	0.0964114	0.350544	0.057703	0.570189	0.269037	0.999788
Q9DBY5;Q3UK98	Q9DBY5;Q3UK98	1;1	1;1	1;1	Chromobox protein homolog 6	Cbx6	sp|Q9DBY5|CBX6_MOUSE Chromobox protein homolog 6 OS=Mus musculus OX=10090 GN=Cbx6 PE=1 SV=2;tr|Q3UK98|Q3UK98_MOUSE Chromobox protein homolog 6 OS=Mus musculus OX=10090 GN=Cbx6 PE=1 SV=1	2	1	1	1	4.6	4.6	4.6	44.459	414	414;396	NA	88.481	12.7851	12.6114	12.5421	12.8349	12.8166	12.5328	12.7478	12.4984	12.7336	12.9661	12.8424	12.6369	1	VAAGVAGATGGGGGTGPSK	4312	-0.100344	0.510046	0.308997	0.543314	0.00420585	0.0164054	0.96293	0.999788
Q8K2P6	Q8K2P6	2	2	2	Rieske domain-containing protein	Rfesd	sp|Q8K2P6|RFESD_MOUSE Rieske domain-containing protein OS=Mus musculus OX=10090 GN=Rfesd PE=1 SV=1	1	2	2	2	17.8	17.8	17.8	17.966	157	157	NA	27.954	14.489	14.6424	14.8078	14.6912	14.1758	14.3676	14.1764	14.5612	14.7779	14.8884	14.7022	14.5039	2	ITLATGEGLYQSINPK;VDNGNIYVTLSK	6052	-0.395809	2.40835	0.00390525	0.164092	-0.0397144	0.16965	0.676629	0.999788
Q63959;E9QKI2;A0A140LIW8;A0A140LHI4;A0A140LHT3;A0A140LHN2	Q63959;E9QKI2;A0A140LIW8;A0A140LHI4;A0A140LHT3	9;9;8;8;8;3	9;9;8;8;8;3	7;7;6;6;6;3	Potassium voltage-gated channel subfamily C member 3	Kcnc3	sp|Q63959|KCNC3_MOUSE Potassium voltage-gated channel subfamily C member 3 OS=Mus musculus OX=10090 GN=Kcnc3 PE=1 SV=3;tr|E9QKI2|E9QKI2_MOUSE Potassium voltage-gated channel subfamily C member 3 OS=Mus musculus OX=10090 GN=Kcnc3 PE=1 SV=1;tr|A0A140LIW8|A0A	6	9	9	7	12.1	12.1	10.3	81.945	769	769;770;729;730;768;157	NA	272.04	18.5567	18.5355	18.5043	18.8067	18.5283	18.6162	18.4899	18.6028	18.756	18.6272	18.7979	18.7766	19	ACFLVTDYAPSPDGSIR;ACFLVTDYAPSPDGSIRK;DRACFLVTDYAPSPDGSIRK;DVLGFLR;IVINVGGVR;LAGLTEPEAAAR;LAPLATPPGSPR;LCFQDAGGGAGGPAGGAGGAGGTWWR;VLGHTLR	2167	-0.104124	0.788983	0.162561	0.417414	0.0395642	0.229738	0.589199	0.999788
P01901;A0A494BA33;Q3TH01;A0A494BAT0;G3UXW2;P14426;E9PWT4;P03991;P79568;P14430;E9QJR9;P04223;P14428;P14429;L7N260;P01902;A0A494B9G2;E9PX63;P14431;G3UXE9;O19441;A0A0B4J1G3;P06339;Q4KN81;A7VMS6;E9Q0G4;A0A494B9G8	P01901;A0A494BA33;Q3TH01;A0A494BAT0;G3UXW2;P14426;E9PWT4;P03991;P79568;P14430;E9QJR9;P04223;P14428;P14429	4;4;4;4;3;3;2;2;2;2;2;2;2;2;1;1;1;1;1;1;1;1;1;1;1;1;1	2;2;2;2;2;1;0;0;0;0;0;0;0;0;0;1;0;0;0;0;0;0;0;0;0;0;0	1;1;1;1;1;0;0;0;0;0;0;0;0;0;0;1;0;0;0;0;0;0;0;0;0;0;0	H-2 class I histocompatibility antigen, K-B alpha chain;H-2 class I histocompatibility antigen, D-K alpha chain;H-2 class I histocompatibility antigen, K-W28 alpha chain;H-2 class I histocompatibility antigen, Q8 alpha chain;H-2 class I histocompatibility antigen, K-K alpha chain;H-2 class I histocompatibility antigen, K-Q alpha chain;H-2 class I histocompatibility antigen, Q7 alpha chain	H2-K1;H2-D1;H2-Q7;H2-Q6;H2-Q8	sp|P01901|HA1B_MOUSE H-2 class I histocompatibility antigen, K-B alpha chain OS=Mus musculus OX=10090 GN=H2-K1 PE=1 SV=1;tr|A0A494BA33|A0A494BA33_MOUSE H-2 class I histocompatibility antigen, K-K alpha chain (Fragment) OS=Mus musculus OX=10090 GN=H2-K1 PE=	27	4	2	1	11.1	6	4.1	41.301	369	369;355;360;356;289;362;310;368;326;326;325;369;328;334;215;368;130;341;200;396;368;187;357;360;368;393;190	NA	7.9541	13.3466	13.3116	13.6039	13.8007	13.4559	13.3087	13.1749	13.7805	13.6348	13.7102	13.6969	13.5258	3	FDSDAENPR;GNEQSFR;WASVVVPLGK;YFVTAVSRPGLGEPR	880	-0.142858	0.435734	0.366662	0.590698	0.0278419	0.09797	0.79805	0.999788
Q5SSL4	Q5SSL4	31	1	1	Active breakpoint cluster region-related protein	Abr	sp|Q5SSL4|ABR_MOUSE Active breakpoint cluster region-related protein OS=Mus musculus OX=10090 GN=Abr PE=1 SV=1	1	31	1	1	34.3	0.8	0.8	97.666	859	859	1	-2	9.65382	9.13911	9.34273	9.32598	10.0015	9.61367	9.63598	9.84387	9.82068	9.77735	9.58242	9.74471	1	AFVDNYK;CSQSNNQFQK;DGFLVEMSESSR;DGFLVEMSESSRK;DNNEIVDK;EFYDNLCPK;ENCMMHLLR;GIEEVGIYR;GQIQLDPQTVESK;HQQYDCK;HTPVDHPDYPLLQDALR;IQDIYEIHK;IQDIYEIHKEFYDNLCPK;ISGVATDIQALK;ISQNFLSSINEDIDPRR;LASQLGVYK;LYPAFMEGIALSDPAAK;MEPLSHR;NWHTDVIEMNGIK;QCIEEVEK;QTGVFGVK;RGIEEVGIYR;RVAEKEPINK;SKVPYIVR;SQGGGDSVSPTPPEGLAPGVEAGK;STLVLHDLLK;TAVTTPK;VAEKEPINK;VALETAEK;VFRDTTEPK;VQQWDSQVTMGHLFQK	4503	0.357489	1.69796	0.0200467	0.237852	0.271968	1.5674	0.0270767	0.999788
Q9D1Q4	Q9D1Q4	2	2	2	Dolichol-phosphate mannosyltransferase subunit 3	Dpm3	sp|Q9D1Q4|DPM3_MOUSE Dolichol-phosphate mannosyltransferase subunit 3 OS=Mus musculus OX=10090 GN=Dpm3 PE=1 SV=1	1	2	2	2	23.9	23.9	23.9	10.139	92	92	NA	34.365	16.6173	16.7371	16.9318	16.8719	16.3101	16.6146	16.3508	16.7785	16.9324	17.0121	16.7705	16.6062	5	ELQSQIVEAR;VATFHDCEDAAR	7192	-0.336689	1.73164	0.0185506	0.228831	-0.060374	0.250296	0.561958	0.999788
P57722;E9Q7D8;G3UYM5	P57722;E9Q7D8	12;9;4	5;3;2	5;3;2	Poly(rC)-binding protein 3	Pcbp3	sp|P57722|PCBP3_MOUSE Poly(rC)-binding protein 3 OS=Mus musculus OX=10090 GN=Pcbp3 PE=1 SV=3;tr|E9Q7D8|E9Q7D8_MOUSE Poly(rC)-binding protein 3 OS=Mus musculus OX=10090 GN=Pcbp3 PE=1 SV=1	3	12	5	5	37.7	17.8	17.8	39.294	371	371;226;161	NA	63.048	17.9769	17.8902	17.9759	18.0014	18.021	18.0448	18.2305	18.2343	18.0546	18.6038	18.0601	18.0723	7	AFAMIAYK;ESTGAQVQVAGDMLPNSTER;EVGSIIGK;EVGSIIGKK;GATIPYRPK;IANATEGSSER;INISEGNCPER;IVTITGPTDAIFK;LHQLAMQQTPFPPLGQTNPAFPGEK;LVVPASQCGSLIGK;QICVVMLESPPK;QMSGAQIK	3572	0.109436	1.034	0.0924693	0.347783	0.136069	0.541255	0.287571	0.999788
P63046	P63046	8	8	8	Sulfotransferase 4A1	Sult4a1	sp|P63046|ST4A1_MOUSE Sulfotransferase 4A1 OS=Mus musculus OX=10090 GN=Sult4a1 PE=1 SV=1	1	8	8	8	28.9	28.9	28.9	33.053	284	284	NA	116.97	18.6982	18.7797	18.9441	18.8626	18.6067	18.7431	18.6686	18.9035	18.9957	18.9427	18.9078	18.8516	23	AESEAETPGTPGEFESK;DIFTVSMNEK;DLVTMVEQLAR;DLVVSYYQFHR;FLGVSCDK;GTFQEFCR;MDANVLFLK;YFEFHGVR	3774	-0.153506	1.14574	0.0714919	0.328113	0.00486934	0.0303918	0.932413	0.999788
Q60739;F6TCF9	Q60739;F6TCF9	7;7	7;7	7;7	BAG family molecular chaperone regulator 1	Bag1	sp|Q60739|BAG1_MOUSE BAG family molecular chaperone regulator 1 OS=Mus musculus OX=10090 GN=Bag1 PE=1 SV=3;tr|F6TCF9|F6TCF9_MOUSE BAG family molecular chaperone regulator 1 OS=Mus musculus OX=10090 GN=Bag1 PE=1 SV=1	2	7	7	7	18	18	18	39.74	355	355;355	NA	31.227	17.2041	17.281	17.3499	17.3538	17.2539	17.2719	17.2537	17.3805	17.4661	17.508	17.3333	17.2791	7	DLEVSAEK;ELSGIQQGFLAK;EMETPLSALGMQNGCR;IANHLQELNK;SNPEEEVELK;SNPEEEVELKK;VMLIGEK	2268	-0.0688368	0.792877	0.16111	0.416422	-0.00220694	0.0127625	0.971041	0.999788
O08553	O08553	43	43	37	Dihydropyrimidinase-related protein 2	Dpysl2	sp|O08553|DPYL2_MOUSE Dihydropyrimidinase-related protein 2 OS=Mus musculus OX=10090 GN=Dpysl2 PE=1 SV=2	1	43	43	37	80.4	80.4	68.9	62.277	572	572	NA	323.31	24.0515	24.0957	24.14	23.9874	24.0436	24.0847	24.0033	24.0578	24.1735	24.1693	24.1244	24.0291	618	AALAGGTTMIIDHVVPEPGTSLLAAFDQWR;AALAGGTTMIIDHVVPEPGTSLLAAFDQWREWADSK;AVGKDNFTLIPEGTNGTEER;DHGVNSFLVYMAFKDR;DIGAIAQVHAENGDIIAEEQQR;DNFTLIPEGTNGTEER;DRFQLTDSQIYEVLSVIR;FQLTDSQIYEVLSVIR;FQMPDQGMTSADDFFQGTK;GIQEEMEALVK;GLYDGPVCEVSVTPK;GRISVGSDADLVIWDPDSVK;GSPLVVISQGK;GTVVYGEPITASLGTDGSHYWSK;ILDLGITGPEGHVLSRPEEVEAEAVNR;ISVGSDADLVIWDPDSVK;ISVGSDADLVIWDPDSVKTISAK;ITSDRLLIK;IVAPPGGR;IVLEDGTLHVTEGSGR;IVNDD…	2664	-0.105571	1.67739	0.0210187	0.242391	-0.0313402	0.303128	0.49759	0.999788
Q6W8Q3	Q6W8Q3	7	7	7	Purkinje cell protein 4-like protein 1	Pcp4l1	sp|Q6W8Q3|PC4L1_MOUSE Purkinje cell protein 4-like protein 1 OS=Mus musculus OX=10090 GN=Pcp4l1 PE=1 SV=1	1	7	7	7	70.6	70.6	70.6	7.5023	68	68	NA	222.05	19.4496	19.4397	19.4619	19.3456	19.6554	19.6042	19.9012	19.8219	19.7553	20.3286	19.5069	19.4481	18	AALAIQGK;AEEEEEIDIDLTAPETEK;GKPGSIK;KAEEEEEIDIDLTAPETEK;TPPAANQASDPEEK;TPPAANQASDPEEKGK;TPPAANQASDPEEKGKPGSIK	5028	0.257499	2.31909	0.00479639	0.174709	0.238882	0.682444	0.207757	0.999788
A0A0R4J2C2;P46097;Q9JM87	A0A0R4J2C2;P46097	24;23;1	16;15;1	16;15;1	Synaptotagmin;Synaptotagmin-2	Syt2	tr|A0A0R4J2C2|A0A0R4J2C2_MOUSE Synaptotagmin-2 OS=Mus musculus OX=10090 GN=Syt2 PE=1 SV=1;sp|P46097|SYT2_MOUSE Synaptotagmin-2 OS=Mus musculus OX=10090 GN=Syt2 PE=1 SV=1	3	24	16	16	44.8	31	31	47.248	422	422;422;69	NA	66.073	20.2327	20.2253	20.333	20.5455	20.25	20.3826	20.2508	20.4207	20.5315	20.4609	20.5038	20.4179	38	DLQGGEK;DLQGGEKEEPEK;EEPEKLGDICTSLR;FFNEINK;HDIIGEVK;HDIIGEVKVPMNTVDLGQPIEEWR;HDIIGEVKVPMNTVDLGQPIEEWRDLQGGEK;HWSDMLANPR;IFVGSNATGTELR;IHLMQNGK;IHLMQNGKR;LGDICTSLR;LTVCILEAK;MDVGGLSDPYVK;RPIAQWHSLKPEEEVDALLGK;TLNPAFNETFTFK;TLVMAIYDFDR;TLVMAIYDFDRFSK;VFLLPDK;VFLLPDKK;VPMNTVDLGQPIEEWRDLQGGEK;VPYQELGGK;VQVVVTVLDYDK;YVPTAGK	444	-0.0744416	0.441014	0.362231	0.587947	0.0505364	0.310092	0.489675	0.999788
Q8BGF3	Q8BGF3	3	3	3	Dynein axonemal assembly factor 10	Dnaaf10	sp|Q8BGF3|WDR92_MOUSE WD repeat-containing protein 92 OS=Mus musculus OX=10090 GN=Wdr92 PE=1 SV=1	1	3	3	3	8.4	8.4	8.4	39.79	357	357	NA	5.3461	15.7841	15.8791	15.9328	16.0372	15.8679	15.923	15.926	15.9399	16.0795	16.1198	16.0709	16.0786	4	GFASVTEK;GLNYTVFDSK;GTGVIQVYEIQR	5362	-0.0546893	0.500945	0.31554	0.547979	0.0771985	0.798805	0.158926	0.999788
Q6P1J1;Q71H75	Q6P1J1	34;9	31;8	8;8		Crmp1	tr|Q6P1J1|Q6P1J1_MOUSE Crmp1 protein OS=Mus musculus OX=10090 GN=Crmp1 PE=1 SV=1	2	34	31	8	53.2	47.8	9	74.22	686	686;191	NA	323.31	22.4502	22.5034	22.588	22.3829	22.4761	22.4629	22.575	22.5235	22.6027	22.6633	22.5247	22.4432	184	AALAGGTTMIIDHVVPEPGSSLLTSFEK;AIAIAGR;AVGKDNFTLIPEGVNGIEER;AWNTEDDLPVYLAR;AWNTEDDLPVYLARPGSAAQTPR;DLYQMSDSQLYEAFTFLK;DNFTLIPEGVNGIEER;DNGQSDRLLIR;GLGAVILVHAENGDLIAQEQK;GLGAVILVHAENGDLIAQEQKR;GMYDGPVYEVPATPK;GVNSFQVYMAYK;HAAPAPSAK;HQPPPIR;IAVGSDADVVIWDPDKMK;IFNLYPR;INCPVYITK;IVAPPGGR;IVFEDGNISVSK;KPFPEHLYQR;MDENQFVAVTSTNAAK;MTVVWDK;NLHQSNFSLSGAQIDDNNPRR;PSQGMTSADDFFQGTK;QIGENLIVPGGVK;RAWNTEDDLPVYLA…	4914	-0.0483202	0.468284	0.340186	0.56927	-0.0128721	0.0801928	0.831395	0.999788
Q99NB5;G3UXG6	Q99NB5;G3UXG6	1;1	1;1	1;1	Gasdermin-C;Gasdermin-C, N-terminal;Gasdermin-C, C-terminal	Gsdmc	sp|Q99NB5|GSDMC_MOUSE Gasdermin-C OS=Mus musculus OX=10090 GN=Gsdmc PE=2 SV=1;tr|G3UXG6|G3UXG6_MOUSE Gasdermin-C OS=Mus musculus OX=10090 GN=Gsdmc PE=3 SV=2	2	1	1	1	2.1	2.1	2.1	52.743	468	468;459	1	-2	13.8436	14.1182	15.093	14.2691	13.3403	14.0318	13.3181	14.7944	14.6482	14.8001	14.136	13.1738	1	LLDQLPTFMK	2442	-0.517324	0.680256	0.208806	0.458275	-0.240478	0.256393	0.554124	0.999788
Q9DBS1	Q9DBS1	4	4	4	Transmembrane protein 43	Tmem43	sp|Q9DBS1|TMM43_MOUSE Transmembrane protein 43 OS=Mus musculus OX=10090 GN=Tmem43 PE=1 SV=1	1	4	4	4	10.2	10.2	10.2	44.783	400	400	NA	8.2034	16.5302	16.6098	16.9744	16.6434	16.3329	16.5854	16.356	16.8003	16.8625	17.0123	16.7243	16.5727	6	LVHIIGALR;RGDFFYHSENPK;VTSEPQPGFLER;YSYNTEWR	7400	-0.231449	0.968282	0.107577	0.359269	0.0022215	0.0063708	0.985438	0.999788
D3Z497;Q9WTZ1	D3Z497;Q9WTZ1	2;2	2;2	2;2	RING-box protein 2	Rnf7l;Rnf7	tr|D3Z497|D3Z497_MOUSE Predicted gene 7075 OS=Mus musculus OX=10090 GN=Gm7075 PE=3 SV=1;sp|Q9WTZ1|RBX2_MOUSE RING-box protein 2 OS=Mus musculus OX=10090 GN=Rnf7 PE=1 SV=1	2	2	2	2	18.8	18.8	18.8	12.652	112	112;113	NA	12.533	15.8971	15.909	16.1165	15.9215	15.5723	15.7065	15.7341	15.8486	16.0017	16.0457	15.9654	16.0093	4	CPLCQQDWVVQR;VQVMDACLR	1710	-0.306131	2.66956	0.00214014	0.145317	-0.0570753	0.532881	0.293169	0.999788
Q80XE1;A0A1L1SQ47	Q80XE1;A0A1L1SQ47	7;5	7;5	7;5	Synembryn-B;Synembryn	Ric8b	sp|Q80XE1|RIC8B_MOUSE Synembryn-B OS=Mus musculus OX=10090 GN=Ric8b PE=1 SV=2;tr|A0A1L1SQ47|A0A1L1SQ47_MOUSE Synembryn-B (Fragment) OS=Mus musculus OX=10090 GN=Ric8b PE=1 SV=1	2	7	7	7	11.3	11.3	11.3	58.682	520	520;248	NA	7.8044	15.73	15.7665	15.8441	15.6533	15.9966	15.7825	16.3216	16.0938	15.9936	16.7223	15.8275	15.7573	9	AGEAGAIER;DQVLPPLR;ENMQILLR;ERVDSLLK;FESADEDK;ILVPVTTK;LMTHVDLGVK	5256	0.239474	1.30319	0.0497521	0.303629	0.224741	0.553936	0.279295	0.999788
Q8K298;A0A1L1SS34;A0A1L1SS35	Q8K298	25;10;2	25;10;2	25;10;2	Anillin	Anln	sp|Q8K298|ANLN_MOUSE Anillin OS=Mus musculus OX=10090 GN=Anln PE=1 SV=2	3	25	25	25	20.5	20.5	20.5	122.79	1121	1121;239;122	NA	250.97	20.4852	20.5653	20.6561	20.6759	20.2993	20.4718	20.2092	20.6495	20.8112	20.5819	20.6511	20.5004	52	ADFVCSTAQK;AESADSLGSEDRDLLYSIDAYR;ALLIDELNK;ALLIDELNKLK;DSLGPDK;DSLGPDKK;DSNLSAASPK;DSNLSAASPKPGK;DTLCVTK;EDDRETLVSQCR;ETERPSIK;EVEMSVDDEDINSSR;GSLEEAEAER;INLANCISHQIEPANR;ISCQVNSAVEEK;LLLIATEK;LLTSITSK;LNQVIVDIR;LWQPDACYKPVGKP;NTLELITVRPQR;NVFSGQVNIK;NWLSADTK;NWLSADTKEER;RALLIDELNK;TSVISQSEFAPSK	6034	-0.255327	1.58429	0.0260443	0.249898	-0.0524673	0.322916	0.475428	0.999788
P42703	P42703	3	3	3	Leukemia inhibitory factor receptor	Lifr	sp|P42703|LIFR_MOUSE Leukemia inhibitory factor receptor OS=Mus musculus OX=10090 GN=Lifr PE=1 SV=1	1	3	3	3	2.6	2.6	2.6	122.57	1092	1092	NA	5.4558	14.9663	14.9754	14.9514	15.006	14.8063	14.9412	14.8444	14.971	15.1176	15.1692	15.0651	15.0008	3	AEIQLSK;NTETNVFPQDK;VAPHDPTSLK	3373	-0.143532	2.14005	0.00724354	0.186976	0.012182	0.119989	0.758596	0.999788
Q8R1Z9;K4DI70	Q8R1Z9;K4DI70	2;2	2;2	2;2	E3 ubiquitin ligase Rnf121	Rnf121	sp|Q8R1Z9|RN121_MOUSE RING finger protein 121 OS=Mus musculus OX=10090 GN=Rnf121 PE=1 SV=1;tr|K4DI70|K4DI70_MOUSE RING finger protein 121 OS=Mus musculus OX=10090 GN=Rnf121 PE=1 SV=1	2	2	2	2	4.3	4.3	4.3	37.986	327	327;304	0.0039129	1.8415	15.8479	16.018	16.1417	16.1324	15.7611	15.8162	15.9721	15.9653	16.1383	16.2986	16.127	16.2077	2	GWCIVGK;QTCPYCK	2649	-0.216981	1.65247	0.0222601	0.24533	0.056324	0.35034	0.446334	0.999788
Q8K4X7;E9Q6S5;E9Q2T9	Q8K4X7	14;4;3	14;4;3	14;4;3	1-acyl-sn-glycerol-3-phosphate acyltransferase delta	Agpat4	sp|Q8K4X7|PLCD_MOUSE 1-acyl-sn-glycerol-3-phosphate acyltransferase delta OS=Mus musculus OX=10090 GN=Agpat4 PE=1 SV=1	3	14	14	14	36.5	36.5	36.5	43.81	378	378;194;166	NA	75.811	19.4927	19.5809	19.5091	19.5821	19.5542	19.6298	19.628	19.5473	19.7692	19.6447	19.7804	19.7526	30	DAFQEEYYR;DVVPAVYDCTLNFR;ENAIVVLNHK;GFAITVK;GSAYGNIDNK;HQISMQVAQAK;IPMEDIPEDEDK;LGILGNSK;NNENPTLLGVLNGK;RIPMEDIPEDEDK;TGVFPETPWVPPR;WEQDRQTVAK;YHADCYVR;YLFLIHCEGTR	6102	-0.0153032	0.17521	0.66802	0.80234	0.0995286	1.50089	0.0315582	0.999788
Q9WUH1	Q9WUH1	2	2	2	Transmembrane protein 115	Tmem115	sp|Q9WUH1|TM115_MOUSE Transmembrane protein 115 OS=Mus musculus OX=10090 GN=Tmem115 PE=1 SV=1	1	2	2	2	11.4	11.4	11.4	38.098	350	350	NA	46.598	14.413	14.5226	14.481	14.9646	14.451	14.5524	14.556	14.7222	14.595	14.4881	15.018	14.7946	2	RYDVGAPSSITISLPGTDPQDAER;TDSPLPLEEASTPPGK	7864	-0.0837942	0.300398	0.500728	0.687486	0.0279751	0.0687747	0.853543	0.999788
Q8CG03;A0A0G2JF67	Q8CG03;A0A0G2JF67	7;7	7;7	7;7	cGMP-specific 3,5-cyclic phosphodiesterase;Phosphodiesterase	Pde5a	sp|Q8CG03|PDE5A_MOUSE cGMP-specific 3,5-cyclic phosphodiesterase OS=Mus musculus OX=10090 GN=Pde5a PE=1 SV=2;tr|A0A0G2JF67|A0A0G2JF67_MOUSE Phosphodiesterase OS=Mus musculus OX=10090 GN=Pde5a PE=1 SV=1	2	7	7	7	9.6	9.6	9.6	98.406	865	865;833	NA	117.29	16.487	16.3515	16.2241	16.6028	16.4807	16.5214	16.5976	16.5907	16.5489	16.6123	16.7407	16.7412	8	DAYEDPR;DSEGTVSFLSDSGK;IAELVAAEFFDQGDRER;ISASEFDRPLRPIVVK;RGEFFELIR;VIGVCQLVNK;WQALAEQQEK	182	0.0707212	0.41409	0.385398	0.606072	0.143057	0.905129	0.124414	0.999788
Q9D385;A0A1D5RMA5	Q9D385;A0A1D5RMA5	2;1	2;1	2;1	ADP-ribosylation factor-like protein 2-binding protein	Arl2bp	sp|Q9D385|AR2BP_MOUSE ADP-ribosylation factor-like protein 2-binding protein OS=Mus musculus OX=10090 GN=Arl2bp PE=1 SV=1;tr|A0A1D5RMA5|A0A1D5RMA5_MOUSE ADP-ribosylation factor-like protein 2-binding protein OS=Mus musculus OX=10090 GN=Arl2bp PE=1 SV=1	2	2	2	2	12.9	12.9	12.9	18.754	163	163;91	0.00042289	3.1704	15.3097	15.4956	15.7853	15.6828	15.1757	15.5061	15.3455	15.6984	15.7132	15.8274	15.7506	15.5972	2	YIEEQLLER;YYQEFEDTEENK	7222	-0.197448	0.754376	0.176045	0.428985	0.0519086	0.207876	0.619619	0.999788
Q9QY01	Q9QY01	3	3	3	Serine/threonine-protein kinase ULK2	Ulk2	sp|Q9QY01|ULK2_MOUSE Serine/threonine-protein kinase ULK2 OS=Mus musculus OX=10090 GN=Ulk2 PE=1 SV=1	1	3	3	3	2.7	2.7	2.7	112.88	1037	1037	NA	17.933	15.451	15.5614	15.6968	15.5916	15.6239	15.5958	15.51	15.6918	15.7023	15.7905	15.7312	15.6871	3	FIDEINSVTAEK;GTLSEDTIR;SQILLGK	7731	-0.0303136	0.212864	0.612542	0.764865	0.0507078	0.453013	0.352361	0.999788
P61953;Q61017;Q61012	P61953;Q61017;Q61012	4;2;2	4;2;2	4;2;2	Guanine nucleotide-binding protein G(I)/G(S)/G(O) subunit gamma-11;Guanine nucleotide-binding protein G(I)/G(S)/G(O) subunit gamma-T2;Guanine nucleotide-binding protein G(T) subunit gamma-T1	Gng11;Gngt2;Gngt1	sp|P61953|GBG11_MOUSE Guanine nucleotide-binding protein G(I)/G(S)/G(O) subunit gamma-11 OS=Mus musculus OX=10090 GN=Gng11 PE=1 SV=1;sp|Q61017|GBGT2_MOUSE Guanine nucleotide-binding protein G(I)/G(S)/G(O) subunit gamma-T2 OS=Mus musculus OX=10090 GN=Gngt2	3	4	4	4	45.2	45.2	45.2	8.4807	73	73;69;74	NA	7.32	18.3665	18.3618	18.287	18.4331	18.1894	18.2745	18.2359	18.351	18.5805	18.3946	18.4662	18.4574	8	GIPEDKNPFK;GIPEDKNPFKEK;PALHIEDLPEKEK;SGEDPLVK	3682	-0.16177	2.23445	0.00582837	0.176676	0.0128536	0.104366	0.786383	0.999788
Q65CL1	Q65CL1	21	20	20	Catenin alpha-3	Ctnna3	sp|Q65CL1|CTNA3_MOUSE Catenin alpha-3 OS=Mus musculus OX=10090 GN=Ctnna3 PE=1 SV=2	1	21	20	20	22.6	21.3	21.3	99.802	895	895	NA	227.09	19.2135	19.2248	19.1659	19.4343	19.2163	19.2888	19.3401	19.3053	19.4456	19.3369	19.4136	19.3517	27	CIIALRDQDADNLDR;DQDADNLDR;DYAAIFHEHTGR;EELAAALQEVR;EELAAALQEVRK;EKPEETWAAVR;FTDDPCYLPK;FYSHQLK;HPVVMWR;IAEQVADFK;IHPVQVMSEFR;IYDTIHDIR;MSYIASTK;MTQLPEAEKEK;NLMNAVVQTVK;NSLTALDDNQFVDISK;NTMEMYK;QIANQCPDPPCK;REAVVQAAR;SNTLNTAIVNMSK;SPSQRDEIAGAR	4812	-0.035554	0.247585	0.565476	0.734574	0.0302816	0.207772	0.619766	0.999788
P70227	P70227	12	3	3	Inositol 1,4,5-trisphosphate receptor type 3	Itpr3	sp|P70227|ITPR3_MOUSE Inositol 1,4,5-trisphosphate receptor type 3 OS=Mus musculus OX=10090 GN=Itpr3 PE=1 SV=3	1	12	3	3	3.4	1	1	304.27	2670	2670	NA	4.548	15.655	15.6328	15.7361	15.862	15.6307	15.5143	15.6671	15.8296	15.8885	15.8092	15.9596	15.791	3	DLQNFLR;FLQLLCENHNR;FRDCLFK;LEELSDQK;LFHAEQEK;LLLALMESR;LPALLEK;NLDWFPR;NVYTEIK;RLPALLEK;SSENYQIVK;TTCFICGLER	3832	-0.12165	0.85736	0.13888	0.393391	0.0387307	0.28132	0.523215	0.999788
Q8BL06	Q8BL06	7	7	7	Inactive ubiquitin carboxyl-terminal hydrolase 54	Usp54	sp|Q8BL06|UBP54_MOUSE Inactive ubiquitin carboxyl-terminal hydrolase 54 OS=Mus musculus OX=10090 GN=Usp54 PE=1 SV=2	1	7	7	7	4.6	4.6	4.6	176.66	1588	1588	NA	22.726	16.2122	16.4171	16.725	16.5401	16.0013	16.3028	15.9474	16.5833	16.7345	16.7504	16.5382	16.288	8	CMGDSCIFCALK;DIAQDQLFEGK;EFTPDEVSKPTANDIK;GIFNQFQCSSEK;LGDLFFR;TFQDEQR;VLPSDTLR	5498	-0.325407	1.13781	0.0728101	0.329208	0.00298135	0.00766468	0.982506	0.999788
Q8R422	Q8R422	5	5	5	CD109 antigen	Cd109	sp|Q8R422|CD109_MOUSE CD109 antigen OS=Mus musculus OX=10090 GN=Cd109 PE=1 SV=1	1	5	5	5	3.4	3.4	3.4	161.66	1442	1442	NA	29.21	15.7914	15.6459	15.5448	15.657	15.7416	15.7144	15.7281	15.5171	15.795	15.677	15.6949	15.7562	5	GDLGVVSK;SVLLDLTDSNVESK;SYNTQVK;TFSLTPEASWAPK;TRDEYIK	6217	-0.0448453	0.287912	0.515334	0.696977	-0.030798	0.239639	0.575918	0.999788
Q9CY02	Q9CY02	2	2	2	Alpha-hemoglobin-stabilizing protein	Ahsp	sp|Q9CY02|AHSP_MOUSE Alpha-hemoglobin-stabilizing protein OS=Mus musculus OX=10090 GN=Ahsp PE=1 SV=1	1	2	2	2	18.6	18.6	18.6	11.832	102	102	0.0044213	1.8157	11.8431	11.6991	11.9762	11.8979	11.5036	11.7934	11.6174	11.9762	11.8418	11.9502	11.8373	11.745	2	DLISTGIK;LVHGEQEEQDR	7053	-0.185448	0.969761	0.107211	0.359264	-0.106516	0.92349	0.119264	0.999788
Q80ZV0	Q80ZV0	1	1	1	Ribonuclease H2 subunit B	Rnaseh2b	sp|Q80ZV0|RNH2B_MOUSE Ribonuclease H2 subunit B OS=Mus musculus OX=10090 GN=Rnaseh2b PE=1 SV=2	1	1	1	1	2.9	2.9	2.9	34.729	308	308	0.0019912	2.1558	14.603	14.709	14.6676	14.7852	14.2381	14.6299	14.5144	14.7498	14.7928	14.7891	14.9324	14.8124	2	LSDEPVEAK	5291	-0.217029	1.18784	0.0648868	0.32027	0.0397978	0.371093	0.425507	0.999788
A2ASS6;E9Q8N1;E9Q8K5;A0A5K1VVQ9;A0A5K1VVQ1	A2ASS6;E9Q8N1;E9Q8K5;A0A5K1VVQ9;A0A5K1VVQ1	5;5;5;5;4	3;3;3;3;3	3;3;3;3;3	Titin	Ttn	sp|A2ASS6|TITIN_MOUSE Titin OS=Mus musculus OX=10090 GN=Ttn PE=1 SV=1;tr|E9Q8N1|E9Q8N1_MOUSE Titin OS=Mus musculus OX=10090 GN=Ttn PE=1 SV=1;tr|E9Q8K5|E9Q8K5_MOUSE Titin OS=Mus musculus OX=10090 GN=Ttn PE=1 SV=1;tr|A0A5K1VVQ9|A0A5K1VVQ9_MOUSE Titin OS=Mus	5	5	3	3	0.1	0.1	0.1	3906.4	35213	35213;33467;33467;35390;26938	0.008002	1.4716	18.2825	18.4456	18.7073	18.5352	18.0854	18.4531	17.9323	18.8038	18.7574	18.8027	18.6365	18.3369	5	ELTEEEK;EWLVKPIRDQHVK;LVVTGLK;SEPIVAK;SVDVTEK	982	-0.236331	0.625517	0.236855	0.481051	0.0414613	0.132895	0.736385	0.999788
Q9CQU3	Q9CQU3	2	2	2	Protein RER1	Rer1	sp|Q9CQU3|RER1_MOUSE Protein RER1 OS=Mus musculus OX=10090 GN=Rer1 PE=1 SV=1	1	2	2	2	14.3	14.3	14.3	22.988	196	196	NA	29.807	13.9447	14.0591	14.375	14.2783	14.1492	14.2019	14.1196	14.2322	14.1063	14.384	14.5153	14.4926	2	QNEEFRPFIR;VDPSLMEDSDDGPSLPTK	6926	-0.0468494	0.213399	0.611788	0.764791	0.11039	0.427623	0.373574	0.999788
Q8CIV8;E0CZ81;E0CXJ6	Q8CIV8;E0CZ81	14;11;2	14;11;2	14;11;2	Tubulin-specific chaperone E	Tbce	sp|Q8CIV8|TBCE_MOUSE Tubulin-specific chaperone E OS=Mus musculus OX=10090 GN=Tbce PE=1 SV=1;tr|E0CZ81|E0CZ81_MOUSE Tubulin-folding cofactor E OS=Mus musculus OX=10090 GN=Tbce PE=1 SV=1	3	14	14	14	25.2	25.2	25.2	59.085	524	524;428;75	NA	108.57	18.3703	18.5058	18.594	18.4757	18.5603	18.5135	18.4714	18.5191	18.6293	18.6785	18.7527	18.6999	15	AEEIIIAK;AGGHPDPDK;CQILPEER;GAELDYRK;LQFPSDSPTLTR;LQSLQALSCTR;QLPDSMTVQK;RGAELDYR;RVEVNGEYATVR;SDILPLDVIGRR;SNNISISERPVNVLQK;TQQPFMLK;TSMFPALK;YGAPEDEELK	5931	-0.0328259	0.297623	0.503938	0.690201	0.104366	1.18187	0.0657849	0.999788
Q8K2T8	Q8K2T8	7	7	7	RNA polymerase II-associated factor 1 homolog	Paf1	sp|Q8K2T8|PAF1_MOUSE RNA polymerase II-associated factor 1 homolog OS=Mus musculus OX=10090 GN=Paf1 PE=1 SV=1	1	7	7	7	15	15	15	60.518	535	535	NA	54.109	14.7432	15.0015	14.9906	15.0298	14.7969	14.8042	14.8775	14.989	15.0473	15.2039	15.0833	14.9204	7	AGVQSGTNALLVVK;EGDGVYYNELETR;EYNWNVK;FITYPFDQNR;LLEEEIQAPTSSK;TEYISTEFNR;YCNSLPDIPFDPK	6058	-0.133831	1.01151	0.0973845	0.3515	0.0212452	0.100588	0.793254	0.999788
E9Q175;E9PVU0;E9Q3L1;V9GXM4;Q64331	E9Q175;E9PVU0;E9Q3L1;V9GXM4;Q64331	53;52;52;51;43	53;52;52;51;43	3;2;2;1;2	Unconventional myosin-VI	Myo6	tr|E9Q175|E9Q175_MOUSE Unconventional myosin-6 OS=Mus musculus OX=10090 GN=Myo6 PE=1 SV=1;tr|E9PVU0|E9PVU0_MOUSE Unconventional myosin-6 OS=Mus musculus OX=10090 GN=Myo6 PE=1 SV=1;tr|E9Q3L1|E9Q3L1_MOUSE Unconventional myosin-6 OS=Mus musculus OX=10090 GN=M	5	53	53	3	41.3	41.3	3.7	144.77	1253	1253;1266;1262;1285;1265	NA	323.31	21.5656	21.6109	21.5762	21.6739	21.7339	21.6742	21.9855	21.8088	21.7817	22.2201	21.746	21.717	114	AGSLKDPLLDDHGDFIR;ALFESSTNNNK;ALFESSTNNNKDTK;ALGLNEVDYK;CGGIQYLQSAIESR;CIKPNLK;DDMEMCELNLEETGLTR;DDMEMCELNLEETGLTRK;DGKPEVNR;EEQELYQK;EGLGVNEVHYVDNQDCIDLIEVK;EYDALVK;FAEFDQIMK;FFANKETDK;FNEVVSALK;FVEIHFNEK;GAEILPR;GPAVQATK;HFAGAVCYETTQFVEK;IAQNESELISDEAQGDMALR;IAQNESELISDEAQGDMALRR;IGLDDEEK;IPFIRPADQYKDPQNK;IQEEMEK;IQEEMEKER;IYSSDTIK;KDVEDNCSLMYLNEATLLHNVK;KQQEEEAER;KQQEEEAERLR;KSPEYVK;LCAGASEDIR…	1989	0.121579	1.0074	0.0983115	0.351665	0.167287	0.820717	0.151106	0.999788
O88851	O88851	7	7	7	Putative hydrolase RBBP9	Rbbp9	sp|O88851|RBBP9_MOUSE Putative hydrolase RBBP9 OS=Mus musculus OX=10090 GN=Rbbp9 PE=1 SV=2	1	7	7	7	54.8	54.8	54.8	20.911	186	186	NA	134.26	19.3226	19.5917	20.1462	19.7385	19.2547	19.4035	19.2061	19.9076	19.9277	20.0754	19.7431	19.3777	17	ASGYFSRPWQWEK;AVIVPGNGGGDVATHGWYGWVK;EQQEVADRLDAK;ESIWLPFMETELHCDEK;GHFQNTEFHELISVVK;GLEQIPGFQCLAK;NMPDPITAR	2925	-0.32051	0.817327	0.15229	0.406162	-0.0138967	0.0244488	0.94526	0.999788
Q8K3B1	Q8K3B1	3	3	3	F-box/SPRY domain-containing protein 1	Fbxo45	sp|Q8K3B1|FBSP1_MOUSE F-box/SPRY domain-containing protein 1 OS=Mus musculus OX=10090 GN=Fbxo45 PE=1 SV=2	1	3	3	3	9.1	9.1	9.1	30.604	286	286	0.00042265	3.157	15.1597	15.2254	15.2233	15.1724	15.1503	15.1723	15.2962	15.2368	15.4309	15.4727	15.3777	15.2979	3	IGFSEGR;NPIAQSTDGAR;VILDMEDK	6076	-0.0414185	0.516224	0.304632	0.540374	0.0978902	1.36286	0.0433652	0.999788
P68372;G3UZR1	P68372	34;3	34;3	1;0	Tubulin beta-4B chain	Tubb4b	sp|P68372|TBB4B_MOUSE Tubulin beta-4B chain OS=Mus musculus OX=10090 GN=Tubb4b PE=1 SV=1	2	34	34	1	75.7	75.7	2.7	49.83	445	445;66	NA	323.31	25.4661	25.4447	25.3343	25.2514	25.5273	25.4725	25.4849	25.307	25.4456	25.4293	25.4238	25.407	1449	ALTVPELTQQMFDAK;AVLVDLEPGTMDSVR;EAESCDCLQGFQLTHSLGGGTGSGMGTLLISK;EEYPDRIMNTFSVVPSPK;EIVHLQAGQCGNQIGAK;EVDEQMLNVQNK;FPGQLNADLR;FPGQLNADLRK;FWEVISDEHGIDPTGTYHGDSDLQLER;GHYTEGAELVDSVLDVVR;GHYTEGAELVDSVLDVVRK;IMNTFSVVPSPK;INVYYNEATGGK;IREEYPDR;IREEYPDRIMNTFSVVPSPK;ISEQFTAMFR;ISEQFTAMFRR;KEAESCDCLQGFQLTHSLGGGTGSGMGTLLISK;KLAVNMVPFPR;LAVNMVPFPR;LHFFMPGFAPLTSR;LTTPTYGDLNHLVSATMSGVTTCLR;MREIVHLQAGQCGNQIG…	3814	-0.0177596	0.110103	0.776063	0.873926	-0.0323937	0.321427	0.47706	0.999788
P29037;Q91YM5;F8WJ67;Z4YMT0;Q6SJ95	P29037;Q91YM5;F8WJ67;Z4YMT0;Q6SJ95	3;3;2;2;2	3;3;2;2;2	3;3;2;2;2	TATA-box-binding protein;TATA box-binding protein-like 2	Tbp;Tbpl2	sp|P29037|TBP_MOUSE TATA-box-binding protein OS=Mus musculus OX=10090 GN=Tbp PE=1 SV=1;tr|Q91YM5|Q91YM5_MOUSE TATA-box-binding protein OS=Mus musculus OX=10090 GN=Tbp PE=1 SV=1;tr|F8WJ67|F8WJ67_MOUSE TATA-box-binding protein (Fragment) OS=Mus musculus OX=1	5	3	3	3	7.6	7.6	7.6	34.709	316	316;260;250;348;350	0.00028389	3.3273	15.5166	15.7639	16.4901	16.0565	15.621	15.6998	15.6764	16.2193	16.0957	16.3392	16.0118	15.7873	3	MVCTGAK;TTALIFSSGK;VVLTGAK	3274	-0.213226	0.451178	0.353853	0.580527	9.11266e-05	0.000149616	0.999656	0.999788
Q9D0U6;E0CYK4;E0CYF5	Q9D0U6;E0CYK4;E0CYF5	2;2;2	2;2;2	2;2;2	Repressor of RNA polymerase III transcription MAF1 homolog;Repressor of RNA polymerase III transcription MAF1	Maf1	sp|Q9D0U6|MAF1_MOUSE Repressor of RNA polymerase III transcription MAF1 homolog OS=Mus musculus OX=10090 GN=Maf1 PE=2 SV=1;tr|E0CYK4|E0CYK4_MOUSE Repressor of RNA polymerase III transcription MAF1 homolog (Fragment) OS=Mus musculus OX=10090 GN=Maf1 PE=1 SV	3	2	2	2	7.8	7.8	7.8	28.78	258	258;142;213	NA	17.175	13.8169	13.9819	14.1843	13.9577	14.119	14.02	13.9984	14.0469	14.3865	14.2049	14.2582	14.0495	2	IESYSCK;SQGGEDESPLSDK	1820	0.00273873	0.0131764	0.970116	0.984485	0.139902	0.805183	0.156609	0.999788
Q8R0X7;D6REF7;D3YZT4;D3YY13;D3Z1Z3	Q8R0X7;D6REF7	14;11;6;2;2	14;11;6;2;2	14;11;6;2;2	Sphingosine-1-phosphate lyase 1;sphinganine-1-phosphate aldolase	Sgpl1	sp|Q8R0X7|SGPL1_MOUSE Sphingosine-1-phosphate lyase 1 OS=Mus musculus OX=10090 GN=Sgpl1 PE=1 SV=1;tr|D6REF7|D6REF7_MOUSE Sphingosine-1-phosphate lyase 1 OS=Mus musculus OX=10090 GN=Sgpl1 PE=1 SV=1	5	14	14	14	24.8	24.8	24.8	63.676	568	568;487;199;58;104	NA	108.53	18.4416	18.3474	18.2856	18.3752	18.473	18.384	18.7668	18.5577	18.4513	19.0911	18.4423	18.42	18	AAHYFGMK;AGYPLEKPFDFR;ASGAVYNGEPK;AYRDLALEK;ESVTQIMK;EYSSMDGSWQEGK;IEQQVSK;NMEVDVQAMK;NYVNGYCTK;PGTDLLK;SELENIK;TLPAQGMGTAEVLER;TTGMGAIYGMAQATIDRK;VAIQFLK	6138	0.120483	0.790444	0.162015	0.417414	0.139088	0.441267	0.36202	0.999788
F8VQB6;E9Q5G1;D3YZ13;D3YXW4;F6UVU0;D3YXU7	F8VQB6;E9Q5G1	3;2;1;1;1;1	3;2;1;1;1;1	3;2;1;1;1;1	Unconventional myosin-X	Myo10	sp|F8VQB6|MYO10_MOUSE Unconventional myosin-X OS=Mus musculus OX=10090 GN=Myo10 PE=1 SV=1;tr|E9Q5G1|E9Q5G1_MOUSE Unconventional myosin-X OS=Mus musculus OX=10090 GN=Myo10 PE=1 SV=1	6	3	3	3	1.3	1.3	1.3	237.32	2062	2062;1316;179;237;242;786	NA	4.0927	10.3283	10.2696	10.2129	10.4776	10.2338	10.513	10.324	10.155	10.2974	10.6033	10.5979	10.4068	4	RREEEIDR;TIVADVLAK;VEGQEFIVR	2359	-0.0671933	0.354274	0.442309	0.649461	0.0597817	0.306618	0.493607	0.999788
P16045;A0A2R8VHJ0	P16045	10;3	10;3	10;3	Galectin-1	Lgals1	sp|P16045|LEG1_MOUSE Galectin-1 OS=Mus musculus OX=10090 GN=Lgals1 PE=1 SV=3	2	10	10	10	74.8	74.8	74.8	14.866	135	135;35	NA	82.797	20.635	20.387	20.2323	20.5582	20.5127	20.417	20.4933	20.3572	20.5273	20.5234	20.6728	20.5228	23	ACGLVASNLNLKPGECLK;DSNNLCLHFNPR;EDGTWGTEHR;FNAHGDANTIVCNTK;GEVASDAK;LNMEAINYMAADGDFK;LPDGHEFK;LPDGHEFKFPNR;SFVLNLGK;VRGEVASDAK	3123	-0.0750281	0.392345	0.405186	0.621341	0.0147303	0.0615984	0.867764	0.999788
Q6PAL7	Q6PAL7	2	2	2	Transcription factor Gibbin	Ahdc1	sp|Q6PAL7|AHDC1_MOUSE AT-hook DNA-binding motif-containing protein 1 OS=Mus musculus OX=10090 GN=Ahdc1 PE=1 SV=1	1	2	2	2	1.7	1.7	1.7	168.08	1594	1594	0.00082816	2.7744	10.0476	10.2349	10.1919	10.1206	10.2526	10.1831	10.0954	10.2266	10.0758	10.3308	10.5547	10.2222	2	GGGWAPHHGHPGGQAGR;VSSEPTPLLK	4954	-0.0106467	0.0776165	0.836341	0.9118	0.0528795	0.225509	0.594964	0.999788
E9PW83;F6TU77;F6RSY8;A0A1W2P7W6;F6R487;A0A1W2P7N4;A0A1W2P6N4	E9PW83;F6TU77;F6RSY8;A0A1W2P7W6	5;5;4;3;2;1;1	5;5;4;3;2;1;1	5;5;4;3;2;1;1		Fam184a	tr|E9PW83|E9PW83_MOUSE Family with sequence similarity 184, member A OS=Mus musculus OX=10090 GN=Fam184a PE=1 SV=1;tr|F6TU77|F6TU77_MOUSE Family with sequence similarity 184, member A (Fragment) OS=Mus musculus OX=10090 GN=Fam184a PE=1 SV=1;tr|F6RSY8|F6RSY	7	5	5	5	4.4	4.4	4.4	132.97	1143	1143;1003;690;514;372;126;278	NA	10.137	16.8305	16.9009	16.8782	16.8942	16.8657	16.9933	16.9793	16.9955	17.0318	17.3442	17.0128	16.968	6	ALETHLQQK;ISDLQEELR;MAHDLEIK;NQLQLELESLK;SFGQLQVQFENDK	1887	0.0214302	0.246162	0.567332	0.735464	0.111617	0.724101	0.188755	0.999788
Q8R1S4;G3X9H7;A0A2I3BQ92;A0A2I3BQ67	Q8R1S4;G3X9H7	9;9;1;1	9;9;1;1	9;9;1;1	Protein MTSS 1	Mtss1	sp|Q8R1S4|MTSS1_MOUSE Protein MTSS 1 OS=Mus musculus OX=10090 GN=Mtss1 PE=1 SV=1;tr|G3X9H7|G3X9H7_MOUSE Protein MTSS 1 OS=Mus musculus OX=10090 GN=Mtss1 PE=1 SV=1	4	9	9	9	9.2	9.2	9.2	82.407	759	759;759;162;242	NA	20.674	18.5789	18.3819	18.342	18.6289	18.4978	18.5467	18.7075	18.6459	18.6899	18.6837	18.8184	18.7892	11	GLQLDVQR;GTIGAGPIPIK;NSDISQSYR;NSDISQSYRR;PGPYDQPLVNTLQR;TPSTKPSVR;TPVIPVK;VANQLDK;VANQLDKDHAK	2501	0.0540503	0.304057	0.496527	0.684404	0.163064	1.31858	0.0480194	0.999788
P60003	P60003	1	1	1	Transcription elongation factor 1 homolog	Elof1	sp|P60003|ELOF1_MOUSE Transcription elongation factor 1 homolog OS=Mus musculus OX=10090 GN=Elof1 PE=1 SV=1	1	1	1	1	21.7	21.7	21.7	9.4618	83	83	NA	33.971	13.4368	13.5236	13.6931	13.4663	13.3822	13.3575	13.713	13.45	13.5473	13.66	13.8166	13.8891	1	MTGTLETQFTCPFCNHEK	3622	-0.111628	0.620324	0.239704	0.483579	0.0997429	0.57595	0.265491	0.999788
Q3TVI8;D3YY15;D3Z2F0;D3YUE1	Q3TVI8	4;1;1;1	4;1;1;1	4;1;1;1	Pre-B-cell leukemia transcription factor-interacting protein 1	Pbxip1	sp|Q3TVI8|PBIP1_MOUSE Pre-B-cell leukemia transcription factor-interacting protein 1 OS=Mus musculus OX=10090 GN=Pbxip1 PE=1 SV=2	4	4	4	4	5.2	5.2	5.2	81.163	727	727;147;155;249	NA	14.131	16.4716	16.5423	16.5156	16.5675	16.3729	16.4808	16.3278	16.5493	16.6768	16.5512	16.6307	16.5186	4	ETAVLTESAAK;GLEEENAR;LLQAQLQAQK;LPWAGQLTK	4179	-0.15206	1.77323	0.0168567	0.2239	-0.0311198	0.33744	0.459791	0.999788
A0A5H1ZRK8;P01837	A0A5H1ZRK8;P01837	3;3	3;3	3;3	Immunoglobulin kappa constant	Igkc	tr|A0A5H1ZRK8|A0A5H1ZRK8_MOUSE Immunoglobulin kappa constant (Fragment) OS=Mus musculus OX=10090 GN=Igkc PE=1 SV=1;sp|P01837|IGKC_MOUSE Immunoglobulin kappa constant OS=Mus musculus OX=10090 GN=Igkc PE=1 SV=2	2	3	3	3	33.6	33.6	33.6	11.778	107	107;107	NA	323.31	18.3925	18.0124	17.8341	18.3807	18.0958	17.4678	17.5074	18.8732	18.2363	17.6203	18.4197	17.9459	10	DSTYSMSSTLTLTK;QNGVLNSWTDQDSK;TSTSPIVK	978	-0.231043	0.325115	0.473026	0.671286	-0.199711	0.486465	0.326239	0.999788
A8Y5H7	A8Y5H7	11	11	11	SEC14-like protein 1	Sec14l1	sp|A8Y5H7|S14L1_MOUSE SEC14-like protein 1 OS=Mus musculus OX=10090 GN=Sec14l1 PE=1 SV=1	1	11	11	11	16.4	16.4	16.4	81.215	715	715	NA	22.226	17.7516	17.8412	17.7138	17.7572	17.8539	17.8321	17.8675	17.757	17.9145	18.1216	17.9418	17.8593	11	ALGEEALLR;DGRPLYVLR;DYSMVESPLICK;EIIEYYLR;FHTMPACAATNLPR;GDIVFNIYHSK;HPFELIMAAYER;LDIDAPR;QLEEEGITFVPR;TAEELENEDLK;YVLSINEEGLRR	1299	-0.000287143	0.0026084	0.994012	0.997041	0.0923581	0.840291	0.144447	0.999788
D3YXF5	D3YXF5	2	2	2		C7	tr|D3YXF5|D3YXF5_MOUSE Complement component 7 OS=Mus musculus OX=10090 GN=C7 PE=1 SV=2	1	2	2	2	2	2	2	93.337	845	845	NA	6.452	14.0599	14.1916	14.497	14.2901	14.1172	14.0376	14.2122	14.2532	14.6867	14.4198	14.2334	14.1161	3	GLFSHSR;SCLGETTESK	1602	-0.162801	0.954989	0.11092	0.362694	0.00456789	0.0116539	0.973523	0.999788
Q8BP92;D6RHL9	Q8BP92	14;1	14;1	14;1	Reticulocalbin-2	Rcn2	sp|Q8BP92|RCN2_MOUSE Reticulocalbin-2 OS=Mus musculus OX=10090 GN=Rcn2 PE=1 SV=1	2	14	14	14	38.8	38.8	38.8	37.27	320	320;71	NA	323.31	19.8067	19.9655	20.1631	20.1095	19.5792	19.92	19.6222	20.1752	20.2684	20.3629	20.0182	19.8258	48	ADYDREALLGVQEDVDEYVK;AEELHYPQGEHR;DPTANEDPEWILVEK;DPTANEDPEWILVEKDR;EALLGVQEDVDEYVK;HYAMQEAK;LGHEEQQRR;NSDGAVTWDEYNIQMYDR;QLHDDYFYHDEL;QQFVEYDK;QQFVEYDKNSDGAVTWDEYNIQMYDR;RDPTANEDPEWILVEK;RDPTANEDPEWILVEKDR;VIDFDENTALDDTEEGSFR	5554	-0.251703	0.966996	0.107896	0.359668	0.0134387	0.0373209	0.917654	0.999788
Q61166	Q61166	19	18	16	Microtubule-associated protein RP/EB family member 1	Mapre1	sp|Q61166|MARE1_MOUSE Microtubule-associated protein RP/EB family member 1 OS=Mus musculus OX=10090 GN=Mapre1 PE=1 SV=3	1	19	18	16	64.6	64.6	64.2	30.016	268	268	NA	323.31	21.193	21.2123	21.1956	21.1628	21.2253	21.2476	21.2471	21.2077	21.3168	21.358	21.2597	21.2373	57	AVNVYSTSVTSDNLSR;ERDFYFGK;EYDPVAAR;FFDANYDGK;FFDANYDGKEYDPVAAR;FQDNFEFVQWFK;HDMLAWINESLQLNLTK;ILQAGFK;KFFDANYDGK;KNPGVGNGDDEAAELMQQVK;KPLGSSTAAPQR;KPLGSSTAAPQRPIATQR;LEHEYIQNFK;LTVEDLEK;LTVEDLEKER;LTVEDLEKERDFYFGK;NIELICQENEGENDPVLQR;QGQETAVAPSLVAPALSK;QGQETAVAPSLVAPALSKPK	4635	-0.0295626	0.627302	0.235884	0.479983	0.0092587	0.108298	0.779294	0.999788
Q8CJ96	Q8CJ96	4	4	4	Ras association domain-containing protein 8	Rassf8	sp|Q8CJ96|RASF8_MOUSE Ras association domain-containing protein 8 OS=Mus musculus OX=10090 GN=Rassf8 PE=2 SV=1	1	4	4	4	8.8	8.8	8.8	48.103	419	419	NA	3.7301	15.3683	15.2545	14.9987	15.3947	15.2585	15.1879	15.1316	15.2898	15.3591	15.4248	15.2593	15.1947	4	ATAEELK;ETEFRQK;EVQEAQVNEEEVKGK;GLTDIFGK	5935	-0.0970539	0.538539	0.289375	0.526562	-0.0461589	0.203378	0.626069	0.999788
Q60967;Q6NZM8	Q60967;Q6NZM8	13;12	13;12	11;10	Bifunctional 3-phosphoadenosine 5-phosphosulfate synthase 1;Sulfate adenylyltransferase;Adenylyl-sulfate kinase	Papss1	sp|Q60967|PAPS1_MOUSE Bifunctional 3-phosphoadenosine 5-phosphosulfate synthase 1 OS=Mus musculus OX=10090 GN=Papss1 PE=1 SV=1;tr|Q6NZM8|Q6NZM8_MOUSE 3-phosphoadenosine-5-phosphosulfate synthase OS=Mus musculus OX=10090 GN=Papss1 PE=1 SV=1	2	13	13	11	24	24	20.7	70.793	624	624;603	NA	172.98	18.8153	18.8609	18.88	18.8838	18.8976	18.9211	18.8942	18.9595	18.9902	19.0044	19.0148	18.9829	21	ARAGEIK;DDDVPLMWR;GCTVWLTGLSGAGK;GFTGIDSEYEKPEAPELVLK;IYWNDGLDQYR;LSNNAQNWGMQR;LTPTELK;MVAGANFYIVGRDPAGMPHPETGK;NLGFSPEDREENVR;NLGFSPEDREENVRR;QWGTTCK;RPVLLLHPLGGWTK;TDAEALPALK	4604	-0.00498805	0.0659184	0.859175	0.923503	0.0396598	0.844676	0.142996	0.999788
Q9EQF6;Q3SYJ1	Q9EQF6	32;3	32;3	32;3	Dihydropyrimidinase-related protein 5	Dpysl5	sp|Q9EQF6|DPYL5_MOUSE Dihydropyrimidinase-related protein 5 OS=Mus musculus OX=10090 GN=Dpysl5 PE=1 SV=1	2	32	32	32	61.7	61.7	61.7	61.516	564	564;97	NA	323.31	22.2479	22.193	22.1658	22.084	22.1832	22.2297	22.2766	22.0943	22.3015	22.2961	22.1613	22.1732	147	AALVGGTTMIIGHVLPDKETSLVEAYEK;AEMETLVR;CHGVPLVTISR;DIGAIPR;DLYMLRDSELYQVFHACR;DSELYQVFHACR;EALDLGITGPEGIEISHPEELEAEATHR;ELMIPGGAK;EMGTPLADTPTRPVTR;ETSLVEAYEK;FVAVTSSNAAK;GRIIPGADADVVVWDPEATK;GRVVYENGVFMCAEGTGK;GVDRTPYLGDVAIVVHPGK;GVNSFQMFMTYK;ILAPPGGR;ILNLYPR;IPHGVSGVQDR;KEMGTPLADTPTRPVTR;MDENRFVAVTSSNAAK;MSVVWER;SFPDIVYK;SFPDIVYKK;THCPIYLVNVSSISAGDVIAAAK;TISASTQVQGGDFNLYENMR;TPYLGDVAIVVHPGK;TPYLG…	7485	-0.0518788	0.507413	0.310876	0.544173	-0.0305524	0.269704	0.537397	0.999788
Q5U4E0	Q5U4E0	2	2	2	LHFPL tetraspan subfamily member 4 protein	Lhfpl4	sp|Q5U4E0|LHPL4_MOUSE LHFPL tetraspan subfamily member 4 protein OS=Mus musculus OX=10090 GN=Lhfpl4 PE=1 SV=1	1	2	2	2	6.9	6.9	6.9	27.049	247	247	NA	4.2575	15.8761	15.8375	16.0052	16.0188	15.9128	15.9338	15.9961	15.9952	15.9506	16.0589	16.1462	16.4918	9	LYHEHYMR;MLPSQEASK	4546	-0.0356129	0.324397	0.473808	0.671384	0.125753	0.551468	0.280887	0.999788
D3YTZ7;Q9CR30;A0A0U1RP71;A0A0U1RNI9	D3YTZ7;Q9CR30	3;3;1;1	3;3;1;1	3;3;1;1	ubiquitinyl hydrolase 1;Josephin-2	Josd2	tr|D3YTZ7|D3YTZ7_MOUSE Ubiquitinyl hydrolase 1 OS=Mus musculus OX=10090 GN=Josd2 PE=1 SV=1;sp|Q9CR30|JOS2_MOUSE Josephin-2 OS=Mus musculus OX=10090 GN=Josd2 PE=1 SV=1	4	3	3	3	26	26	26	16.119	146	146;188;81;123	NA	37.434	16.3971	16.4149	16.4734	16.4673	16.1157	16.3254	16.2217	16.4145	16.5948	16.4819	16.5192	16.4345	4	EVEEAGCWLNTS;LRAPEALGDEDGVR;QVDGIYYNLDSK	1531	-0.229288	2.26026	0.00549209	0.176073	-0.0317942	0.368409	0.428145	0.999788
G3UWD5	G3UWD5	2	2	2	A-kinase anchor protein inhibitor 1	Akain1	sp|G3UWD5|AKAI1_MOUSE A-kinase anchor protein inhibitor 1 OS=Mus musculus OX=10090 GN=Akain1 PE=2 SV=1	1	2	2	2	34.8	34.8	34.8	7.7508	69	69	NA	9.6381	13.1555	13.222	13.149	13.4887	13.1936	13.3534	13.2422	13.3885	13.4594	13.4458	13.3978	13.3935	3	AWGQLGGCELTK;QIVQNAILQAMR	2433	-0.0164119	0.0735594	0.844191	0.91615	0.0721282	0.456624	0.349443	0.999788
Q9DCB1;A0A087WSB8	Q9DCB1;A0A087WSB8	5;5	5;5	5;5	High mobility group nucleosome-binding domain-containing protein 3	Hmgn3	sp|Q9DCB1|HMGN3_MOUSE High mobility group nucleosome-binding domain-containing protein 3 OS=Mus musculus OX=10090 GN=Hmgn3 PE=1 SV=1;tr|A0A087WSB8|A0A087WSB8_MOUSE High mobility group nucleosome-binding domain-containing protein 3 OS=Mus musculus OX=10090	2	5	5	5	38.4	38.4	38.4	10.769	99	99;128	NA	5.3039	18.5527	18.4477	18.6181	18.5477	18.577	18.5913	18.8957	18.7193	18.6592	19.0362	18.7191	18.6974	8	LSAKPVPPKPESK;PVPPKPESKPR;RKSPENTEGK;SPENTEGKDGTK;TESIEKEGE	71	0.0916193	0.611186	0.244801	0.488372	0.137165	0.868355	0.135408	0.999788
Q4U2R1;A0A0U1RNG9;A0A0U1RPZ3	Q4U2R1	16;3;2	16;3;2	16;3;2	E3 ubiquitin-protein ligase HERC2	Herc2	sp|Q4U2R1|HERC2_MOUSE E3 ubiquitin-protein ligase HERC2 OS=Mus musculus OX=10090 GN=Herc2 PE=1 SV=3	3	16	16	16	3.3	3.3	3.3	527.45	4836	4836;167;965	NA	49.3	17.6407	17.6667	17.6585	17.6139	17.6708	17.6913	17.6644	17.6514	17.7995	17.8114	17.755	17.6816	18	ADLENHNK;ALLSHQDK;DRQHGPVVELNR;GASATVLEETRK;GILISQGK;KPTLVQGLEGQK;LHEFDEQVAAVR;LLTTEFGQSININR;LQDLDVIK;LVAALQGK;NIEFALK;QLLHSPFFK;SAQGTSAPLLPLLQR;SIDTDDYAR;SLNVSSSVNQASR;VAVALDK	4419	-0.0373199	0.829772	0.147988	0.402009	0.0157142	0.187131	0.649934	0.999788
O55100	O55100	5	5	5	Synaptogyrin-1	Syngr1	sp|O55100|SNG1_MOUSE Synaptogyrin-1 OS=Mus musculus OX=10090 GN=Syngr1 PE=1 SV=2	1	5	5	5	17.5	17.5	17.5	25.652	234	234	NA	56.36	19.1795	19.1692	19.2795	19.2543	18.9337	18.9522	19.0343	19.0279	19.2109	19.3599	19.2201	19.2237	24	AGGAFDPYTLVR;DNPLNEGTDAAR;EGGAYGAGK;MEGGAYGAGK;QPHTILR	2823	-0.296813	4.33523	4.6214e-05	0.0387017	-0.0640202	0.752385	0.176854	0.999788
O35350;A0A494BBB0;A0A494BAS0;A0A494BAC4	O35350;A0A494BBB0	19;19;2;1	19;19;2;1	19;19;2;1	Calpain-1 catalytic subunit	Capn1	sp|O35350|CAN1_MOUSE Calpain-1 catalytic subunit OS=Mus musculus OX=10090 GN=Capn1 PE=1 SV=1;tr|A0A494BBB0|A0A494BBB0_MOUSE Calcium-activated neutral proteinase 1 (Fragment) OS=Mus musculus OX=10090 GN=Capn1 PE=1 SV=1	4	19	19	19	28.5	28.5	28.5	82.105	713	713;699;196;79	NA	323.01	19.5862	19.6012	19.5728	19.7203	19.6175	19.6584	19.622	19.6845	19.7581	19.6707	19.7793	19.7218	32	AGTQELDDQIQANLPDEK;DFFLANASR;DMETIGFAVYQVPR;EGDFLLR;ELAGQPVHLK;GPWSDSSYEWNK;LAGDDMEISVK;LEICNLTPDALK;LHELIITR;MAIEAAGFK;NPWGEVEWK;NWNTTFYEGTWR;QVTYQGQR;RDFFLANASR;RPTELMSNPQFIVDGATR;SMVNLMDRDGNGK;VDPYEREQLR;VLSEEEIDDNFK;YLGQDYETLR	898	-0.0387206	0.474565	0.335301	0.564602	0.016575	0.160168	0.691564	0.999788
Q6PGC7	Q6PGC7	1	1	1	Solute carrier family 35 member E3	Slc35e3	sp|Q6PGC7|S35E3_MOUSE Solute carrier family 35 member E3 OS=Mus musculus OX=10090 GN=Slc35e3 PE=2 SV=1	1	1	1	1	2.6	2.6	2.6	34.891	313	313	0.004038	1.8242	14.0783	14.0924	14.2698	14.1225	14.0112	14.2823	14.0431	14.2269	14.3829	14.6371	14.2184	14.2915	1	LSEQEGSK	4993	-0.0581375	0.357596	0.438939	0.646654	0.141847	0.826145	0.14923	0.999788
D9J302;D9J2Z9;D9J300;D9J301;A0A0G2JGZ5;A0A0G2JEJ0;D9J303;F8WJI6;E9Q8P5;Q9CRA2	D9J302;D9J2Z9;D9J300;D9J301;A0A0G2JGZ5;A0A0G2JEJ0	12;11;11;11;7;6;3;3;3;2	2;1;1;1;0;0;1;1;1;0	2;1;1;1;0;0;1;1;1;0		Pdlim5	tr|D9J302|D9J302_MOUSE ENH isoform 1e OS=Mus musculus OX=10090 GN=Pdlim5 PE=1 SV=1;tr|D9J2Z9|D9J2Z9_MOUSE ENH isoform 1b OS=Mus musculus OX=10090 GN=Pdlim5 PE=1 SV=1;tr|D9J300|D9J300_MOUSE ENH isoform 1c OS=Mus musculus OX=10090 GN=Pdlim5 PE=1 SV=1;tr|D9J3	10	12	2	2	23.5	6	6	66.096	614	614;482;526;574;223;253;234;239;239;214	NA	6.2093	14.719	14.5668	14.9026	14.8187	14.9341	14.7713	14.9751	14.9623	15.0214	15.0114	15.0318	15.017	3	AEHIPAGK;FFAPECGR;GALYCELCYEK;GPFLVALGK;LIEDTEDWRPR;NTMAYIGFVEEK;SAAAFKPVGSTSVK;SEPVSVQK;SEPVSVQKPTVTSVCSESAQELAEGQR;SSGTGASVGPPQPSDQDTLVQR;TPMCAHCNQVIR;VHSQVAIVSK	1795	0.0993967	0.642126	0.227968	0.471065	0.167265	1.51157	0.0307912	0.999788
Q9CR70;J3JS94	Q9CR70;J3JS94	2;1	2;1	2;1	EKC/KEOPS complex subunit Lage3	Lage3	sp|Q9CR70|LAGE3_MOUSE EKC/KEOPS complex subunit Lage3 OS=Mus musculus OX=10090 GN=Lage3 PE=2 SV=1;tr|J3JS94|J3JS94_MOUSE EKC/KEOPS complex subunit Lage3 OS=Mus musculus OX=10090 GN=Lage3 PE=1 SV=1	2	2	2	2	10.8	10.8	10.8	15.824	148	148;111	0.0032942	2.0113	11.0759	11.4529	11.4776	11.2777	11.4287	11.5351	11.4031	11.5696	11.695	12.1111	11.4464	11.6458	2	CCPGNAGTK;WIAEDSR	6966	0.108707	0.597654	0.252549	0.495778	0.307179	1.17978	0.0661022	0.999788
A0A140LIZ7;Q8CAF4;E0CYL9	A0A140LIZ7;Q8CAF4	6;5;1	6;5;1	6;5;1	NHS-like protein 1	Nhsl1	tr|A0A140LIZ7|A0A140LIZ7_MOUSE NHS-like protein 1 OS=Mus musculus OX=10090 GN=Nhsl1 PE=1 SV=1;sp|Q8CAF4|NHSL1_MOUSE NHS-like protein 1 OS=Mus musculus OX=10090 GN=Nhsl1 PE=1 SV=3	3	6	6	6	4	4	4	172.65	1617	1617;1587;943	NA	18.078	16.9555	16.9249	16.9274	17.0399	16.9339	17.0793	17.1197	17.0764	17.1416	17.0887	17.1742	17.1526	8	ASTYSLEGR;GGLPSCSDGAPGPGPSLR;SLSFSGPR;SVEPARLR;TTEDLFAAIHR;TTLLPDSSPSR	496	0.0291826	0.262873	0.545918	0.719333	0.075679	1.26601	0.0541984	0.999788
Q6P9N8;G3UYW9	Q6P9N8;G3UYW9	2;2	2;2	2;2		Trak2	tr|Q6P9N8|Q6P9N8_MOUSE Trafficking protein, kinesin-binding 2 OS=Mus musculus OX=10090 GN=Trak2 PE=1 SV=1;tr|G3UYW9|G3UYW9_MOUSE Trafficking protein, kinesin-binding 2 OS=Mus musculus OX=10090 GN=Trak2 PE=1 SV=1	2	2	2	2	1.9	1.9	1.9	101.31	913	913;672	NA	3.8647	13.7451	13.8071	13.7035	13.6827	13.8409	13.7862	13.8484	13.7322	13.8303	13.9743	13.9326	13.9585	2	IGQALLK;LSLDEESVSK	2457	0.00955061	0.0889693	0.814762	0.897642	0.0902626	1.17758	0.0664382	0.999788
Q9QZD8	Q9QZD8	8	8	8	Mitochondrial dicarboxylate carrier	Slc25a10	sp|Q9QZD8|DIC_MOUSE Mitochondrial dicarboxylate carrier OS=Mus musculus OX=10090 GN=Slc25a10 PE=1 SV=2	1	8	8	8	36.9	36.9	36.9	31.715	287	287	NA	246.18	20.7065	20.8352	20.6344	20.7048	20.5908	20.7487	20.5754	20.5299	20.7775	20.8185	20.8243	20.8433	18	DSQGPLPFYNK;GALVTVGQLSCYDQAK;GEYQGVFHCAMETAK;GLFPAGIR;LFSGATMASSR;NYSHALDGLYR;VHLQTQQEVK;VLLGGISGLTGGFVGTPADLVNVR	7763	-0.176793	1.81305	0.0153798	0.219708	0.00266046	0.0213964	0.951927	0.999788
Q3TYD4	Q3TYD4	3	3	3	Arylsulfatase G	Arsg	sp|Q3TYD4|ARSG_MOUSE Arylsulfatase G OS=Mus musculus OX=10090 GN=Arsg PE=2 SV=1	1	3	3	3	6.1	6.1	6.1	57.433	525	525	NA	5.6095	15.8935	15.8997	15.9245	15.8779	15.91	15.9077	15.9633	15.9674	16.0586	16.1459	16.0275	16.0374	3	AFYITGGAK;GSPEYQEVLQQVTR;QTTWEGGHR	4192	-0.0224008	0.385513	0.411611	0.62471	0.0667193	1.15755	0.0695744	0.999788
Q62087	Q62087	3	3	3	Serum paraoxonase/lactonase 3	Pon3	sp|Q62087|PON3_MOUSE Serum paraoxonase/lactonase 3 OS=Mus musculus OX=10090 GN=Pon3 PE=1 SV=2	1	3	3	3	8.5	8.5	8.5	39.351	354	354	NA	6.1304	16.4726	16.341	16.2926	16.3579	16.3777	16.4	16.6794	16.4849	16.3848	16.9232	16.4291	16.3611	3	FVYVADVTAK;HDNWDLTPVK;IQDSLSDKPR	4713	0.0590123	0.370335	0.426251	0.637059	0.0572118	0.187693	0.649093	0.999788
Q8VHY0	Q8VHY0	18	18	18	Chondroitin sulfate proteoglycan 4	Cspg4	sp|Q8VHY0|CSPG4_MOUSE Chondroitin sulfate proteoglycan 4 OS=Mus musculus OX=10090 GN=Cspg4 PE=1 SV=3	1	18	18	18	10.6	10.6	10.6	252.31	2327	2327	NA	323.31	18.8124	18.9139	19.0074	18.9177	18.7642	18.8573	18.7332	19.0163	19.0659	19.0968	19.066	18.9801	22	AQLSVVDPDSAPGEIEYEVQR;DGQSVTSFSQR;ELEVGDIVYVHR;EVEEQLIR;FTQAQLDSGLVLFSHR;GGPAQDLTFR;GQLLVSEEPLHAR;GSLLLGGLDTEASR;HGDLELDILGAQTR;ITVAALDAANLLASVPASQR;LSDGESFSQSDLQAGR;SQQAPLAFQAGDK;SYSVALLSVPEAVR;TSEAADDSFRFR;VAIQPVNDHAPVQTISR;VAPDTEVHR;VSDGMQASAPATLK;VTGTLQFGELQK	6379	-0.132983	1.07856	0.0834527	0.33869	0.0412157	0.416376	0.383375	0.999788
Q6X7S9	Q6X7S9	1	1	1	EP300-interacting inhibitor of differentiation 2	Eid2	sp|Q6X7S9|EID2_MOUSE EP300-interacting inhibitor of differentiation 2 OS=Mus musculus OX=10090 GN=Eid2 PE=1 SV=1	1	1	1	1	4.7	4.7	4.7	25.303	236	236	0.0010818	2.4438	13.7174	13.8135	13.9877	13.7378	13.5922	13.6892	13.6199	13.9109	13.7451	13.8032	14.1915	14.0745	1	LPQAEVGGGRR	5032	-0.168625	1.10803	0.0779781	0.333515	0.0405523	0.146754	0.713257	0.999788
G3X8U3	G3X8U3	10	10	10	Queuosine 5-phosphate N-glycosylase/hydrolase	QNG1	tr|G3X8U3|G3X8U3_MOUSE Queuosine salvage protein OS=Mus musculus OX=10090 GN=2210016F16Rik PE=1 SV=1	1	10	10	10	23.4	23.4	23.4	38.615	338	338	NA	23.582	18.2924	18.4322	18.6459	18.5246	18.0486	18.2495	18.0876	18.5529	18.6431	18.6845	18.4267	18.2447	13	AAELLLPAAAAWR;DRLLELLEK;DVLVDHEGVR;DVLVDHEGVRR;FGGSFLNCVQK;FVAENSR;GCSIWCVELIR;GEMLLNGDK;LLELLEK;SLHELNPR	2478	-0.301496	1.45924	0.0347343	0.272186	-0.0734821	0.281821	0.522612	0.999788
Q8BUB4	Q8BUB4	3	3	3	WD repeat and FYVE domain-containing protein 2	Wdfy2	sp|Q8BUB4|WDFY2_MOUSE WD repeat and FYVE domain-containing protein 2 OS=Mus musculus OX=10090 GN=Wdfy2 PE=1 SV=2	1	3	3	3	8.2	8.2	8.2	45.094	400	400	NA	11.744	15.5303	15.6946	15.6389	15.6171	15.3742	15.7266	15.7001	15.6509	15.791	15.8187	15.778	15.5733	5	EEGVISVSEDR;GTAIELQGHNDK;GWLLTSGTDK	5616	-0.067807	0.385565	0.411562	0.62471	0.0181128	0.113509	0.77	0.999788
Q640Q5;H3BJH6;H3BLB9;H3BKF3;H3BKQ1;H3BJA8	Q640Q5;H3BJH6;H3BLB9;H3BKF3	3;3;2;2;1;1	3;3;2;2;1;1	3;3;2;2;1;1	PAN2-PAN3 deadenylation complex subunit Pan3	Pan3	sp|Q640Q5|PAN3_MOUSE PAN2-PAN3 deadenylation complex subunit Pan3 OS=Mus musculus OX=10090 GN=Pan3 PE=1 SV=3;tr|H3BJH6|H3BJH6_MOUSE PAN2-PAN3 deadenylation complex subunit Pan3 (Fragment) OS=Mus musculus OX=10090 GN=Pan3 PE=1 SV=1;tr|H3BLB9|H3BLB9_MOUSE PA	6	3	3	3	3.6	3.6	3.6	89.744	837	837;688;458;887;105;205	NA	3.5803	14.9268	15.0094	14.9891	15.0894	14.9953	15.0432	14.9804	15.0945	15.1234	15.1097	15.2618	15.209	3	LDAGVPEK;TPNPTASEFIPK;WGQHDGPLPR	2580	-0.035047	0.377715	0.419069	0.630318	0.0708288	0.795916	0.159987	0.999788
Q6P8J7	Q6P8J7	4	1	1	Creatine kinase S-type, mitochondrial	Ckmt2	sp|Q6P8J7|KCRS_MOUSE Creatine kinase S-type, mitochondrial OS=Mus musculus OX=10090 GN=Ckmt2 PE=1 SV=1	1	4	1	1	9.3	2.1	2.1	47.473	419	419	1	-2	15.7021	14.9855	15.0691	14.7307	14.844	14.8125	14.7699	15.0278	14.9226	15.2359	14.9775	14.8372	1	GWEFMWNER;ITHGQFDER;LGYILTCPSNLGTGLR;LIQERGWEFMWNER	4941	-0.317601	0.905101	0.124423	0.379819	-0.229558	0.572188	0.267801	0.999788
A0A0R4J221;A0A0R4J223;E9Q9J6;E9PW24	A0A0R4J221;A0A0R4J223;E9Q9J6;E9PW24	35;33;33;31	2;0;2;0	2;0;2;0		Plec	tr|A0A0R4J221|A0A0R4J221_MOUSE Plectin (Fragment) OS=Mus musculus OX=10090 GN=Plec PE=1 SV=1;tr|A0A0R4J223|A0A0R4J223_MOUSE Plectin (Fragment) OS=Mus musculus OX=10090 GN=Plec PE=1 SV=1;tr|E9Q9J6|E9Q9J6_MOUSE Plectin (Fragment) OS=Mus musculus OX=10090 GN=	4	35	2	2	50.7	3.4	3.4	80.669	702	702;661;676;499	NA	14.364	16.9671	17.0956	17.1426	17.1336	16.9028	17.076	16.6759	17.1407	17.2374	17.2397	17.3737	17.1828	2	AGEVERDLDK;AGVGAPVTQVTLQSTQR;ANELQLR;ARNDESQLSPATR;CDNFTTSWR;DGRHPQGEQMYR;DGRHPQGEQMYRR;EEEEVGFDWSDRNTNMAAK;ELMWLNEK;FKETELPAK;GAYRDCLGR;GMHQSIEEFR;HKPMLIDMNK;HPQGEQMYR;IADERDR;IPPGYHPLDVEKEWGK;LDLQYAK;LFNAIIHR;LHVAILER;LLDPEDVDVPQPDEK;LLFNDVQTLK;LLLWSQR;LVNIRNDDIADGNPK;MVEGYQGLR;NDDIADGNPK;NDESQLSPATR;QTNLENLDQAFSVAER;QTNLENLDQAFSVAERDLGVTR;RIDSAEWGVDLPSVEAQLGSHR;RPELEDSTLR;SEFERLECLQR;SGGGSVGNG…	426	-0.196976	1.10695	0.0781721	0.333515	0.0721508	0.685327	0.206382	0.999788
Q8C5P7;D3YVM3;A0A1B0GRY6	Q8C5P7;D3YVM3	6;4;1	6;4;1	6;4;1	Testis development-related protein	Tdrp	sp|Q8C5P7|TDRP_MOUSE Testis development-related protein OS=Mus musculus OX=10090 GN=Tdrp PE=1 SV=1;tr|D3YVM3|D3YVM3_MOUSE Testis development-related protein (Fragment) OS=Mus musculus OX=10090 GN=Tdrp PE=1 SV=1	3	6	6	6	40.7	40.7	40.7	20.186	182	182;74;35	NA	18.093	17.5802	17.7626	17.6798	17.7827	17.6553	17.7154	17.5979	17.6976	17.8059	17.8984	17.8073	17.7858	8	DDEEHLLETSR;EATSLFNK;GAPPASAAAPASGASLR;KPDQIEGWEPPK;VLLDEPPEEEDVLR;YTSLANSASSSR	5778	-0.0966087	1.06504	0.0860924	0.342055	0.0219261	0.175673	0.667309	0.999788
Q3UNZ8;A0A0A6YWV6;A0A0A6YXW5;A0A0A6YWZ0	Q3UNZ8;A0A0A6YWV6	8;4;3;1	8;4;3;1	8;4;3;1	Quinone oxidoreductase-like protein 2	Cryzl2	sp|Q3UNZ8|QORL2_MOUSE Quinone oxidoreductase-like protein 2 OS=Mus musculus OX=10090 GN=Cryzl2 PE=1 SV=1;tr|A0A0A6YWV6|A0A0A6YWV6_MOUSE Quinone oxidoreductase-like protein 2 OS=Mus musculus OX=10090 GN=Cryzl2 PE=1 SV=1	4	8	8	8	28.9	28.9	28.9	37.808	350	350;213;72;142	NA	323.31	18.4296	18.4571	18.6347	18.7774	18.2385	18.4322	18.352	18.6811	18.7775	18.7358	18.7284	18.5571	19	AALCTELK;AALCTELKQPLTIQEVAPRPVGPQEVR;GAQFSVNYSQGSLR;INDAFLHVMQR;NISAMGLYWGR;VDVHFCGVNFADILACR;VIAATGSDEK;YQHQDFAVFSK	4336	-0.211146	1.06179	0.086739	0.342918	0.0259643	0.117383	0.763163	0.999788
Q8CGF5;D3Z3E6	Q8CGF5;D3Z3E6	1;1	1;1	1;1	TLC domain-containing protein 4	Tlcd4	sp|Q8CGF5|TLCD4_MOUSE TLC domain-containing protein 4 OS=Mus musculus OX=10090 GN=Tlcd4 PE=2 SV=1;tr|D3Z3E6|D3Z3E6_MOUSE TLC domain-containing protein 4 (Fragment) OS=Mus musculus OX=10090 GN=Tlcd4 PE=1 SV=1	2	1	1	1	4.3	4.3	4.3	31.235	276	276;138	NA	12.169	13.195	13.227	13.5464	13.3502	13.2194	13.2357	13.119	13.419	13.4566	13.4967	13.49	13.4467	1	VSSGYNSLSIDK	1700	-0.138345	0.813736	0.153555	0.407581	0.0447381	0.268597	0.53877	0.999788
O35098;Q3TMU8;A0A0R4J1N0;D3Z360	O35098;Q3TMU8;A0A0R4J1N0	29;29;28;7	26;26;26;7	26;26;26;7	Dihydropyrimidinase-related protein 4	Dpysl4	sp|O35098|DPYL4_MOUSE Dihydropyrimidinase-related protein 4 OS=Mus musculus OX=10090 GN=Dpysl4 PE=1 SV=1;tr|Q3TMU8|Q3TMU8_MOUSE Dihydropyrimidinase-like 4 OS=Mus musculus OX=10090 GN=Dpysl4 PE=1 SV=1;tr|A0A0R4J1N0|A0A0R4J1N0_MOUSE Dihydropyrimidinase-relat	4	29	26	26	58.9	53.8	53.8	61.961	572	572;572;593;156	NA	323.31	21.9974	21.9146	21.961	21.8448	21.9754	21.9641	21.9647	21.9175	22.0279	22.0341	21.939	21.9405	130	ADSAACCDYSLHVDIPR;AVGKDNFTLIPEGVNGIEER;CQCTDGQIYEIFSLIR;DLGAVAQVHAENGDIVEEEQK;DLGAVAQVHAENGDIVEEEQKR;DNFTLIPEGVNGIEER;EELEALVR;EELEALVRDK;GAADMVAQAK;GLYDGPVHEVMLPAK;GLYDGPVHEVMLPAKPGSGTQAR;GVPTVVISQGR;IFNFYPR;IMAPPGGR;ISVPPVR;ITSDRLLIK;LAEIHGVPR;LLEQGITGPEGHVLSHPEEVEAEAVYR;LQMPVMGMTPADDFCQGTK;MDENEFVAVTSTNAAK;MSVVWEK;QANCPLYVTK;QIGENLIVPGGIK;SHNLNVEYNIFEGVECR;TFPDFVYK;TFPDFVYKR;TIDAHGLMVLPGGVDVHT…	2717	-0.0480999	0.667596	0.214983	0.462802	-0.0355486	0.387324	0.409898	0.999788
Q9JHS3;D3YTS4	Q9JHS3;D3YTS4	4;2	4;2	4;2	Ragulator complex protein LAMTOR2	Lamtor2	sp|Q9JHS3|LTOR2_MOUSE Ragulator complex protein LAMTOR2 OS=Mus musculus OX=10090 GN=Lamtor2 PE=1 SV=1;tr|D3YTS4|D3YTS4_MOUSE Ragulator complex protein LAMTOR2 OS=Mus musculus OX=10090 GN=Lamtor2 PE=1 SV=1	2	4	4	4	39.2	39.2	39.2	13.48	125	125;52	NA	11.774	17.2953	17.3669	17.5067	17.4812	17.2285	17.3368	17.4496	17.4283	17.4979	17.505	17.382	17.415	7	AQALVQYLEEPLTQVAAS;ETVGFGMLK;FILMDCMEGR;NGNQAFNEDSLK	7572	-0.11338	0.947623	0.112818	0.365202	-0.0640444	0.570535	0.268822	0.999788
P35821	P35821	9	9	8	Tyrosine-protein phosphatase non-receptor type 1	Ptpn1	sp|P35821|PTN1_MOUSE Tyrosine-protein phosphatase non-receptor type 1 OS=Mus musculus OX=10090 GN=Ptpn1 PE=1 SV=2	1	9	9	8	20.1	20.1	20.1	49.593	432	432	NA	21.558	17.3415	17.3865	17.4354	17.6963	17.2828	17.3081	17.488	17.5428	17.5946	17.6771	17.409	17.4708	11	AGNWAAIYQDIR;EMVFDDTGLK;LHQEDNDYINASLIK;LTLISEDVK;MEMEKEFEEIDK;MGLIQTADQLR;QLELENLTTK;TLEPHNGK	3331	-0.121172	0.667487	0.215037	0.462802	-0.0285435	0.122803	0.753697	0.999788
Q8C0A6	Q8C0A6	5	1	1		Map7d2	tr|Q8C0A6|Q8C0A6_MOUSE MAP7 domain-containing protein 2 (Fragment) OS=Mus musculus OX=10090 GN=Map7d2 PE=1 SV=1	1	5	1	1	54.1	10.8	10.8	7.8098	74	74	0.0036606	1.8857	14.6741	14.6842	14.5245	14.8155	14.4859	14.7068	14.3485	14.4062	14.9335	14.6451	14.7873	14.8209	1	CSWAGSPGPGGR;DALGSPLK;NTPISAMGDAGK;TQQLELK;TQQLELKK	5726	-0.246556	1.67137	0.0213123	0.242878	0.0215109	0.109035	0.777974	0.999788
Q923B1;D3YXA2;F6UCV1	Q923B1;D3YXA2;F6UCV1	2;2;1	2;2;1	2;2;1	Lariat debranching enzyme	Dbr1	sp|Q923B1|DBR1_MOUSE Lariat debranching enzyme OS=Mus musculus OX=10090 GN=Dbr1 PE=1 SV=2;tr|D3YXA2|D3YXA2_MOUSE Lariat debranching enzyme (Fragment) OS=Mus musculus OX=10090 GN=Dbr1 PE=1 SV=1;tr|F6UCV1|F6UCV1_MOUSE Lariat debranching enzyme (Fragment) OS=	3	2	2	2	3.6	3.6	3.6	62.289	550	550;231;148	NA	4.305	14.4489	14.6894	14.7825	14.7164	14.4836	14.6337	14.551	14.7735	14.8997	15.073	14.7679	14.6731	2	HMQTFYR;VAVAGCCHGELDK	1600	-0.107896	0.623956	0.237708	0.481485	0.0933031	0.427825	0.3734	0.999788
O35215;G3UZN1	O35215;G3UZN1	11;6	5;1	5;1	D-dopachrome decarboxylase	Ddt	sp|O35215|DOPD_MOUSE D-dopachrome decarboxylase OS=Mus musculus OX=10090 GN=Ddt PE=1 SV=3;tr|G3UZN1|G3UZN1_MOUSE D-dopachrome decarboxylase OS=Mus musculus OX=10090 GN=Ddt PE=1 SV=1	2	11	5	5	98.3	36.4	36.4	13.077	118	118;73	NA	140.41	18.8846	18.8654	18.8746	18.9875	18.7951	18.8299	18.7275	18.8978	19.0597	18.9899	19.0604	19.0064	21	FFPLEAWQIGK;FLTEELSLDQDR;FLTEELSLDQDRIVIR;GTVMTFL;IPAGLENR;IPAGLENRLCAATATILDKPEDR;LCAATATILDKPEDR;PFVELETNLPASR;STEPCAHLLVSSIGVVGTAEQNR;THSASFFK;VSVTIRPGMTLLMNK	2724	-0.153335	2.11273	0.00771389	0.188457	0.0279244	0.354702	0.441873	0.999788
Q8BGG7;D3YVT5	Q8BGG7	14;2	14;2	13;1	Ubiquitin-associated and SH3 domain-containing protein B	Ubash3b	sp|Q8BGG7|UBS3B_MOUSE Ubiquitin-associated and SH3 domain-containing protein B OS=Mus musculus OX=10090 GN=Ubash3b PE=1 SV=1	2	14	14	13	22.7	22.7	21.3	71.443	638	638;116	NA	129.84	19.1866	19.1359	19.1919	19.3	19.1944	19.2149	19.2677	19.2947	19.407	19.453	19.4541	19.4227	23	CVQTAHNILK;DAPITVFGCMQAR;EDSAEVLK;EYVLYLRPTGPLAQK;FAADFAAEAASK;IRVEPGLFEWTK;LAISESYDTYINR;LAQNIDVK;LQRPGTVK;LSDFWQQSK;TEVHVEPHK;VNSQPGPQK;YWLSQCFDAK	5364	-0.0239719	0.24264	0.571952	0.738747	0.133441	2.19374	0.00640122	0.715367
P98191	P98191	4	4	4	Phosphatidate cytidylyltransferase 1	Cds1	sp|P98191|CDS1_MOUSE Phosphatidate cytidylyltransferase 1 OS=Mus musculus OX=10090 GN=Cds1 PE=1 SV=2	1	4	4	4	6.9	6.9	6.9	52.875	461	461	NA	7.6064	16.9447	17.0009	17.1735	17.1344	16.764	16.9618	16.8449	17.2073	17.1773	17.2492	17.1857	17.0759	8	ALSGLSSR;GGCPGPGGAGAPPPR;GILQPTLK;GILQPTLKV	3958	-0.180068	0.99855	0.100334	0.354076	0.00711381	0.0423005	0.907193	0.999788
Q8K194	Q8K194	3	3	3	U4/U6.U5 small nuclear ribonucleoprotein 27 kDa protein	Snrnp27	sp|Q8K194|SNR27_MOUSE U4/U6.U5 small nuclear ribonucleoprotein 27 kDa protein OS=Mus musculus OX=10090 GN=Snrnp27 PE=1 SV=1	1	3	3	3	22.6	22.6	22.6	18.885	155	155	NA	44.409	16.5353	16.6211	16.5737	16.5308	16.6293	16.6026	16.6953	16.5642	16.7019	16.7863	16.6787	16.8154	3	LMGFASFDSTK;TEEEIEMMK;VDGSVNAYAINVSQK	6003	-0.00298148	0.0289027	0.935615	0.965231	0.0790268	1.11361	0.0769828	0.999788
P0C605;A0A5F8MPU4	P0C605;A0A5F8MPU4	15;8	15;8	14;7	cGMP-dependent protein kinase 1;cGMP-dependent protein kinase	Prkg1	sp|P0C605|KGP1_MOUSE cGMP-dependent protein kinase 1 OS=Mus musculus OX=10090 GN=Prkg1 PE=1 SV=1;tr|A0A5F8MPU4|A0A5F8MPU4_MOUSE cGMP-dependent protein kinase OS=Mus musculus OX=10090 GN=Prkg1 PE=1 SV=1	2	15	15	14	22.2	22.2	21	76.35	671	671;382	NA	91.679	19.0489	18.9011	18.9665	19.1136	19.0214	19.0661	19.2097	19.1132	19.1457	19.1723	19.2791	19.2733	21	ALQGEDVR;AQGISAEPQTYR;AYEDAEAK;DRGSFEDSTTR;EAILDNDFMK;EEEIQELK;GDTFFIISK;GIDMIEFPK;HLIGGLDDVSNK;HTEYMEFLK;LADVLEETHYENGEYIIR;LVDFGFAK;NAANLIK;QIMQGAHSDFIVR;VELVQLK	3035	0.0318898	0.231223	0.587188	0.748712	0.112169	1.17439	0.0669276	0.999788
Q0VE29;D6RCW1	Q0VE29;D6RCW1	1;1	1;1	1;1	Sterile alpha motif domain-containing protein 12	Samd12	sp|Q0VE29|SAM12_MOUSE Sterile alpha motif domain-containing protein 12 OS=Mus musculus OX=10090 GN=Samd12 PE=2 SV=1;tr|D6RCW1|D6RCW1_MOUSE Sterile alpha motif domain-containing protein 12 OS=Mus musculus OX=10090 GN=Samd12 PE=1 SV=1	2	1	1	1	8.7	8.7	8.7	18.245	161	161;68	NA	12.295	12.6356	12.6874	12.6845	12.6531	12.6042	12.6939	12.5887	12.7182	12.7585	12.9225	12.7485	12.6396	1	LQIEGEGVESQSIK	1778	-0.0698365	1.0791	0.083348	0.33869	0.00488823	0.0305648	0.932041	0.999788
Q8K157	Q8K157	3	3	3	Galactose mutarotase	Galm	sp|Q8K157|GALM_MOUSE Galactose mutarotase OS=Mus musculus OX=10090 GN=Galm PE=1 SV=1	1	3	3	3	11.4	11.4	11.4	37.798	342	342	NA	77.745	16.3478	16.2283	16.1731	16.364	16.284	16.286	16.3957	16.3018	16.3831	16.4021	16.4402	16.3716	4	QPYFGAVVGR;TVFGELPSGGGTVEK;VSPDGEEGYPGELK	6000	-0.0218148	0.171567	0.673647	0.806942	0.0196382	0.167417	0.680116	0.999788
P50153	P50153	4	4	4	Guanine nucleotide-binding protein G(I)/G(S)/G(O) subunit gamma-4	Gng4	sp|P50153|GBG4_MOUSE Guanine nucleotide-binding protein G(I)/G(S)/G(O) subunit gamma-4 OS=Mus musculus OX=10090 GN=Gng4 PE=1 SV=1	1	4	4	4	56	56	56	8.4047	75	75	NA	63.817	17.0086	17.0353	17.1413	16.9779	17.1634	17.073	17.4193	17.2328	17.2042	17.6916	17.0441	17.1062	4	MEACMDR;MEACMDRVK;VSQAASDLLAYCEAHVR;VSQAASDLLAYCEAHVREDPLIIPVPASENPFR	3457	0.119938	0.860943	0.137739	0.392343	0.118913	0.407075	0.391674	0.999788
Q9Z2S7;B1AVF2	Q9Z2S7;B1AVF2	7;7	5;5	4;4	TSC22 domain family protein 3	Tsc22d3	sp|Q9Z2S7|T22D3_MOUSE TSC22 domain family protein 3 OS=Mus musculus OX=10090 GN=Tsc22d3 PE=1 SV=2;tr|B1AVF2|B1AVF2_MOUSE TSC22 domain family protein 3 OS=Mus musculus OX=10090 GN=Tsc22d3 PE=1 SV=1	2	7	5	4	40.1	33.6	28.5	15.177	137	137;113	NA	25.944	18.0365	18.1668	18.2283	18.3716	17.9158	18.1699	17.9287	18.4185	18.465	18.3993	18.3766	18.2062	10	EEVEVLK;EEVEVLKEQIR;EQIRELLEK;IEQAMDLVK;NHLMYAVR;NSQLERENTLLK;TLASPEQLEK	1361	-0.154646	0.634715	0.231892	0.475066	0.0610067	0.339434	0.457684	0.999788
P61460;Q6GQV2;E9QAT3;F6TK47;D3Z419;A0A0J9YV31;D3Z7M7;A0A0G2JFM3;D3Z5Y4;E9PWF2;F6X8H7	P61460;Q6GQV2;E9QAT3;F6TK47	8;7;5;4;1;1;1;1;1;1;1	8;7;5;4;1;1;1;1;1;1;1	8;7;5;4;1;1;1;1;1;1;1	GATOR1 complex protein DEPDC5	Depdc5	sp|P61460|DEPD5_MOUSE GATOR complex protein DEPDC5 OS=Mus musculus OX=10090 GN=Depdc5 PE=1 SV=2;tr|Q6GQV2|Q6GQV2_MOUSE DEP domain containing 5 OS=Mus musculus OX=10090 GN=Depdc5 PE=1 SV=1;tr|E9QAT3|E9QAT3_MOUSE GATOR complex protein DEPDC5 OS=Mus musculus	11	8	8	8	5.6	5.6	5.6	180.38	1591	1591;1530;1085;976;31;35;137;153;161;205;657	NA	19.995	16.5544	16.6888	16.7945	16.6279	16.6716	16.7157	16.6014	16.7287	16.8488	16.866	16.7893	16.6996	10	DTSLGTPK;FGFVQDK;GFGGSDDELVVNPK;LMQGYQIIVQPK;SQAAALLAATVPEQR;SQASDDSSLGK;SQLFCNSFTPR;TVTLDVDVNNR	3672	-0.0477759	0.397209	0.400674	0.618023	0.0331668	0.236713	0.579812	0.999788
A0A2R8W6S4	A0A2R8W6S4	13	1	NaN		Pacsin2	tr|A0A2R8W6S4|A0A2R8W6S4_MOUSE Protein kinase C and casein kinase substrate in neurons protein 2 (Fragment) OS=Mus musculus OX=10090 GN=Pacsin2 PE=1 SV=1	1	13	1	NA	50.7	11	NA	31.165	272	272	NA	323.31	16.2917	16.4595	16.432	16.4867	16.4316	16.522	16.4331	16.7245	16.6734	16.9363	16.7401	16.5957	1	AADAVEDLR;AADAVEDLRWFR;ADPSLNPEQLK;ADPSLNPEQLKK;AGDELTK;AGDELTKIEDEDEQGWCK;ALYDYEGQEHDELSFK;AVDGVTLTGINQTGDQSGQNKPGSVSSYEK;EVLLEVQK;GRLDSGQVGLYPANYVEAIQ;HLDLSNVASYK;IEDEDEQGWCK;TIYRELEQSIK	786	0.049826	0.290926	0.511769	0.695602	0.217489	1.70459	0.0197427	0.999788
B7ZNL3	B7ZNL3	29	2	NaN		Tpm1	tr|B7ZNL3|B7ZNL3_MOUSE Tpm1 protein OS=Mus musculus OX=10090 GN=Tpm1 PE=1 SV=1	1	29	2	NA	64.1	3.9	NA	32.637	284	284	NA	10.923	18.2987	18.1465	18.1504	18.1033	18.2287	18.1348	18.0145	18.1783	18.2233	18.2197	18.2583	18.138	6	AADESERGMK;AEADVASLNR;AEADVASLNRR;AEDSLLAADETAAK;AEERAELSEGK;AELSEGK;CAELEEELK;EAETRAEFAER;EDKYEEEIK;ENALDRAEQAEADK;HIAEDADRK;IQLVEEELDR;IQLVEEELDRAQER;KLVIIESDLER;KLVIIESDLERAEER;LATALQK;LDKENALDRAEQAEADK;LKEAETRAEFAER;LVIIESDLER;LVIIESDLERAEER;LVIIESDLERAEERAELSEGK;QLEEDIAAKEK;RIQLVEEELDR;RIQLVEEELDRAQER;SIDDLEEK;SLEAQAEK;TVTNNLK;VLEELHK;YEEVARK	1472	-0.0978726	0.902181	0.125262	0.380681	-0.0651262	0.702242	0.198499	0.999788
A2AN08;Z4YMA7;F6SSP6;Z4YLP1	A2AN08	98;30;27;4	98;30;27;4	98;30;27;4	E3 ubiquitin-protein ligase UBR4	Ubr4	sp|A2AN08|UBR4_MOUSE E3 ubiquitin-protein ligase UBR4 OS=Mus musculus OX=10090 GN=Ubr4 PE=1 SV=1	4	98	98	98	21.3	21.3	21.3	572.28	5180	5180;1301;2065;204	NA	323.31	21.763	21.8203	21.8767	21.8793	21.776	21.8409	21.7948	21.8894	21.9875	22.0005	21.957	21.8923	156	AAPPPPPPPPPLESSPR;ACAEIAAQR;AGAQGDPDVPECLK;AIRVEILR;ALATNPALR;ALGTLGMTTNEK;ANTPLYHGFK;ASYEAWK;AVQCLNTSSK;AVSNINTLLDK;AYLLQNLNEEGSTEKPSQEK;CFLLESNSSSVR;DHEISYAK;DLDPEVFQR;DLHTLDSHVR;DQALLSK;DSDQLEVIQENR;DVPVEALTTVKPYCNEIHAQAQLWLK;EDDYESDAATIVQK;EDGSCLALVK;EDYLAVCGLK;EGESSGSQEDQLCTALVNQLNR;EGKDLDPEVFQR;EKDPLAALR;ELASPVSPELR;ELFDYNLR;ELFDYNLRR;ELLEYDLQQR;EPTYQLNIHDIK;ESAFQSEPR;ETLIQFLR;EVDKDGLK;EVEE…	1176	-0.0827169	1.21391	0.0611064	0.316715	0.0330342	0.39962	0.398456	0.999788
Q91VH6;A0A3B2W4I2;A0A3F2YNL8;A0A3B2WCC1;A0A3B2W7C9	Q91VH6;A0A3B2W4I2;A0A3F2YNL8;A0A3B2WCC1	3;3;3;2;1	3;3;3;2;1	3;3;3;2;1	Protein MEMO1	Memo1	sp|Q91VH6|MEMO1_MOUSE Protein MEMO1 OS=Mus musculus OX=10090 GN=Memo1 PE=1 SV=1;tr|A0A3B2W4I2|A0A3B2W4I2_MOUSE Mediator of ErbB2-driven cell motility 1 OS=Mus musculus OX=10090 GN=Memo1 PE=1 SV=1;tr|A0A3F2YNL8|A0A3F2YNL8_MOUSE Mediator of ErbB2-driven cell	5	3	3	3	11.8	11.8	11.8	33.692	297	297;206;289;107;222	NA	58.415	15.9209	16.0656	16.134	16.1909	15.9835	16.0122	15.9917	16.2166	16.3171	16.3942	16.2475	16.0937	3	CALSSVDIYR;DEFTIIPVLVGALSESK;QVDPSVTR	826	-0.087418	0.588632	0.257851	0.500233	0.0837406	0.515969	0.304811	0.999788
Q61625;A0A1B0GRX8	Q61625	18;2	18;2	18;2	Glutamate receptor ionotropic, delta-2	Grid2	sp|Q61625|GRID2_MOUSE Glutamate receptor ionotropic, delta-2 OS=Mus musculus OX=10090 GN=Grid2 PE=1 SV=1	2	18	18	18	22.6	22.6	22.6	113.08	1007	1007;123	NA	323.31	19.4686	19.3375	19.4323	19.7297	19.3095	19.4261	19.6123	19.6805	19.6098	19.6689	19.7289	19.6792	34	AILVMNPATAK;DSMYSQMWR;GGALDIK;IESSIQSLQDLSK;ILELQQSGDMDILK;MITTLFDTMR;NGQCDLYSSVDAK;QTDIPYGTVLDSAVYQHVR;RADIGISALTITPDRENVVDFTTR;SMLETIK;SMLETIKK;SNRNDDYTLSVRPPVYLNEVILR;TAVGDLNQNEEILQTEK;VENNINK;VSQQGMDVALQK;VVTEYAWQK;VVTVLEEPFVMVSENVLGKPK;YMDYSVGVLLR	4677	-0.048625	0.184622	0.653699	0.793898	0.0835402	0.508234	0.310288	0.999788
Q91XE4;A0A494BAV4;A0A494B9B0	Q91XE4;A0A494BAV4;A0A494B9B0	7;4;4	7;4;4	6;3;3	N-acyl-aromatic-L-amino acid amidohydrolase (carboxylate-forming)	Acy3	sp|Q91XE4|ACY3_MOUSE N-acyl-aromatic-L-amino acid amidohydrolase (carboxylate-forming) OS=Mus musculus OX=10090 GN=Acy3 PE=1 SV=1;tr|A0A494BAV4|A0A494BAV4_MOUSE N-acyl-aromatic-L-amino acid amidohydrolase (carboxylate-forming) (Fragment) OS=Mus musculus OX	3	7	7	6	33.6	33.6	29.9	35.286	318	318;98;174	NA	95.832	17.1413	17.2422	17.0197	17.2299	17.2286	17.2901	17.1488	17.1117	17.398	17.2145	17.2909	17.2389	7	NLGSVDFPR;SCTLTFLGSTATPDDPYEVKR;TADGDLAGTVHPQLQDHDFEPLRPGEPIFK;VAVTGGTHGNEMCGVYLAR;VTVPALLR;YLDRDLNR	6492	-0.0249493	0.164768	0.684277	0.814689	0.0255805	0.170927	0.674642	0.999788
Q9CRC3	Q9CRC3	3	3	3	UPF0235 protein C15orf40 homolog		sp|Q9CRC3|CO040_MOUSE UPF0235 protein C15orf40 homolog OS=Mus musculus OX=10090 PE=1 SV=1	1	3	3	3	34.9	34.9	34.9	13.189	126	126	NA	48.663	13.6813	13.8116	13.9895	13.8431	13.5758	13.7953	13.4755	14.0117	14.0612	14.046	14.0248	13.744	3	GFVTIAIHAK;LLASTTPEEVLEK;NQTKEPETAPPAAGPVATDPK	6982	-0.174369	0.75728	0.174872	0.428203	0.0387188	0.177224	0.66493	0.999788
O35604	O35604	6	6	6	NPC intracellular cholesterol transporter 1	Npc1	sp|O35604|NPC1_MOUSE NPC intracellular cholesterol transporter 1 OS=Mus musculus OX=10090 GN=Npc1 PE=1 SV=2	1	6	6	6	4.3	4.3	4.3	142.88	1277	1277	NA	11.845	16.5011	16.6779	16.6885	16.8463	16.2578	16.6353	16.5863	16.5275	16.6246	16.7365	16.8556	16.7126	8	CRPLTPEGK;DVEAPSSNEK;EFISFVK;HFGPFFR;LQEETLDQQLGR;YSGPPKPLPK	2760	-0.237334	1.41297	0.0386389	0.27901	-0.0473391	0.263009	0.545747	0.999788
Q9JLV1	Q9JLV1	8	8	8	BAG family molecular chaperone regulator 3	Bag3	sp|Q9JLV1|BAG3_MOUSE BAG family molecular chaperone regulator 3 OS=Mus musculus OX=10090 GN=Bag3 PE=1 SV=2	1	8	8	8	16.6	16.6	16.6	61.859	577	577	NA	44.073	18.2243	18.2618	18.1386	18.2468	18.242	18.3262	18.2499	18.1959	18.4215	18.2855	18.4208	18.2729	10	AAPSPAPAEPAAPK;ELLALDSVDPEGR;FRTEAAAATPQR;GGMTEAAQTDK;IQGDDWEPRPLR;THYPAQQGEYQPQQPVYHK;TTTWNDPR;VEAILEK	7677	-0.0266113	0.292561	0.509846	0.694625	0.0322496	0.297745	0.503796	0.999788
Q9CWW6	Q9CWW6	4	4	4	Peptidyl-prolyl cis-trans isomerase NIMA-interacting 4	Pin4	sp|Q9CWW6|PIN4_MOUSE Peptidyl-prolyl cis-trans isomerase NIMA-interacting 4 OS=Mus musculus OX=10090 GN=Pin4 PE=1 SV=1	1	4	4	4	30.5	30.5	30.5	13.815	131	131	NA	41.883	14.9471	15.1245	15.4132	15.3128	15.0328	15.0183	15.0285	15.3136	15.4074	15.3552	15.268	15.1033	4	FGYHIIMVEGR;FSEVATQYSEDK;IMEAMEK;QGGDLGWMTR	7022	-0.160992	0.745435	0.179707	0.433516	-0.0174398	0.0584177	0.874143	0.999788
Q91VB8;P01942;P06467;A7M7S6	Q91VB8;P01942	11;10;1;1	11;10;1;1	9;8;0;0	Hemoglobin subunit alpha;Hemopressin	Hba-a1;Hba	tr|Q91VB8|Q91VB8_MOUSE Alpha globin 1 OS=Mus musculus OX=10090 GN=Hba-a1 PE=1 SV=1;sp|P01942|HBA_MOUSE Hemoglobin subunit alpha OS=Mus musculus OX=10090 GN=Hba PE=1 SV=2	4	11	11	9	91.5	91.5	85.2	15.112	142	142;142;142;156	NA	223.35	23.2258	22.975	22.8141	23.4373	23.1326	22.8137	22.8253	23.0465	23.0654	23.1373	22.7857	22.8223	321	FLASVSTVLTSK;IGGHGAEYGAEALER;LLSHCLLVTLASHHPADFTPAVHASLDK;LRVDPVNFK;MFASFPTTK;MVLSGEDK;TYFPHFDVSHGSAQVK;VADALANAAGHLDDLPGALSALSDLHAHK;VDPVNFK;VLSGEDK;VLSGEDKSNIK	6406	-0.238284	0.913305	0.122094	0.377084	-0.249077	0.943573	0.113875	0.999788
Q91W36;G3UZF0	Q91W36;G3UZF0	2;2	2;2	2;2	Ubiquitin carboxyl-terminal hydrolase 3;Ubiquitin carboxyl-terminal hydrolase	Usp3	sp|Q91W36|UBP3_MOUSE Ubiquitin carboxyl-terminal hydrolase 3 OS=Mus musculus OX=10090 GN=Usp3 PE=2 SV=1;tr|G3UZF0|G3UZF0_MOUSE Ubiquitin carboxyl-terminal hydrolase OS=Mus musculus OX=10090 GN=Usp3 PE=1 SV=1	2	2	2	2	4.4	4.4	4.4	58.867	520	520;476	NA	8.3629	15.2589	15.181	15.102	15.159	15.2542	15.1362	15.495	15.3298	15.351	15.5404	15.3603	15.3451	2	ELPAVELR;SQGDSNVSLVEEFRK	2460	0.0683213	0.423109	0.377478	0.599609	0.122102	1.28975	0.0513161	0.999788
Q8K182;A2A998;A2A997	Q8K182;A2A998;A2A997	3;3;3	3;3;3	3;3;3	Complement component C8 alpha chain	C8a	sp|Q8K182|CO8A_MOUSE Complement component C8 alpha chain OS=Mus musculus OX=10090 GN=C8a PE=1 SV=1;tr|A2A998|A2A998_MOUSE Complement component C8 alpha chain OS=Mus musculus OX=10090 GN=C8a PE=1 SV=1;tr|A2A997|A2A997_MOUSE Complement component C8 alpha cha	3	3	3	3	5.3	5.3	5.3	66.08	587	587;543;580	NA	4.0046	15.8305	15.8047	16.0437	15.7187	15.7358	15.6381	15.6564	15.7867	16.0088	16.1112	15.8136	15.6969	4	HTNLGPLETK;LYYGEDEK;SPVSIEVTGSGSK	1051	-0.205719	1.75074	0.0177524	0.226013	-0.043541	0.167452	0.680062	0.999788
Q8VHC3	Q8VHC3	4	4	4	Selenoprotein M	Selenom	sp|Q8VHC3|SELM_MOUSE Selenoprotein M OS=Mus musculus OX=10090 GN=Selenom PE=1 SV=3	1	4	4	4	31	31	31	16.377	145	145	NA	11.705	16.9155	16.9087	17.2342	17.2004	16.9012	16.9424	16.8733	17.2876	17.1831	17.3057	17.3073	17.1776	5	AFVTEDIQLYHNLVMK;HLPGADPELVLLSR;NYQELER;NYQELERIPLSQMTR	6360	-0.124733	0.514542	0.305815	0.540428	0.0771377	0.412584	0.386737	0.999788
Q91WG2;D6RCU7;D6RGR2	Q91WG2	15;3;1	15;3;1	15;3;1	Rab GTPase-binding effector protein 2	Rabep2	sp|Q91WG2|RABE2_MOUSE Rab GTPase-binding effector protein 2 OS=Mus musculus OX=10090 GN=Rabep2 PE=1 SV=3	3	15	15	15	28	28	28	62.132	554	554;92;60	NA	79.892	18.1725	18.229	18.0962	18.0978	18.2477	18.2492	18.1936	18.097	18.2471	18.2866	18.2587	18.2153	17	AEAVAAVQR;AEELIQEIQR;AHPLDSLEK;AQLTDLLSEQR;DASESSELSR;DSISSYETQIAALK;ELESVSR;ERDELQEGLRR;LQAELETSEQVQR;LSQALQVR;QAETLQQVR;RLNEENQGLR;SILDEAPLR;TLQGTVSQAQER;VQLQMAELATSHK	6464	-0.014217	0.116731	0.764309	0.866647	0.00282931	0.0272932	0.939089	0.999788
E9QN47	E9QN47	40	2	2	MAP kinase-activating death domain protein	Madd	tr|E9QN47|E9QN47_MOUSE MAP kinase-activating death domain protein OS=Mus musculus OX=10090 GN=Madd PE=1 SV=2	1	40	2	2	26.3	1	1	181.02	1627	1627	0.0061617	1.6187	14.1315	14.2317	14.4539	14.2414	13.9536	14.1645	13.9049	14.4038	14.4283	14.5413	14.2473	14.198	2	ATAGISKPLPPVPPSICK;ATLSDSEIETNSATSAIFGK;AVQSEDDARQDVIQDVEISR;AVQSEDDARQDVIQDVEISRK;EGEEPGPDSENSQENPPLR;EIEAWIYR;ELYYCVK;FFNSANVLQGFQMHTR;FHEGQEIPLLLGR;FMHNQER;GMLDLLK;GSMWDQLEDAAMETFSLSK;IFTGSLLVEEK;IHNNTFDPALIGDKPK;LASDSDAESDSR;LINMTYCPK;LLDYLVIVGAR;LLESEQLR;LVDCCSER;NGSETQLNK;PLPPVPPSICK;QQSIKPGPELGGEFPVQDMK;QRPEGIKPVFDLGETEEK;QTPFAEK;RLLESEQLR;RLVDCCSER;RSPTENVNTPVGK;SNIGTVYER;SPVPVSGQK;SQMSAD…	2202	-0.216031	1.01061	0.0975868	0.3515	-0.0105921	0.0405274	0.910904	0.999788
Q7TNF8;Q5NCP6;F7AUI0;F6WV49	Q7TNF8;Q5NCP6;F7AUI0;F6WV49	2;2;1;1	2;2;1;1	2;2;1;1	Peripheral-type benzodiazepine receptor-associated protein 1	Tspoap1	sp|Q7TNF8|RIMB1_MOUSE Peripheral-type benzodiazepine receptor-associated protein 1 OS=Mus musculus OX=10090 GN=Tspoap1 PE=2 SV=2;tr|Q5NCP6|Q5NCP6_MOUSE Peripheral-type benzodiazepine receptor-associated protein 1 OS=Mus musculus OX=10090 GN=Tspoap1 PE=3 SV	4	2	2	2	1	1	1	199.93	1846	1846;1786;169;384	NA	6.6706	12.199	12.2194	12.076	12.2428	12.4241	12.2693	12.2813	12.1807	12.3676	12.259	12.6778	12.3092	2	LIHSAAQK;QQLEVEHEQAR	4478	0.049013	0.375237	0.421466	0.633165	0.122128	0.678882	0.209468	0.999788
P56387	P56387	2	2	2	Dynein light chain Tctex-type 3	Dynlt3	sp|P56387|DYLT3_MOUSE Dynein light chain Tctex-type 3 OS=Mus musculus OX=10090 GN=Dynlt3 PE=1 SV=1	1	2	2	2	28.4	28.4	28.4	12.957	116	116	NA	90.073	17.6402	17.6147	17.8221	17.7395	17.4837	17.4464	17.5215	17.6047	17.7684	17.801	17.7144	17.7547	7	MEGYQRPCDEVGFNADEAHNIVK;YIVTCAVVQR	3552	-0.25176	2.81102	0.00154517	0.130797	-0.0455533	0.428445	0.372868	0.999788
Q923F1;Q61189	Q923F1;Q61189	4;3	4;3	3;3	Methylosome subunit pICln	Clns1a	tr|Q923F1|Q923F1_MOUSE Chloride channel, nucleotide sensitive 1A OS=Mus musculus OX=10090 GN=Clns1a PE=1 SV=1;sp|Q61189|ICLN_MOUSE Methylosome subunit pICln OS=Mus musculus OX=10090 GN=Clns1a PE=1 SV=1	2	4	4	3	24.5	24.5	20.3	26.522	241	241;236	NA	123.28	15.883	16.046	16.2466	16.1596	15.6098	15.9524	15.6056	16.1547	16.2904	16.3779	16.16	15.9176	4	DPNAYPQEHLYVMVNAK;LEGMLSQSVSSQYNMAGVR;LQQPDTEAVLNGK	6621	-0.31381	1.30881	0.0491122	0.302516	0.00116357	0.00354598	0.991868	0.999788
Q8VCB2;A0A140LHQ0;A0A140LHG7;A0A140LIH0;A0A140LIL1;A0A140LI51	Q8VCB2;A0A140LHQ0;A0A140LHG7;A0A140LIH0;A0A140LIL1;A0A140LI51	4;4;4;3;2;2	4;4;4;3;2;2	4;4;4;3;2;2	Mediator of RNA polymerase II transcription subunit 25;Prostate tumor-overexpressed gene 1 protein	Med25	sp|Q8VCB2|MED25_MOUSE Mediator of RNA polymerase II transcription subunit 25 OS=Mus musculus OX=10090 GN=Med25 PE=1 SV=1;tr|A0A140LHQ0|A0A140LHQ0_MOUSE Mediator complex subunit 25 OS=Mus musculus OX=10090 GN=Med25 PE=1 SV=1;tr|A0A140LHG7|A0A140LHG7_MOUSE M	6	4	4	4	8.2	8.2	8.2	78.112	745	745;742;801;599;205;242	NA	47.727	13.7231	13.7073	13.7544	13.7643	13.8453	13.7579	13.8149	13.8792	13.9706	13.9191	13.9831	13.9362	4	AAPPALLEPLQQPADVSQDPR;GLVLPVGGSSTSGSLQTK;QVITNHK;SLPCQVYVNHGENLK	479	0.0292404	0.423495	0.377142	0.599435	0.115805	2.79989	0.00158528	0.448552
Q9ESN9;J3QNR6;K3W4S4;E9Q6E0;E9Q6B6;D3YWH6	Q9ESN9;J3QNR6;K3W4S4;E9Q6E0;E9Q6B6	37;37;37;36;35;3	29;29;29;28;27;2	28;28;28;27;26;2	C-Jun-amino-terminal kinase-interacting protein 3	Mapk8ip3	sp|Q9ESN9|JIP3_MOUSE C-Jun-amino-terminal kinase-interacting protein 3 OS=Mus musculus OX=10090 GN=Mapk8ip3 PE=1 SV=1;tr|J3QNR6|J3QNR6_MOUSE C-Jun-amino-terminal kinase-interacting protein 3 OS=Mus musculus OX=10090 GN=Mapk8ip3 PE=1 SV=1;tr|K3W4S4|K3W4S4_M	6	37	29	28	28.5	24.5	24.5	147.56	1337	1337;1337;1345;1306;1300;235	NA	323.31	20.1899	20.22	20.1214	20.1952	20.1374	20.2212	20.1494	20.1416	20.295	20.3214	20.3259	20.296	47	CMAVVNDRVWCGYK;DDFFGMGK;EDNEQLLTQYER;ELEEELK;ELQIQVEHYEFQTR;ERPTSLNVFPLADGMVR;EYNALHQR;FIEFEDALEQEKK;GELEAAK;GQGDVATTANGK;GQLLGLR;HTEMIQTYVEHIER;IGDGEDDETEECAGDVNQTKPSLSK;IKELEEELK;IKELEEELKR;KELQIQVEHYEFQTR;KEYNALHQR;LEERESEMK;LFSSSSSPPPAK;LIHCYDEEVVK;LMELQEAVR;LQACGWSLPAK;MQQVGGSGQTESSLPGR;NALNVVK;NALVLSGGEGYIDFR;NMEVQVTQEMR;NVPVPVYCRPLVEKDPSTK;NYADQISR;QLSPNGGQEDTR;SFDAHPR;SHIIVWQVSYTPE;SPTAAG…	2637	-0.0848572	1.55515	0.0278515	0.255939	0.0337483	0.583969	0.260634	0.999788
A0A3B2WBE1	A0A3B2WBE1	58	2	NaN		Epb41l3	tr|A0A3B2WBE1|A0A3B2WBE1_MOUSE Band 4.1-like protein 3 (Fragment) OS=Mus musculus OX=10090 GN=Epb41l3 PE=1 SV=1	1	58	2	NA	57.9	1.8	NA	91.386	819	819	NA	31.449	15.4989	15.3949	15.7425	15.5405	15.245	15.4353	15.4379	15.5452	15.6389	16.0532	15.5712	15.4638	2	AEEATPVTALR;AEEATPVTALRHEGK;AEEERVEEEDR;AEEERVEEEDRR;ASALIDRPAPYFER;DDIVSGR;DEVDAAESTPTDR;DEVDAAESTPTDRR;DFAAAAAK;DYFGLTYR;DYFGLTYRDAENQK;EGSSVTEAAK;EIGDKDR;EIGDKDRDFAAAAAK;EQRGEEVDQSAPEQEQPATVSHEEEQASTIR;EVPVVHTETK;FAPNHTK;FLTLGSK;FYPPDPAQLSEDITR;GEEVDQSAPEQEQPATVSHEEEQASTIR;GISQTNLITTVTPEK;GISQTNLITTVTPEKK;GMTPAEAEMHFLENAK;GMTPAEAEMHFLENAKK;GQVLFDK;HQTNISELK;IRPGEFEQFESTIGFKLPNHR;IVITGDADIDHDQE…	832	-0.18881	1.24918	0.0563398	0.30913	0.0357237	0.103296	0.788323	0.999788
Q6Q899;A2AP29	Q6Q899;A2AP29	7;6	7;6	7;6	Antiviral innate immune response receptor RIG-I	Rigi	sp|Q6Q899|DDX58_MOUSE Antiviral innate immune response receptor RIG-I OS=Mus musculus OX=10090 GN=Ddx58 PE=1 SV=2;tr|A2AP29|A2AP29_MOUSE Antiviral innate immune response receptor RIG-I (Fragment) OS=Mus musculus OX=10090 GN=Ddx58 PE=1 SV=1	2	7	7	7	6	6	6	105.97	926	926;707	NA	6.9322	15.3933	15.3682	15.2977	15.366	15.4657	15.442	15.5221	15.5284	15.5149	15.6099	15.6069	15.483	8	AFFHDVR;ALVDALK;CIISQLMK;DVSEELGK;NHPYNQIMFR;TFEIPVIK;VLQLALEK	5015	0.0728129	1.26752	0.054011	0.30742	0.095428	1.42175	0.0378664	0.999788
Q3UMB9;A0A1W2P6V9	Q3UMB9	19;2	19;2	19;2	WASH complex subunit 4	Washc4	sp|Q3UMB9|WASC4_MOUSE WASH complex subunit 4 OS=Mus musculus OX=10090 GN=Washc4 PE=1 SV=2	2	19	19	19	16.2	16.2	16.2	136.37	1173	1173;187	NA	138.65	19.0553	19.0172	18.9534	18.9589	18.8147	18.8686	18.9113	19.1539	19.2933	19.0368	19.0101	18.9868	28	AIEHMFYR;AVFPIYLDDVYENAVDAAR;AYVTHYLDK;DQNDHKYPFDR;EEGLAEETLR;FGIQEEK;FLEEYTSQLR;HLNTINIR;IHAEVQLK;LDDRNPFK;LDLISELR;LGEPSEIDQR;LLQTMNLTQK;NSAEGTEYFK;NSTFAEEFAHSIR;QQNVQSTSQDEK;SIFANVEAK;SLLDICK;YLYNLNNQIFIER	4324	-0.122203	0.915741	0.121411	0.376374	-0.012411	0.0664982	0.858029	0.999788
A7YY80;A0A286YCY1	A7YY80	60;22	1;1	0;0		Epb41l3	tr|A7YY80|A7YY80_MOUSE 130kDa Protein 4.1B MEF cell isoform OS=Mus musculus OX=10090 GN=Epb41l3 PE=1 SV=1	2	60	1	NA	57.4	1.7	NA	97.596	876	876;262	NA	5.2836	12.4122	12.6115	12.6036	12.4136	12.5021	12.4522	12.687	12.7544	12.751	13.2645	12.5456	12.5914	1	AEEATPVTALR;AEEATPVTALRHEGK;AEEERVEEEDR;AEEERVEEEDRR;ASALIDRPAPYFER;DDIVSGR;DEVDAAESTPTDR;DEVDAAESTPTDRR;DFAAAAAK;DSVSAAEVGTGQYATTK;DYFGLTYR;DYFGLTYRDAENQK;EGSSVTEAAK;EIGDKDR;EIGDKDRDFAAAAAK;EQHPDMSVTK;EQRGEEVDQSAPEQEQPATVSHEEEQASTIR;ETEITPEDGED;EVPVVHTETK;FAPNHTK;FLTLGSK;FYPPDPAQLSEDITR;GEEVDQSAPEQEQPATVSHEEEQASTIR;GISQTNLITTVTPEK;GISQTNLITTVTPEKK;GMTPAEAEMHFLENAK;GMTPAEAEMHFLENAKK;GQVLFDK;HQTNI…	1294	0.0325361	0.153923	0.70158	0.826996	0.180519	0.575969	0.26548	0.999788
P08032	P08032	58	57	57	Spectrin alpha chain, erythrocytic 1	Spta1	sp|P08032|SPTA1_MOUSE Spectrin alpha chain, erythrocytic 1 OS=Mus musculus OX=10090 GN=Spta1 PE=1 SV=3	1	58	57	57	24.1	23.6	23.6	279.86	2415	2415	NA	323.31	20.8894	20.8021	20.6616	21.1584	20.7568	20.6448	20.5293	20.8597	20.9342	21.0134	20.7044	20.6471	77	ADVVESWIGEK;AEVLNQYQR;AIEEQHAALLR;AITAQEGK;ALNAADPGSDLLSVQALQR;ARQESLLSR;ASYGYHR;DADDLEK;DLQSVQNLLK;DLTSAGNLLK;DQLVAGEHSQAK;DTIGVSEETLK;EADDVKEQIDK;EFSTTYK;EKEPIVDNK;ELLEATAQK;EQLLTELGK;ESLSNAADLQR;ETAVESSGPK;ETGTLESQLEANK;FAEDHFAHEATK;FEALKEPLAIR;FLNAVDPGRK;GDSGDTLAATQSLLK;GLADVQNLLR;HDDFEEAFTAQEEK;HEALENDFAVHK;HFDENLTGR;HQAFENEVNGR;HQEHHDDIK;HQLLEAEMLAR;HWEQLLEASR;IITLDETATK;IQVITER;IQVLNEK;IWN…	3010	-0.248942	1.26711	0.0540622	0.30742	-0.145779	0.593611	0.254911	0.999788
A0A1B0GT97;Q9CQM2;Q99JH8;Q8R1L4	A0A1B0GT97;Q9CQM2;Q99JH8;Q8R1L4	1;1;1;1	1;1;1;1	1;1;1;1	ER lumen protein-retaining receptor;ER lumen protein-retaining receptor 2;ER lumen protein-retaining receptor 1;ER lumen protein-retaining receptor 3	Kdelr1;Kdelr2;Kdelr3	tr|A0A1B0GT97|A0A1B0GT97_MOUSE ER lumen protein-retaining receptor OS=Mus musculus OX=10090 GN=Kdelr1 PE=1 SV=1;sp|Q9CQM2|ERD22_MOUSE ER lumen protein-retaining receptor 2 OS=Mus musculus OX=10090 GN=Kdelr2 PE=1 SV=1;sp|Q99JH8|ERD21_MOUSE ER lumen protein-	4	1	1	1	5.8	5.8	5.8	15.901	138	138;212;212;214	0.0081218	1.4561	15.8104	15.6946	15.9152	16.1352	15.089	15.1819	15.2333	15.2713	15.7976	16.0393	15.7048	15.8317	2	SCAGISGK	552	-0.755451	4.57289	2.67368e-05	0.0329446	-0.147091	0.726482	0.187723	0.999788
Q63ZW7;A0A571BEG7;A2ADS6	Q63ZW7;A0A571BEG7	7;7;3	6;6;2	6;6;2	InaD-like protein	Patj	sp|Q63ZW7|INADL_MOUSE InaD-like protein OS=Mus musculus OX=10090 GN=Patj PE=1 SV=2;tr|A0A571BEG7|A0A571BEG7_MOUSE InaD-like protein OS=Mus musculus OX=10090 GN=Patj PE=1 SV=1	3	7	6	6	4.9	4.4	4.4	198.51	1834	1834;1858;1531	NA	107.53	17.4397	17.3437	17.5388	17.6996	17.3923	17.5318	17.5165	17.8309	17.6602	17.7241	17.7611	17.5693	8	ELSDALGISIAGGK;ESESPDSAACQIK;GDQILSVNGEDMR;GLGLSIVGK;SGLGLSIVGGK;SGSGVFISDIVK;YADLPGELHIIELEKDK	926	0.0006741	0.00216244	0.995033	0.997132	0.0717883	0.423368	0.377253	0.999788
Q91X51	Q91X51	3	2	2	Golgi reassembly-stacking protein 1	Gorasp1	sp|Q91X51|GORS1_MOUSE Golgi reassembly-stacking protein 1 OS=Mus musculus OX=10090 GN=Gorasp1 PE=1 SV=3	1	3	2	2	7.6	5.8	5.8	46.882	446	446	NA	9.3425	13.4495	13.6621	13.8553	13.6429	13.3465	13.6132	13.3289	13.7277	13.8725	13.8045	13.6065	13.4165	2	AMEIPLQPPPPVQR;ANVEKPVK;LMVYNSESDSCR	6481	-0.205506	0.986003	0.103275	0.35645	-0.0758468	0.278436	0.526701	0.999788
Q9R0P3;H3BKH6;H3BLJ9;H3BJL6;H3BJP2;H3BK43;H3BJC6;H3BL99	Q9R0P3;H3BKH6;H3BLJ9;H3BJL6;H3BJP2;H3BK43	10;10;9;9;8;8;4;1	10;10;9;9;8;8;4;1	10;10;9;9;8;8;4;1	S-formylglutathione hydrolase	Esd	sp|Q9R0P3|ESTD_MOUSE S-formylglutathione hydrolase OS=Mus musculus OX=10090 GN=Esd PE=1 SV=1;tr|H3BKH6|H3BKH6_MOUSE S-formylglutathione hydrolase OS=Mus musculus OX=10090 GN=Esd PE=1 SV=1;tr|H3BLJ9|H3BLJ9_MOUSE S-formylglutathione hydrolase OS=Mus musculus	8	10	10	10	41.8	41.8	41.8	31.319	282	282;295;259;265;247;249;135;105	NA	136.23	19.6575	19.7867	20.0075	19.8859	19.5444	19.608	19.559	19.8842	20.0232	19.9768	19.9028	19.7749	35	AFSGYLGPDESK;AFSGYLGPDESKWK;AYDATCLVK;AYSGSQIDILIDQGK;CFGGLQK;FAVYLPPQAESGK;KIPVVFR;LQEGYDHSYYFIATFIADHIR;SGYQQAASEHGLVVIAPDTSPR;VFEHSSVELK	2591	-0.249701	1.51535	0.0305243	0.262328	-0.00975746	0.0425625	0.906645	0.999788
Q9ERD7;A0A1D5RM76	Q9ERD7	30;3	14;2	11;2	Tubulin beta-3 chain	Tubb3	sp|Q9ERD7|TBB3_MOUSE Tubulin beta-3 chain OS=Mus musculus OX=10090 GN=Tubb3 PE=1 SV=1	2	30	14	11	70	46.4	39.3	50.418	450	450;122	NA	323.31	23.1214	23.0536	22.8655	22.9416	23.2119	23.158	23.2032	22.9197	23.0551	23.0311	23.0558	23.1456	344	AILVDLEPGTMDSVR;ALTVPELTQQMFDAK;EEYPDRIMNTFSVVPSPK;EVDEQMLAIQSK;FPGQLNADLR;FPGQLNADLRK;FWEVISDEHGIDPSGNYVGDSDLQLER;GHYTEGAELVDSVLDVVR;GHYTEGAELVDSVLDVVRK;IMNTFSVVPSPK;ISEQFTAMFR;ISEQFTAMFRR;ISVYYNEASSHK;KECENCDCLQGFQLTHSLGGGTGSGMGTLLISK;KLAVNMVPFPR;LATPTYGDLNHLVSATMSGVTTSLR;LAVNMVPFPR;LHFFMPGFAPLTAR;MSMKEVDEQMLAIQSK;MSSTFIGNSTAIQELFK;MSSTFIGNSTAIQELFKR;NMMAACDPR;NMMAACDPRHGR;NSSYFVEWIPNNVK;RISEQF…	7513	0.0484662	0.257884	0.552225	0.723973	-0.0130335	0.0862999	0.819785	0.999788
Q640M1	Q640M1	2	2	2	U3 small nucleolar RNA-associated protein 14 homolog A	Utp14a	sp|Q640M1|UT14A_MOUSE U3 small nucleolar RNA-associated protein 14 homolog A OS=Mus musculus OX=10090 GN=Utp14a PE=1 SV=1	1	2	2	2	2.7	2.7	2.7	87.264	767	767	0.0012142	2.4205	11.2386	11.5117	11.5805	11.392	11.1261	11.5605	11.3991	11.5975	11.7177	11.887	11.593	11.0142	2	ERPRPSVEGEQVR;TLELPLHK	4765	-0.0636631	0.229842	0.589058	0.750119	0.0263237	0.0533719	0.884358	0.999788
P70353;A2A763;A2A762	P70353;A2A763;A2A762	2;1;1	2;1;1	2;1;1	Nuclear transcription factor Y subunit gamma	Nfyc	sp|P70353|NFYC_MOUSE Nuclear transcription factor Y subunit gamma OS=Mus musculus OX=10090 GN=Nfyc PE=1 SV=2;tr|A2A763|A2A763_MOUSE Nuclear transcription factor Y subunit gamma (Fragment) OS=Mus musculus OX=10090 GN=Nfyc PE=1 SV=1;tr|A2A762|A2A762_MOUSE Nu	3	2	2	2	5.4	5.4	5.4	37.253	335	335;98;163	NA	4.4665	16.2181	16.2442	16.3486	16.4002	16.1964	16.3415	16.515	16.5118	16.5326	16.5743	16.458	16.4519	3	AWIHTEDNK;NDIAMAITK	3849	0.0279088	0.136946	0.729549	0.84477	0.100039	1.13456	0.0733562	0.999788
Q3U276	Q3U276	2	2	2	Succinate dehydrogenase assembly factor 1, mitochondrial	Sdhaf1	sp|Q3U276|SDHF1_MOUSE Succinate dehydrogenase assembly factor 1, mitochondrial OS=Mus musculus OX=10090 GN=Sdhaf1 PE=1 SV=1	1	2	2	2	18.6	18.6	18.6	13.142	118	118	0.00082418	2.6962	11.8274	12.0289	12.3022	12.1517	11.2057	11.8192	11.4624	12.083	12.2068	12.3979	12.0376	12.01	2	GPAEEPGDATAPGTR;QVLSLYR	4216	-0.489123	1.51668	0.0304313	0.262328	-0.0104237	0.0313613	0.930334	0.999788
Q3UCV8;A0A2I3BRS5	Q3UCV8	9;3	9;3	9;3	Ubiquitin thioesterase otulin	Otulin	sp|Q3UCV8|OTUL_MOUSE Ubiquitin thioesterase otulin OS=Mus musculus OX=10090 GN=Otulin PE=1 SV=1	2	9	9	9	22.4	22.4	22.4	40.32	352	352;154	NA	20.565	17.9724	18.082	18.2449	18.1184	17.9287	18.0788	17.9606	18.1676	18.2601	18.3319	18.2317	18.0515	13	AADEIEKEK;AIELYDDKEK;DTSNDPEQLLR;GDNYCALR;GYEEVSQK;SEDLVEK;VRGDNYCALR;WVSLAAMK;YNTEEFITVYPTDPPK	4248	-0.132607	1.02111	0.0952562	0.349818	0.0141177	0.0700854	0.850971	0.999788
Q9JJG6	Q9JJG6	2	2	2	Transmembrane protein 47	Tmem47	sp|Q9JJG6|TMM47_MOUSE Transmembrane protein 47 OS=Mus musculus OX=10090 GN=Tmem47 PE=1 SV=1	1	2	2	2	10.5	10.5	10.5	19.994	181	181	NA	5.7104	15.6196	15.7165	16.0209	15.9024	15.5254	15.6579	15.6094	15.8871	15.9103	15.9595	15.871	15.8028	2	ASAGSGMEEVR;FIETVSLK	7616	-0.205412	1.07918	0.0833334	0.33869	-0.0306989	0.139404	0.725431	0.999788
P06797;A0A1Y7VP49;A0A1Y7VNM3	P06797;A0A1Y7VP49	4;2;1	4;2;1	4;2;1	Procathepsin L;Cathepsin L;Cathepsin L heavy chain;Cathepsin L light chain	Ctsl	sp|P06797|CATL1_MOUSE Procathepsin L OS=Mus musculus OX=10090 GN=Ctsl PE=1 SV=2;tr|A0A1Y7VP49|A0A1Y7VP49_MOUSE Cathepsin L1 (Fragment) OS=Mus musculus OX=10090 GN=Ctsl PE=1 SV=1	3	4	4	4	20.4	20.4	20.4	37.547	334	334;157;205	NA	131.09	16.4195	16.4706	16.8801	16.7072	16.4468	16.6359	16.3698	16.8855	16.8624	16.8093	16.8109	16.6866	5	DRDNHCGLATAASYPVVN;ENGGLDSEESYPYEAK;NLDHGVLLVGYGYEGTDSNK;NSWGSEWGMEGYIK	2997	-0.0954706	0.29821	0.503257	0.689554	0.0716035	0.31073	0.488956	0.999788
E9PX10;Q9D8C3;E9Q2P6;Q8BML3	E9PX10;Q9D8C3;E9Q2P6;Q8BML3	2;2;1;1	2;2;1;1	2;2;1;1	N-acetylglucosaminyldiphosphodolichol N-acetylglucosaminyltransferase;Putative bifunctional UDP-N-acetylglucosamine transferase and deubiquitinase ALG13	Alg13;Glt28d2	tr|E9PX10|E9PX10_MOUSE N-acetylglucosaminyldiphosphodolichol N-acetylglucosaminyltransferase OS=Mus musculus OX=10090 GN=Alg13 PE=1 SV=1;sp|Q9D8C3|ALG13_MOUSE Putative bifunctional UDP-N-acetylglucosamine transferase and deubiquitinase ALG13 OS=Mus musculu	4	2	2	2	12.9	12.9	12.9	17.096	155	155;1166;81;165	NA	3.6462	15.0293	14.8724	14.9347	14.9941	15.1375	15.0644	15.2202	15.0006	15.1559	15.142	15.2861	15.2193	2	GKPLVVVVNEK;GTVVPKPFR	1911	0.0881208	0.856059	0.139297	0.394021	0.141519	1.87883	0.0132181	0.964051
Q80ZJ6	Q80ZJ6	12	12	12	Protein zer-1 homolog	Zer1	sp|Q80ZJ6|ZER1_MOUSE Protein zer-1 homolog OS=Mus musculus OX=10090 GN=Zer1 PE=1 SV=1	1	12	12	12	14.4	14.4	14.4	89.075	779	779	NA	99.204	18.7755	18.6899	18.602	18.892	18.8735	18.7236	18.9273	18.7041	18.8069	18.7677	18.8425	19.0125	15	DFTFEGFSR;EGGMPLLR;IHLREDLVQDQDLEAIRK;LFLDCLK;LTHIPAYK;LVITALK;NMLGLLGNVAEVK;SFEPILR;SSIMPFR;TDEEAGQTSTEPSK;VIVQLHK;YCPLLIK	5286	0.00437947	0.0203803	0.954157	0.975513	0.0188291	0.0955081	0.802587	0.999788
Q9CWP6;B1AU74	Q9CWP6;B1AU74	5;5	5;5	5;5	Motile sperm domain-containing protein 2	Mospd2	sp|Q9CWP6|MSPD2_MOUSE Motile sperm domain-containing protein 2 OS=Mus musculus OX=10090 GN=Mospd2 PE=1 SV=2;tr|B1AU74|B1AU74_MOUSE Motile sperm domain-containing protein 2 OS=Mus musculus OX=10090 GN=Mospd2 PE=1 SV=1	2	5	5	5	9.8	9.8	9.8	59.854	518	518;518	NA	100.84	17.378	17.5787	17.4934	17.5004	17.2546	17.4498	17.3256	17.3924	17.6054	17.6272	17.5778	17.4784	5	EFSVNDLSESSIPR;RFEAEYVTEK;SNPTESVSK;TLIVLTNVTK;YDSRDVER	1349	-0.193622	2.14496	0.00716218	0.186976	-0.0168356	0.130368	0.740682	0.999788
Q3U7R1;A0A1W2P784	Q3U7R1	23;10	23;10	22;10	Extended synaptotagmin-1	Esyt1	sp|Q3U7R1|ESYT1_MOUSE Extended synaptotagmin-1 OS=Mus musculus OX=10090 GN=Esyt1 PE=1 SV=2	2	23	23	22	24.3	24.3	22.1	121.55	1092	1092;528	NA	126.34	19.8143	19.8668	19.742	19.9959	19.8966	19.9762	19.8502	19.8333	20.0349	19.9329	20.001	20.0291	36	AQDLPLK;ATYSTNSPVWEEAFR;DLPDPYVSVLLLPDKNR;DRFLGGLVK;ELPAWVSFPDVEK;ERELLGK;FLGGLVK;GANPHLQTFTFTR;GNKEPNPMVQLSVQDVTR;IHLLAAR;IHVLEAQDLIAK;IHVLEAQDLIAKDR;LDQVLQWNR;LLAETVAPAVR;LTPRPTAAELEEVLQVNSLIQTQK;LTVWYHSDEQK;QLLDDEERITAETLYMSHR;SDPYALVR;SNSSFMSR;SSELAAALLSVFLER;VELGEKPLR;VGTQTFCSR	4238	-0.0303353	0.215049	0.609468	0.763061	0.0496544	0.417478	0.382404	0.999788
Q9QYB1	Q9QYB1	15	15	15	Chloride intracellular channel protein 4	Clic4	sp|Q9QYB1|CLIC4_MOUSE Chloride intracellular channel protein 4 OS=Mus musculus OX=10090 GN=Clic4 PE=1 SV=3	1	15	15	15	71.1	71.1	71.1	28.729	253	253	NA	323.31	20.541	20.5782	20.8383	20.7694	20.4514	20.5665	20.4782	20.7464	20.8275	20.8358	20.7417	20.6433	44	AGSDGESIGNCPFSQR;ALSMPLNGLKEEDKEPLIELFVK;DEFTNTCPSDK;DEFTNTCPSDKEVEIAYSDVAK;EVEIAYSDVAK;GMTGIWR;HPESNTAGMDIFAK;IEEFLEEVLCPPK;KPADLQNLAPGTHPPFITFNSEVK;LDEYLNSPLPDEIDENSMEDIK;NSRPEANEALER;RFLDGDEMTLADCNLLPK;RKPADLQNLAPGTHPPFITFNSEVK;YLTNAYSR;YLTNAYSRDEFTNTCPSDK	7735	-0.188626	1.21551	0.0608822	0.316715	-0.0127366	0.0607453	0.86947	0.999788
Q8BR63	Q8BR63	10	10	10	Protein FAM177A1	Fam177a1	sp|Q8BR63|F177A_MOUSE Protein FAM177A1 OS=Mus musculus OX=10090 GN=Fam177a1 PE=1 SV=1	1	10	10	10	49.3	49.3	49.3	23.578	207	207	NA	213.42	19.7516	19.8925	20.0365	19.9744	19.7372	19.9214	19.6649	19.9715	20.1394	20.0535	19.9846	19.831	25	AATSTLSVCDFLGEK;DVLPTVDPTK;ESGCAAAGETEAAAATAFR;GFENVELGVMGK;IASVLGISTPK;KDVLPTVDPTK;KEEEEEEEENR;KEEEEEEEENRMSEEAER;QISNERGFENVELGVMGK;YQYAIDEYYR	5571	-0.154635	0.98481	0.103559	0.35645	-0.00631988	0.0277617	0.938077	0.999788
Q04447	Q04447	28	28	27	Creatine kinase B-type	Ckb	sp|Q04447|KCRB_MOUSE Creatine kinase B-type OS=Mus musculus OX=10090 GN=Ckb PE=1 SV=1	1	28	28	27	81.1	81.1	79	42.713	381	381	NA	323.31	23.5061	23.605	23.6966	23.6419	23.4756	23.6168	23.5671	23.8038	23.7807	23.8822	23.6867	23.5592	379	AGVHIKLPHLGK;DLFDPIIEER;FCTGLTQIETLFK;FSEVLKR;GFCLPPHCSR;GGNMKEVFTR;GIWHNDNK;GTGGVDTAAVGGVFDVSNADR;HGGYQPSDEHK;LAVEALSSLDGDLSGR;LAVEALSSLDGDLSGRYYALK;LEQGQAIDDLMPAQK;LGFSEVELVQMVVDGVK;LLIEMEQR;LLIEMEQRLEQGQAIDDLMPAQK;LRFPAEDEFPDLSSHNNHMAK;NYEFMWNPHLGYILTCPSNLGTGLR;PFSNSHNTQK;RGTGGVDTAAVGGVFDVSNADR;RGTGGVDTAAVGGVFDVSNADRLGFSEVELVQMVVDGVK;SMTEAEQQQLIDDHFLFDK;SMTEAEQQQLIDDHFLFDKPVSPLLLASGMAR;TDLNPDN…	4010	-0.0781697	0.507451	0.310849	0.544173	0.0271271	0.14659	0.713526	0.999788
Q9CU65;Q3U2E2;A0A286YDI0	Q9CU65;Q3U2E2;A0A286YDI0	2;1;1	2;1;1	2;1;1	Zinc finger MYM-type protein 2;Zinc finger MYM-type protein 5	Zmym2;Zmym5	sp|Q9CU65|ZMYM2_MOUSE Zinc finger MYM-type protein 2 OS=Mus musculus OX=10090 GN=Zmym2 PE=1 SV=3;sp|Q3U2E2|ZMYM5_MOUSE Zinc finger MYM-type protein 5 OS=Mus musculus OX=10090 GN=Zmym5 PE=2 SV=2;tr|A0A286YDI0|A0A286YDI0_MOUSE Zinc finger MYM-type protein 5	3	2	2	2	2.1	2.1	2.1	154.64	1376	1376;627;311	NA	23.63	14.5012	14.531	14.614	14.6677	14.7807	14.6322	14.7064	14.6045	14.6946	14.6529	14.7782	14.8263	3	GAGNNVLVVDGQQK;QQGVDSLSPVASLPK	6996	0.0433889	0.383351	0.413665	0.626189	0.0586572	0.566879	0.271095	0.999788
P70445	P70445	3	3	3	Eukaryotic translation initiation factor 4E-binding protein 2	Eif4ebp2	sp|P70445|4EBP2_MOUSE Eukaryotic translation initiation factor 4E-binding protein 2 OS=Mus musculus OX=10090 GN=Eif4ebp2 PE=1 SV=1	1	3	3	3	23.3	23.3	23.3	12.898	120	120	NA	33.105	16.1436	16.284	16.0923	16.2014	16.2632	16.2162	16.2959	16.1683	16.2727	16.2771	16.3964	16.4566	4	HAVGDEAQFEMDI;VEVNNLNNLNNHDR;VEVNNLNNLNNHDRK	3864	-0.00492847	0.0366531	0.919066	0.956553	0.0689578	0.59933	0.251576	0.999788
Q7TSG5;Z4YK11	Q7TSG5;Z4YK11	1;1	1;1	1;1	SH3 domain-containing protein 21	Sh3d21	sp|Q7TSG5|SH321_MOUSE SH3 domain-containing protein 21 OS=Mus musculus OX=10090 GN=Sh3d21 PE=1 SV=1;tr|Z4YK11|Z4YK11_MOUSE SH3 domain-containing protein 21 OS=Mus musculus OX=10090 GN=Sh3d21 PE=1 SV=1	2	1	1	1	1.6	1.6	1.6	60.323	549	549;665	0.00082508	2.7036	18.7374	19.0566	19.2005	19.133	18.9137	18.7673	19.3092	19.0652	19.4429	19.0796	19.0975	19.1024	29	SRLELLELK	5141	-0.0811331	0.250018	0.562317	0.731731	0.0509388	0.17155	0.673674	0.999788
P33175	P33175	39	22	22	Kinesin heavy chain isoform 5A	Kif5a	sp|P33175|KIF5A_MOUSE Kinesin heavy chain isoform 5A OS=Mus musculus OX=10090 GN=Kif5a PE=1 SV=3	1	39	22	22	35.4	21.8	21.8	117.02	1027	1027	NA	282.56	19.9155	19.9141	19.8942	19.87	19.9129	19.9759	19.8505	19.9106	20.049	20.0412	19.9464	19.9251	35	ALEGALK;ALELQMENHR;DNADLRCELPK;ELQTLHNLR;ELQTLHNLRK;ELSHLQSENDAAK;EVLQALEELAVNYDQK;FRPLNQAEILR;FVSSPEEILDVIDEGK;GHSAQIAK;GLEETVAR;HVAVTNMNEHSSR;ILQDSLGGNCR;IRDLLDVTK;LEAELSR;LFPLHQETAAS;LFVQDVTTR;LHDPQLMGIIPR;LQADYER;LQLELEK;LRDEINEK;LYLVDLAGSEK;NTASVNLELTAEQWK;QENVETEQK;QLENLQVECHRK;QQMLDQEELLVSTR;RGHSAQIAK;RYQQEVDR;SHSIFLINIK;SLTEYMQTVELK;SQEVEEK;SQQNQLLVDELSQK;STLMFGQR;TGAEGAVLDEAK;THTMEGK;TID…	3307	-0.0508582	0.861748	0.137484	0.39202	-0.00294917	0.0292443	0.93488	0.999788
Q61696;P17879	Q61696;P17879	31;31	20;20	12;12	Heat shock 70 kDa protein 1A;Heat shock 70 kDa protein 1B	Hspa1a;Hspa1b	sp|Q61696|HS71A_MOUSE Heat shock 70 kDa protein 1A OS=Mus musculus OX=10090 GN=Hspa1a PE=1 SV=2;sp|P17879|HS71B_MOUSE Heat shock 70 kDa protein 1B OS=Mus musculus OX=10090 GN=Hspa1b PE=1 SV=3	2	31	20	12	47	34.3	24.3	70.078	641	641;642	NA	323.31	20.0134	20.1264	20.1118	20.0483	19.9857	20.0045	19.8998	20.0262	20.0035	20.0638	20.2482	20.2042	34	AEDEVQRDR;AQIHDLVLVGGSTR;ARFEELCSDLFR;ATAGDTHLGGEDFDNR;ATAGDTHLGGEDFDNRLVSHFVEEFK;DAGVIAGLNVLR;DNNLLGR;EIAEAYLGHPVTNAVITVPAYFNDSQR;FGDAVVQSDMK;GASGSGPTIEEVD;GTLEPVEK;HWPFQVVNDGDKPK;IINEPTAAAIAYGLDR;ITITNDK;ITITNDKGR;LIGDAAK;LVSHFVEEFK;LVSHFVEEFKR;MVQEAER;MVQEAERYK;NALESYAFNMK;NQVALNPQNTVFDAK;NSTIPTK;QTQTFTTYSDNQPGVLIQVYEGER;SAVEDEGLK;SAVEDEGLKGK;SFFPEEISSMVLTK;TTPSYVAFTDTER;TTPSYVAFTDTERLIGDAAK;V…	3153	-0.161123	2.5307	0.00294645	0.154238	-0.039358	0.290528	0.512238	0.999788
Q91V17;G3UWY5;E9PZB7;G3UWW9	Q91V17;G3UWY5;E9PZB7;G3UWW9	2;2;2;1	1;1;1;1	1;1;1;1	E3 ubiquitin-protein ligase ZNRF1	Znrf1	sp|Q91V17|ZNRF1_MOUSE E3 ubiquitin-protein ligase ZNRF1 OS=Mus musculus OX=10090 GN=Znrf1 PE=1 SV=1;tr|G3UWY5|G3UWY5_MOUSE E3 ubiquitin-protein ligase ZNRF1 (Fragment) OS=Mus musculus OX=10090 GN=Znrf1 PE=1 SV=1;tr|E9PZB7|E9PZB7_MOUSE E3 ubiquitin-protein	4	2	1	1	10.1	6.2	6.2	23.842	227	227;88;195;54	NA	4.1546	14.7385	14.6652	14.4949	14.8108	14.8237	14.7772	14.8119	14.6583	14.7587	14.6294	14.8049	14.8946	2	ASLADALPLHIAPR;LPCLCIYHK	1960	0.031197	0.178001	0.663741	0.799523	-0.00644649	0.0291992	0.934977	0.999788
A0A140LJD2	A0A140LJD2	2	2	2		Tanc2	tr|A0A140LJD2|A0A140LJD2_MOUSE Protein TANC2 (Fragment) OS=Mus musculus OX=10090 GN=Tanc2 PE=1 SV=1	1	2	2	2	15.1	15.1	15.1	16.369	152	152	NA	15.719	11.8303	12.0487	12.3531	11.9028	12.1464	12.0443	11.9264	12.2083	12.1476	12.152	12.3316	12.178	2	IPESELGSPTLTSAQK;LTAPLRK	501	-0.00741347	0.0225869	0.949321	0.973341	0.0718703	0.287637	0.51566	0.999788
Q9Z0F7	Q9Z0F7	13	13	11	Gamma-synuclein	Sncg	sp|Q9Z0F7|SYUG_MOUSE Gamma-synuclein OS=Mus musculus OX=10090 GN=Sncg PE=1 SV=1	1	13	13	11	83.7	83.7	74.8	13.159	123	123	NA	323.31	20.4988	20.3693	20.0288	20.4263	20.5918	20.6025	20.6464	20.2254	20.4619	20.2785	20.5112	20.6068	62	EDLEPPAQDQEAK;EDLEPPAQDQEAKEQEENEEAK;EGVMYVGTK;EGVVGAVEK;ENVVQSVTSVAEK;EQANAVSEAVVSSVNTVANK;EQEENEEAK;KEDLEPPAQDQEAK;QGVTEAAEK;QGVTEAAEKTK;TKENVVQSVTSVAEK;TVEEAENIVVTTGVVR;TVEEAENIVVTTGVVRK	7911	0.118766	0.435994	0.366443	0.59065	0.0393822	0.138868	0.726327	0.999788
O89023	O89023	3	3	3	Tripeptidyl-peptidase 1	Tpp1	sp|O89023|TPP1_MOUSE Tripeptidyl-peptidase 1 OS=Mus musculus OX=10090 GN=Tpp1 PE=1 SV=2	1	3	3	3	7.3	7.3	7.3	61.341	562	562	NA	68.604	17.383	17.4768	17.8214	17.6854	17.2013	17.3707	17.2149	17.7793	17.648	17.8515	17.6987	17.4983	9	FRPSFPASSPYVTTVGGTSFK;QAELLLPGAEFHR;VNTEFMK	2944	-0.26172	0.964812	0.10844	0.360069	-0.018804	0.062742	0.865482	0.999788
Q4KML4;A0A1W2P7X0;E9QMV2	Q4KML4;A0A1W2P7X0;E9QMV2	3;3;3	3;3;3	3;3;3	Costars family protein ABRACL	Abracl	sp|Q4KML4|ABRAL_MOUSE Costars family protein ABRACL OS=Mus musculus OX=10090 GN=Abracl PE=1 SV=1;tr|A0A1W2P7X0|A0A1W2P7X0_MOUSE Costars family protein ABRACL (Fragment) OS=Mus musculus OX=10090 GN=Abracl PE=1 SV=1;tr|E9QMV2|E9QMV2_MOUSE Costars family prot	3	3	3	3	46.9	46.9	46.9	9.0303	81	81;57;81	NA	21.291	17.3	17.5384	17.9984	17.5813	17.274	17.4632	17.079	17.8244	17.6885	17.843	17.5945	17.3181	6	CANLFEALVGTLK;FGVLFQDDR;MNVEHEVNLLVEEIHR	647	-0.256007	0.688105	0.205067	0.455587	-0.0947232	0.248765	0.563942	0.999788
Q9DBG5;A0A3B2WCW2	Q9DBG5	14;5	14;5	14;5	Perilipin-3	Plin3	sp|Q9DBG5|PLIN3_MOUSE Perilipin-3 OS=Mus musculus OX=10090 GN=Plin3 PE=1 SV=1	2	14	14	14	38	38	38	47.262	437	437;134	NA	323.31	19.1536	19.1271	19.0458	19.2482	19.2025	19.2147	19.1379	19.1391	19.3993	19.2565	19.268	19.2509	26	AQETLQQLTSVLGLMESVK;ENYPHVR;LEPQIATASEYAHR;LGEGQEK;LGSLSER;LHQMWLSWNQK;LQESLPILQQPTEK;NHAYEHSLGK;QEQNYFVR;SAMTSGVQSVMGSR;TLTTAAVSTAQPILSK;TVCDVAEK;VGQMVISGVDR;VTGAVDVTLGAVQNSVDKTK	7388	-0.0334281	0.325144	0.472995	0.671286	0.0525289	0.483114	0.328766	0.999788
Q8BHD7;G8JL74;G3UXA6;G3UZ01;G3UY95;G3UXZ8	Q8BHD7;G8JL74;G3UXA6;G3UZ01	6;6;6;5;2;2	3;3;3;3;1;1	3;3;3;3;1;1	Polypyrimidine tract-binding protein 3	Ptbp3	sp|Q8BHD7|PTBP3_MOUSE Polypyrimidine tract-binding protein 3 OS=Mus musculus OX=10090 GN=Ptbp3 PE=1 SV=1;tr|G8JL74|G8JL74_MOUSE Polypyrimidine tract-binding protein 3 OS=Mus musculus OX=10090 GN=Ptbp3 PE=1 SV=1;tr|G3UXA6|G3UXA6_MOUSE Polypyrimidine tract-b	6	6	3	3	11.5	6.7	6.7	56.7	523	523;551;554;457;146;188	NA	42.056	15.2255	15.1484	15.6527	15.2533	15.0554	15.0441	14.888	15.5194	15.3726	15.5721	15.3049	15.1067	5	EGQEDQGLTK;HQAVQLPR;LTSLNVK;MALDGQNIYNACCTLR;NLFTEAGCSVK;VTNLLMLK	2441	-0.253209	0.862706	0.137181	0.39202	-0.0824419	0.26772	0.539859	0.999788
B2RQS1	B2RQS1	20	18	1		Strn3	tr|B2RQS1|B2RQS1_MOUSE Striatin-3 OS=Mus musculus OX=10090 GN=Strn3 PE=1 SV=1	1	20	18	1	25.8	24.4	2.8	77.731	712	712	NA	323.31	19.4256	19.5034	19.7006	19.559	19.4511	19.4973	19.4602	19.6545	19.7308	19.8499	19.6767	19.5487	29	AHWEVER;AYIASAGADALAK;DVEAPPAPQNSQLTWK;IAFLQGER;IAFLQGERK;LWNLDSK;LWNPQEK;MLEYALK;MLEYALKQER;MPTFESEETK;NLEQILNGGESPK;NQLLSCSADGTIR;SASLDVEPIYTFR;SHFDGVR;SLLGLSNSEPNGSVEAK;SSGDGTEWAEPITFPSGGGK;TCVQEITAHR;TCVQEITAHRK;YGTELNQGDLK;YGTELNQGDLKMPTFESEETK	1416	-0.0951498	0.71259	0.193825	0.444977	0.0584626	0.337275	0.459965	0.999788
O08576	O08576	12	12	11	RUN domain-containing protein 3A	Rundc3a	sp|O08576|RUN3A_MOUSE RUN domain-containing protein 3A OS=Mus musculus OX=10090 GN=Rundc3a PE=1 SV=1	1	12	12	11	24.9	24.9	23.3	50.018	446	446	NA	113.62	18.494	18.4621	18.4295	18.4374	18.7279	18.709	18.7655	18.6253	18.6604	18.6369	18.6637	18.7017	15	ACAPAGPASWFSSDGQR;DLEAENR;DLEAENRR;GYLEELVR;LRESQLK;MSEYITTALR;MSEYITTALRDNR;NLITVCR;NVIVERR;RDEEPWGPIGK;RLQLQLEEAAAQNQR;VPNNCVSSIENMENISTAR	2665	0.188539	3.23029	0.000588446	0.107898	0.110406	2.57979	0.00263156	0.583354
Q8BQV2;Q03059;A0A2I3BPD4	Q8BQV2;Q03059	10;9;4	10;9;4	10;9;4	Choline O-acetyltransferase	Chat	tr|Q8BQV2|Q8BQV2_MOUSE Choline O-acetyltransferase OS=Mus musculus OX=10090 GN=Chat PE=1 SV=1;sp|Q03059|CLAT_MOUSE Choline O-acetyltransferase OS=Mus musculus OX=10090 GN=Chat PE=2 SV=2	3	10	10	10	16.7	16.7	16.7	72.338	645	645;641;219	NA	29.634	17.3583	17.4866	17.4603	17.269	17.3653	17.3755	17.1839	17.3103	17.4878	17.4787	17.4089	17.3118	11	AAVLASEK;ADSVSELPAPR;ALLDSQSIPTDWAK;DSTNRDSLDMIER;GQLSGQPLCMK;LPGHTQDTLVAQK;LVPTYESASIR;NLDFIVYK;QHFQDTNDQLR;SLQFVVGR	5568	-0.146414	1.3826	0.0414379	0.286558	-0.0732647	0.611256	0.244762	0.999788
Q9DAK9	Q9DAK9	8	8	7	14 kDa phosphohistidine phosphatase	Phpt1	sp|Q9DAK9|PHP14_MOUSE 14 kDa phosphohistidine phosphatase OS=Mus musculus OX=10090 GN=Phpt1 PE=1 SV=1	1	8	8	7	71.8	71.8	56.5	13.996	124	124	NA	32.914	19.1434	19.1986	19.2137	19.2689	19.1516	19.236	19.1633	19.2383	19.4386	19.314	19.3353	19.2461	25	AKYPDYEVTWADDGY;AQHSVSTEK;ISHQSQDR;NGYDCECLGGGR;VHLAEPSGDPAK;VHLAEPSGDPAKECK;WAEYHADIYDK	7347	-0.0722579	1.11388	0.0769335	0.332082	0.0301453	0.284247	0.519701	0.999788
Q9DAW9;A0A0G2JDV8;A0A0G2JFI6;A0A1L1SRL1;A0A1L1SUB2	Q9DAW9;A0A0G2JDV8;A0A0G2JFI6	8;8;4;1;1	8;8;4;1;1	6;6;4;0;0	Calponin-3;Calponin	Cnn3	sp|Q9DAW9|CNN3_MOUSE Calponin-3 OS=Mus musculus OX=10090 GN=Cnn3 PE=1 SV=1;tr|A0A0G2JDV8|A0A0G2JDV8_MOUSE Calponin OS=Mus musculus OX=10090 GN=Cnn3 PE=1 SV=1;tr|A0A0G2JFI6|A0A0G2JFI6_MOUSE Calponin-3 (Fragment) OS=Mus musculus OX=10090 GN=Cnn3 PE=1 SV=4	5	8	8	6	30	30	24.5	36.428	330	330;284;139;82;233	NA	153.93	18.5878	18.5871	18.5818	18.7179	18.6127	18.6049	18.6594	18.6528	18.7367	18.8062	18.7489	18.7091	22	AGQSVIGLQMGTNK;CASQAGMTAYGTR;EYQYGDDQGIDY;GASQAGMLAPGTR;GMSVYGLGR;GPSYGLSAEVK;LQPGSVK;MQTDKPFDQTTISLQMGTNK	167	-0.0488665	0.662409	0.217566	0.465377	0.032531	0.372686	0.423949	0.999788
Q91YS4;D3YXZ3;O88448;D3Z5Y7	Q91YS4;D3YXZ3;O88448	36;36;29;12	36;36;29;12	28;28;21;11	Kinesin light chain;Kinesin light chain 2	Klc2	tr|Q91YS4|Q91YS4_MOUSE Kinesin light chain OS=Mus musculus OX=10090 GN=Klc2 PE=1 SV=1;tr|D3YXZ3|D3YXZ3_MOUSE Kinesin light chain OS=Mus musculus OX=10090 GN=Klc2 PE=1 SV=1;sp|O88448|KLC2_MOUSE Kinesin light chain 2 OS=Mus musculus OX=10090 GN=Klc2 PE=1 SV=	4	36	36	28	58	58	43.9	68.419	619	619;617;599;166	NA	323.31	21.1771	21.2549	21.2559	21.2135	21.2923	21.3234	21.2484	21.3469	21.375	21.3748	21.3199	21.2438	74	AEEVEYYYR;AEEVEYYYRR;ALEIYATR;ALLAPLASHEAGEAEPGSQER;ATMVLPREEK;AVIQGLETLR;AVIQGLETLRGEHR;DAAHLLNDALAIR;DAAHLLNDALAIREK;DHPAVAATLNNLAVLYGK;DSAPYGEYGSWYK;DVAGPQSESDLEESGPAAEWSGDGSGSLRR;EAEPLCK;EELAGTQQK;FHPDVAK;KLDEDASPNEEK;LDEDASPNEEK;LEAAHTLEDCASR;LGPDDPNVAK;LQGGGPQEPPNSR;LSQDEIVLGTK;LVQENQWLR;LVQENQWLREELAGTQQK;NNLASCYLK;QALEDLEK;QLSNLALLCQNQGK;RLVQENQWLREELAGTQQK;SEQAVAQLEEEK;SLGALYR;SSEMLVR;SV…	1611	0.0066209	0.0761906	0.839092	0.913321	0.0101195	0.102588	0.789608	0.999788
P70677;A0A1B0GRX1	P70677;A0A1B0GRX1	5;3	5;3	5;3	Caspase-3;Caspase-3 subunit p17;Caspase-3 subunit p12	Casp3	sp|P70677|CASP3_MOUSE Caspase-3 OS=Mus musculus OX=10090 GN=Casp3 PE=1 SV=1;tr|A0A1B0GRX1|A0A1B0GRX1_MOUSE Caspase-3 OS=Mus musculus OX=10090 GN=Casp3 PE=1 SV=1	2	5	5	5	17.3	17.3	17.3	31.474	277	277;133	NA	63.083	16.838	16.8255	16.8573	16.8596	16.9132	16.8612	17.0996	16.9955	16.9363	17.3502	16.9228	16.9524	8	LEFMHILTR;LFIIQACR;SGTDVDAANLR;SGTDVDAANLRETFMGLK;SVDSGIYLDSSYK	3872	0.0612088	0.601773	0.250165	0.493496	0.0936876	0.474675	0.335217	0.999788
Q9ER72;A0A140LIB6	Q9ER72	39;3	39;3	39;3	Cysteine--tRNA ligase, cytoplasmic	Cars1	sp|Q9ER72|SYCC_MOUSE Cysteine--tRNA ligase, cytoplasmic OS=Mus musculus OX=10090 GN=Cars1 PE=1 SV=2	2	39	39	39	45.4	45.4	45.4	94.859	831	831;53	NA	323.31	20.765	20.7319	20.725	20.8082	20.6885	20.718	20.6972	20.7255	20.8779	20.8597	20.9533	20.9391	70	AGSSAEQAADYR;ALQEGEGDLSISADR;ALQEGEGDLSISADRLSEK;ALVSQCNLYMAAR;APVDITGQFEK;DAMKPFSVK;DTLDYSSNTMESALQYEK;DVFIPQDGK;EQKPPATQLLK;FEDHEGLPTVVK;FWEEEFHK;HIEALLGGPQGR;IPPSEMFLSEVNK;IVDNGYGYASNGSVYFDTAK;LAFLMHSWK;LATEPLEQAVR;LFEAQEK;LSETTDPDK;LSETTDPDKR;LVDRDTLLK;LVPEAVGDQK;LYNSLTR;NKDVFIPQDGK;PGEPSWPCPWGK;QLSAPPADSR;QNYLFEQYR;QNYLFEQYREQKPPATQLLK;RSPNDFALWK;SILSISDEAAR;SPNDFALWK;SSLSGEEVDSK;SYIQGYSLSQA…	7508	-0.118105	2.67624	0.00210746	0.145317	0.0568704	0.949264	0.112392	0.999788
Q99PM9;A0A0B4J1E5;A0A0A6YVQ3;A0A0A6YXW7	Q99PM9;A0A0B4J1E5;A0A0A6YVQ3;A0A0A6YXW7	2;2;1;1	1;1;1;1	1;1;1;1	Uridine-cytidine kinase 2;uridine/cytidine kinase	Uck2	sp|Q99PM9|UCK2_MOUSE Uridine-cytidine kinase 2 OS=Mus musculus OX=10090 GN=Uck2 PE=1 SV=1;tr|A0A0B4J1E5|A0A0B4J1E5_MOUSE Uridine kinase (Fragment) OS=Mus musculus OX=10090 GN=Uck2 PE=1 SV=1;tr|A0A0A6YVQ3|A0A0A6YVQ3_MOUSE Uridine-cytidine kinase 2 OS=Mus mu	4	2	1	1	8.8	5.7	5.7	29.404	261	261;250;130;187	NA	11.231	15.0456	14.9829	15.0261	15.1123	15.0121	14.9722	14.9241	15.0165	15.1209	15.141	15.159	15.1687	1	IVQLLGQNEVDYHQK;YADVIIPR	149	-0.1202	2.04799	0.00895385	0.194145	0.0042486	0.0484422	0.894454	0.999788
Q9D9M5;B0R0D2	Q9D9M5	3;1	3;1	3;1	Pyridoxal phosphate phosphatase PHOSPHO2	Phospho2	sp|Q9D9M5|PHOP2_MOUSE Pyridoxal phosphate phosphatase PHOSPHO2 OS=Mus musculus OX=10090 GN=Phospho2 PE=1 SV=1	2	3	3	3	12	12	12	27.562	241	241;50	NA	16.292	16.8747	16.9051	16.9391	16.9259	16.845	16.8796	16.8514	16.9167	17.0723	17.0139	17.0714	17.0089	5	EGYTLHR;KLPIELQDSYQK;NTVLGEFIDK	7339	-0.0989875	2.1996	0.00631535	0.181053	0.0289406	0.5001	0.316155	0.999788
P63330	P63330	20	20	2	Serine/threonine-protein phosphatase 2A catalytic subunit alpha isoform	Ppp2ca	sp|P63330|PP2AA_MOUSE Serine/threonine-protein phosphatase 2A catalytic subunit alpha isoform OS=Mus musculus OX=10090 GN=Ppp2ca PE=1 SV=1	1	20	20	2	67.6	67.6	6.8	35.608	309	309	NA	323.31	21.1065	21.1984	21.306	21.1857	21.0692	21.1029	21.0859	21.2433	21.3069	21.3493	21.2506	21.2336	70	AHQLVMEGYNWCHDR;AHQLVMEGYNWCHDRNVVTIFSAPNYCYR;ALDRLQEVPHEGPMCDLLWSDPDDRGGWGISPR;CGNQAAIMELDDTLK;CPVTVCGDVHGQFHDLMELFR;ELDQWIEQLNECK;ESNVQEVR;GAGYTFGQDISETFNHANGLTLVSR;GEPHVTR;GGWGISPR;LQEVPHEGPMCDLLWSDPDDR;LQEVPHEGPMCDLLWSDPDDRGGWGISPR;NVVTIFSAPNYCYR;QITQVYGFYDECLR;QITQVYGFYDECLRK;QLSESQVK;RGEPHVTR;SPDTNYLFMGDYVDR;YGNANVWK;YSFLQFDPAPR	3803	-0.143927	1.57726	0.0264693	0.250943	-0.00653493	0.0501806	0.89088	0.999788
P11930	P11930	2	2	2	Acyl-coenzyme A diphosphatase NUDT19	Nudt19	sp|P11930|NUD19_MOUSE Nucleoside diphosphate-linked moiety X motif 19 OS=Mus musculus OX=10090 GN=Nudt19 PE=1 SV=2	1	2	2	2	7.3	7.3	7.3	40.32	357	357	NA	78.833	15.7355	15.6406	15.6178	15.6573	15.5408	15.615	15.5748	15.5614	15.7604	15.7301	15.5772	15.6499	2	EAFEEAGVLLLRPR;FCSDRPSEVPEK	3070	-0.150168	2.77923	0.00166254	0.131754	-0.0851823	0.993125	0.101596	0.999788
Q06770	Q06770	3	3	3	Corticosteroid-binding globulin	Serpina6	sp|Q06770|CBG_MOUSE Corticosteroid-binding globulin OS=Mus musculus OX=10090 GN=Serpina6 PE=1 SV=1	1	3	3	3	6.8	6.8	6.8	44.769	397	397	NA	8.0566	16.9747	16.9289	16.6334	17.6271	17.0147	16.7579	16.7756	17.5535	17.0729	16.997	17.2108	17.1442	4	DTPLTLTVLHK;LVALNSDK;QMNLYIPK	4032	-0.0768543	0.120362	0.757945	0.863327	-0.0363319	0.0713466	0.848503	0.999788
O70258;F6WKE4;D3Z572;E9PX46;F6R6P2;F8WGM3	O70258;F6WKE4;D3Z572;E9PX46;F6R6P2;F8WGM3	1;1;1;1;1;1	1;1;1;1;1;1	1;1;1;1;1;1	Epsilon-sarcoglycan	Sgce	sp|O70258|SGCE_MOUSE Epsilon-sarcoglycan OS=Mus musculus OX=10090 GN=Sgce PE=1 SV=2;tr|F6WKE4|F6WKE4_MOUSE Epsilon-sarcoglycan OS=Mus musculus OX=10090 GN=Sgce PE=1 SV=2;tr|D3Z572|D3Z572_MOUSE Epsilon-sarcoglycan OS=Mus musculus OX=10090 GN=Sgce PE=1 SV=1;	6	1	1	1	2.3	2.3	2.3	49.735	437	437;396;428;434;443;451	NA	3.5919	13.4611	13.4805	13.5916	13.701	13.4015	13.4351	13.5932	13.7376	13.6802	13.8902	13.6471	13.6673	1	QVSTYQEVVR	1731	-0.0740894	0.396087	0.40171	0.618786	0.0640416	0.4108	0.388329	0.999788
P40936	P40936	2	2	2	Indolethylamine N-methyltransferase	Inmt	sp|P40936|INMT_MOUSE Indolethylamine N-methyltransferase OS=Mus musculus OX=10090 GN=Inmt PE=1 SV=1	1	2	2	2	6.8	6.8	6.8	29.459	264	264	NA	4.8565	14.119	13.9857	14.0688	13.6635	13.6978	13.6034	13.8404	13.9594	13.9295	14.0449	14.0202	13.6546	2	AIQDAGCQVLK;RLAGLLK	3359	-0.241475	1.18526	0.0652734	0.321363	-0.145765	0.595981	0.253524	0.999788
Q9QXL1;F8VQE2;E9Q0A4	Q9QXL1;F8VQE2;E9Q0A4	11;11;11	7;7;7	7;7;7	Kinesin-like protein KIF21B	Kif21b	sp|Q9QXL1|KI21B_MOUSE Kinesin-like protein KIF21B OS=Mus musculus OX=10090 GN=Kif21b PE=1 SV=2;tr|F8VQE2|F8VQE2_MOUSE Kinesin-like protein KIF21B OS=Mus musculus OX=10090 GN=Kif21b PE=1 SV=1;tr|E9Q0A4|E9Q0A4_MOUSE Kinesin-like protein KIF21B OS=Mus musculu	3	11	7	7	6.2	4	4	186.18	1668	1668;1624;1639	NA	14.546	16.1398	16.1829	16.0904	16.2132	16.0945	16.1172	16.014	16.0758	16.2676	16.2649	16.2821	16.2599	8	AIAHLFR;FHFVDLAGSER;GIITPIGGAK;IRDTQLER;LILLQNK;LQMELMEYK;NREIAQLK;REELFLLQEALR;RQEFQIR;VVHVPYR;WDLDQQELIQQIPNAHK	1974	-0.141751	2.40663	0.00392078	0.164092	0.0106152	0.134019	0.734481	0.999788
Q64337;D3YZJ1;F6VD69	Q64337;D3YZJ1	8;6;1	8;6;1	8;6;1	Sequestosome-1	Sqstm1	sp|Q64337|SQSTM_MOUSE Sequestosome-1 OS=Mus musculus OX=10090 GN=Sqstm1 PE=1 SV=1;tr|D3YZJ1|D3YZJ1_MOUSE Sequestosome-1 OS=Mus musculus OX=10090 GN=Sqstm1 PE=1 SV=1	3	8	8	8	32.8	32.8	32.8	48.162	442	442;382;109	NA	194.8	17.3962	17.462	17.5072	17.4644	17.3597	17.4346	17.3576	17.442	17.5919	17.5867	17.6652	17.6946	14	AGDGRPCPTAESASAPPEDPNVNFLK;CSVCPDYDLCSVCEGK;EAALYPHLPPEADPR;FSFCFSPEPEAEAQAAAGPGPCER;LTPTTPESSSTGTEDK;NMVHPNVICDGCNGPVVGTR;NYDIGAALDTIQYSK;REHRPPCAQEAPR	4781	-0.120562	2.12255	0.00754129	0.188457	0.0756778	1.16236	0.0688085	0.999788
P02088	P02088	10	1	1	Hemoglobin subunit beta-1	Hbb-b1	sp|P02088|HBB1_MOUSE Hemoglobin subunit beta-1 OS=Mus musculus OX=10090 GN=Hbb-b1 PE=1 SV=2	1	10	1	1	79.6	8.8	8.8	15.84	147	147	1	-2	14.5171	14.5031	14.5028	14.5471	14.5691	14.609	14.5393	14.6072	14.6918	14.7589	14.6418	14.6273	2	DFTPAAQAAFQK;GTFASLSELHCDK;KVITAFNDGLNHLDSLK;LHVDPENFR;LLGNMIVIVLGHHLGK;LLVVYPWTQR;VHLTDAEK;VITAFNDGLNHLDSLK;VNSDEVGGEALGR;YFDSFGDLSSASAIMGNAK	2967	0.00473316	0.0657461	0.859516	0.923738	0.0617837	0.98395	0.103765	0.999788
Q5DTL9	Q5DTL9	37	37	28	Sodium-driven chloride bicarbonate exchanger	Slc4a10	sp|Q5DTL9|S4A10_MOUSE Sodium-driven chloride bicarbonate exchanger OS=Mus musculus OX=10090 GN=Slc4a10 PE=1 SV=2	1	37	37	28	32.1	32.1	26.2	125.82	1118	1118	NA	323.31	20.9433	20.9621	21.0454	21.1268	20.9768	21.0111	20.9771	21.1495	21.0973	21.2095	21.2509	21.1728	98	DDPSVINISDEMSK;DQGAQMEPLLPTR;DQGAQMEPLLPTRNDEEAVVDR;DRNDLVSGIDEFLDQVTVLPPGEWDPSIR;DSGLEDGRESPSFDTPSQR;EDLEGHR;EGEDAEWR;EGEDAEWRETAR;ELSWLDDLMPESK;ENSTVDFSK;EVDLHFMK;FEEDVEDGGER;FEEDVEDGGERWSK;GIQLFDR;GQQYHEIGR;HQPDFIYLR;HRVHEALMK;IPPGAEASNILVGELEFLDR;KQSEPNSMDK;LESECSAPGEQPK;LMDFLFTK;LQVPSVFKPTR;LSPAVLLQGLAEVPIPSR;MEIKDQGAQMEPLLPTRNDEEAVVDR;NAGQVVSPQSAPACAENK;NDEEAVVDR;NDVSRENSTVDFSK;NVPSQEK;QSEP…	4445	-0.0600628	0.522277	0.300416	0.536422	0.0703198	0.71465	0.192908	0.999788
Q00560;V9GX00	Q00560;V9GX00	3;3	3;3	3;3	Interleukin-6 receptor subunit beta	Il6st	sp|Q00560|IL6RB_MOUSE Interleukin-6 receptor subunit beta OS=Mus musculus OX=10090 GN=Il6st PE=1 SV=2;tr|V9GX00|V9GX00_MOUSE Interleukin-6 receptor subunit beta OS=Mus musculus OX=10090 GN=Il6st PE=1 SV=1	2	3	3	3	3.8	3.8	3.8	102.45	917	917;856	NA	11.863	15.0521	15.1199	15.2491	15.3143	15.0354	15.1158	15.1024	15.2628	15.4458	15.4276	15.3211	15.3287	4	DGPEFTFTTPK;MAAYTDEGGK;SNQVLSGNEEDFVR	3971	-0.114855	0.880257	0.131748	0.386219	0.0952628	0.806425	0.156162	0.999788
A3KMP2;D6RH59	A3KMP2	6;2	6;2	6;2	Tetratricopeptide repeat protein 38	Ttc38	sp|A3KMP2|TTC38_MOUSE Tetratricopeptide repeat protein 38 OS=Mus musculus OX=10090 GN=Ttc38 PE=1 SV=2	2	6	6	6	14.4	14.4	14.4	52.223	465	465;62	NA	81.585	16.8744	16.8814	17.0121	16.9664	16.6954	16.7729	16.7406	16.9618	17.0664	17.2314	16.9856	16.8561	7	DLALAVK;ELLTTLQEASK;IVQIGGSNAQR;NAGLPLSTTSNEACK;SLGGIEGCLSK;SPGENCQHQLAK	1269	-0.201851	1.96867	0.0107482	0.200407	-0.000128735	0.000569471	0.99869	0.999788
Q9CZA6;F6Q325	Q9CZA6;F6Q325	7;4	5;4	5;4	Nuclear distribution protein nudE homolog 1	Nde1	sp|Q9CZA6|NDE1_MOUSE Nuclear distribution protein nudE homolog 1 OS=Mus musculus OX=10090 GN=Nde1 PE=1 SV=1;tr|F6Q325|F6Q325_MOUSE Nuclear distribution protein nudE homolog 1 (Fragment) OS=Mus musculus OX=10090 GN=Nde1 PE=1 SV=1	2	7	5	5	21.5	16.3	16.3	38.522	344	344;175	NA	53.458	16.0546	16.1925	16.053	16.2115	16.1727	16.2511	16.1695	16.1562	16.2899	16.3425	16.2964	16.2497	6	DLRQELAVQQK;ELEQANDDLER;GLDSSTSGTPLTPAAR;LNQAIER;MELESVKEK;NFMYDQSPSR;RPGSTSVGDK	7084	-0.0010292	0.00765023	0.982539	0.989762	0.0652463	0.739667	0.18211	0.999788
P70349;B0R1E3	P70349	7;3	7;3	7;3	Adenosine 5-monophosphoramidase HINT1	Hint1	sp|P70349|HINT1_MOUSE Histidine triad nucleotide-binding protein 1 OS=Mus musculus OX=10090 GN=Hint1 PE=1 SV=3	2	7	7	7	64.3	64.3	64.3	13.777	126	126;119	NA	101.16	19.4389	19.4563	19.5916	19.5518	19.331	19.3768	19.3116	19.5059	19.6332	19.6432	19.5843	19.5055	25	AQVAQPGGDTIFGK;CAADLGLK;CAADLGLKR;CLAFHDISPQAPTHFLVIPK;IIFEDDR;MVVNEGADGGQSVYHIHLHVLGGR;QMNWPPG	3848	-0.19191	2.18535	0.00652598	0.183625	-0.0141467	0.116542	0.764642	0.999788
Q0VBU9	Q0VBU9	2	2	2	Phospholipid phosphatase 4	Plpp4	sp|Q0VBU9|PLPP4_MOUSE Phospholipid phosphatase 4 OS=Mus musculus OX=10090 GN=Plpp4 PE=2 SV=1	1	2	2	2	13.3	13.3	13.3	30.443	271	271	0.0002849	3.4318	15.9308	16.0158	15.7821	15.824	16.1002	16.05	16.069	15.8933	16.0451	16.1741	16.0949	16.1037	3	CTGDPDLVSEGRK;KEERPTADSAPSLPLEGITEGPV	4064	0.0793002	0.608958	0.246061	0.489282	0.114447	1.15559	0.0698891	0.999788
Q9JM63	Q9JM63	8	8	8	ATP-sensitive inward rectifier potassium channel 10	Kcnj10	sp|Q9JM63|KCJ10_MOUSE ATP-sensitive inward rectifier potassium channel 10 OS=Mus musculus OX=10090 GN=Kcnj10 PE=1 SV=1	1	8	8	8	19.3	19.3	19.3	42.432	379	379	NA	244	19.9997	19.9561	19.9307	20.2002	20.0192	20.1339	20.2523	20.1915	20.2053	20.1739	20.2323	20.2354	29	EGSALSVR;LEESLREQAEK;MEHIADK;SLLIGCQVTGK;VASPSGLR;VYYSQTTQTESR;VYYSQTTQTESRPLVAPGIR;YGDPEKLK	7683	0.0622125	0.394423	0.403252	0.620395	0.0952101	0.870289	0.134807	0.999788
A0A5F8MPP1;E9Q3Y7;E9Q5L4;Q5PR69;F7BFN2	A0A5F8MPP1;E9Q3Y7;E9Q5L4;Q5PR69	23;23;23;18;1	23;23;23;18;1	23;23;23;18;1	Capping protein-inhibiting regulator of actin dynamics	Cracd	tr|A0A5F8MPP1|A0A5F8MPP1_MOUSE RIKEN cDNA C530008M17 gene OS=Mus musculus OX=10090 GN=Cracd PE=1 SV=1;tr|E9Q3Y7|E9Q3Y7_MOUSE RIKEN cDNA C530008M17 gene OS=Mus musculus OX=10090 GN=Cracd PE=1 SV=1;tr|E9Q5L4|E9Q5L4_MOUSE RIKEN cDNA C530008M17 gene OS=Mus mus	5	23	23	23	19.4	19.4	19.4	152.18	1376	1376;1288;1291;1207;95	NA	134.62	18.7195	18.8717	18.8403	18.7865	18.6032	18.7429	18.6183	18.7754	19.297	18.9512	18.8146	18.7324	30	AWSDCPQIIK;CTEQELGGADDPARLEAEER;DAESQEEELRQR;DASLAPAAQEPPAPR;DLEKPGER;EAERQEEEAR;EAERQEEEARQCEAER;EAERQEEELR;EAERQEEEQK;EREDLESAGQR;ETVSVSLQPGSSR;FHCDQQAEQK;FSDSGAETFR;FSIMPAWQK;GMLQEEEEEAK;HIWHGEEPEPLESHEEK;LDSEPSETAK;LHEEYWR;RPMDVPTVESR;SLLGLSEEK;SRPAPESPSNAAALAEWASIR;TPPVNAK;VNLSPVTPAK	960	-0.18224	2.1483	0.00710718	0.186976	0.0458203	0.159554	0.692542	0.999788
Q8BQX0;Q544E8;Q9JKM7	Q8BQX0;Q544E8;Q9JKM7	7;5;5	7;5;5	7;5;5	Ras-related protein Rab-37	Rab37	tr|Q8BQX0|Q8BQX0_MOUSE Ras-related protein Rab-37 OS=Mus musculus OX=10090 GN=Rab37 PE=1 SV=1;tr|Q544E8|Q544E8_MOUSE RAB37, member of RAS oncogene family OS=Mus musculus OX=10090 GN=Rab37 PE=1 SV=1;sp|Q9JKM7|RAB37_MOUSE Ras-related protein Rab-37 OS=Mus mu	3	7	7	7	32.4	32.4	32.4	24.149	216	216;223;223	NA	54.14	17.4006	17.3923	17.3956	17.5734	17.5489	17.5862	17.5281	17.5322	17.6126	17.6623	17.6076	17.6126	10	AWLTEIHEYAQR;DYVESQK;EYGVPFMETSAK;SEDGETLAR;TILVGDSGVGK;TSLLVQFDQGK;VVTVDGAR	5569	0.0466025	0.490762	0.323026	0.555476	0.0816842	0.993433	0.101524	0.999788
Q9CQ22;A0A0A6YX02	Q9CQ22;A0A0A6YX02	2;2	2;2	2;2	Ragulator complex protein LAMTOR1	Lamtor1	sp|Q9CQ22|LTOR1_MOUSE Ragulator complex protein LAMTOR1 OS=Mus musculus OX=10090 GN=Lamtor1 PE=1 SV=1;tr|A0A0A6YX02|A0A0A6YX02_MOUSE Late endosomal/lysosomal adaptor and MAPK and MTOR activator 1 OS=Mus musculus OX=10090 GN=Lamtor1 PE=1 SV=1	2	2	2	2	21.7	21.7	21.7	17.749	161	161;142	NA	177.97	15.5378	15.6586	15.4848	15.644	15.448	15.6255	15.4808	15.5281	15.7531	15.6612	15.6728	15.6797	3	LLLDPSSTPTK;TASNIIDVSAADSQGMEQHEYMDR	130	-0.12121	1.29829	0.050316	0.304303	0.00848982	0.0692148	0.852678	0.999788
Q99KJ8	Q99KJ8	19	19	19	Dynactin subunit 2	Dctn2	sp|Q99KJ8|DCTN2_MOUSE Dynactin subunit 2 OS=Mus musculus OX=10090 GN=Dctn2 PE=1 SV=3	1	19	19	19	46.5	46.5	46.5	44.116	402	402	NA	323.31	20.8816	20.9168	21.0092	20.9392	20.9737	20.975	20.9144	21.0251	21.0595	21.1291	21.0322	20.9474	79	ASVEDADTQNK;ATAGAPPDSSLVTYELHSRPEQDK;DNTALLTQVQTTMR;ENLATVEGNFASIDAR;GLDFSDR;GLDFSDRIGK;LLHEVQELTTEVEK;LLHEVQELTTEVEKIK;LLLQLEATK;LQSVLGK;LTELEATVR;LTPVVLAK;QQLVASHLEK;RLTELEATVR;RTGYESGDYEMLGEGLGVK;TGYESGDYEMLGEGLGVK;VHQLYETIQR;WSPVASTLPELVQR;YADLPGIAR	6715	-0.0338165	0.422911	0.37765	0.599609	0.012251	0.103235	0.788434	0.999788
P61211;F8WIB1	P61211;F8WIB1	3;2	3;2	3;2	ADP-ribosylation factor-like protein 1	Arl1	sp|P61211|ARL1_MOUSE ADP-ribosylation factor-like protein 1 OS=Mus musculus OX=10090 GN=Arl1 PE=1 SV=1;tr|F8WIB1|F8WIB1_MOUSE ADP-ribosylation factor-like protein 1 (Fragment) OS=Mus musculus OX=10090 GN=Arl1 PE=1 SV=1	2	3	3	3	27.6	27.6	27.6	20.411	181	181;138	NA	131.81	17.2392	17.2461	17.2979	17.27	17.1225	17.2257	17.239	17.2446	17.4119	17.3357	17.3575	17.3372	5	CYYSNTDAVIYVVDSCDRDR;GTGLDEAMEWLVETLK;SELVAMLEEEELRK	3659	-0.116825	2.08381	0.008245	0.190602	-0.0043165	0.0564931	0.878025	0.999788
Q9CR67;A0A0R4J1Z3;Q9CZM3;E0CXY5;A0A0J9YV78	Q9CR67;A0A0R4J1Z3	7;7;3;1;1	7;7;3;1;1	7;7;3;1;1	Transmembrane protein 33	Tmem33	sp|Q9CR67|TMM33_MOUSE Transmembrane protein 33 OS=Mus musculus OX=10090 GN=Tmem33 PE=1 SV=1;tr|A0A0R4J1Z3|A0A0R4J1Z3_MOUSE Transmembrane protein 33 OS=Mus musculus OX=10090 GN=Tmem33 PE=1 SV=1	5	7	7	7	29.1	29.1	29.1	28.031	247	247;246;126;42;64	NA	22.908	18.9773	19.1163	19.1268	19.1632	18.9825	19.0503	19.0984	19.1379	19.2146	19.3185	19.1431	19.0927	17	ALLANALTSALR;GSNSLPLLR;IVVEHIIMKPSCPLFVR;LDTAMWLSR;LPHFQLSR;LSTNQQNILK;NLFNELR	420	-0.0919031	0.999899	0.100023	0.354023	-0.00128382	0.00749775	0.982884	0.999788
Q3UN04;A0A0G2JDF7;A0A0J9YV73	Q3UN04;A0A0G2JDF7	4;4;1	4;4;1	4;4;1	Ubiquitin carboxyl-terminal hydrolase 30	Usp30	sp|Q3UN04|UBP30_MOUSE Ubiquitin carboxyl-terminal hydrolase 30 OS=Mus musculus OX=10090 GN=Usp30 PE=1 SV=1;tr|A0A0G2JDF7|A0A0G2JDF7_MOUSE Ubiquitin carboxyl-terminal hydrolase 30 (Fragment) OS=Mus musculus OX=10090 GN=Usp30 PE=1 SV=1	3	4	4	4	10.6	10.6	10.6	58.221	517	517;410;144	NA	23.184	16.0647	16.3087	16.3679	16.0272	16.2068	16.2204	16.2353	16.216	16.2312	16.6289	16.6031	16.1604	4	ATENPGSAPEVQDAQAAPKPGLSQPGAPK;GTLTGEK;SQHPFHGR;WLEEFTTQYSR	158	-0.0330535	0.169589	0.676723	0.808827	0.112331	0.387042	0.410165	0.999788
P21237;H9H9S8	P21237;H9H9S8	2;2	2;2	2;2	Brain-derived neurotrophic factor;BDNF precursor form;Brain-derived neurotrophic factor	Bdnf	sp|P21237|BDNF_MOUSE Brain-derived neurotrophic factor OS=Mus musculus OX=10090 GN=Bdnf PE=1 SV=1;tr|H9H9S8|H9H9S8_MOUSE Brain-derived neurotrophic factor OS=Mus musculus OX=10090 GN=Bdnf PE=1 SV=1	2	2	2	2	9.6	9.6	9.6	28.123	249	249;289	NA	4.119	16.1238	16.2005	16.3561	16.1776	15.8739	16.107	15.8023	16.2539	16.3978	16.3853	16.2275	16.0308	2	DADLYTSR;EVNVHGQGNLAYPGVR	2616	-0.265703	1.52077	0.0301457	0.261159	-0.055536	0.266136	0.541831	0.999788
P26041	P26041	39	27	27	Moesin	Msn	sp|P26041|MOES_MOUSE Moesin OS=Mus musculus OX=10090 GN=Msn PE=1 SV=3	1	39	27	27	52.7	37.4	37.4	67.766	577	577	NA	171.96	20.8095	20.7386	20.5898	20.8426	20.8228	20.8466	20.9287	20.822	20.8785	20.8361	20.9282	20.86	75	AFSTWLK;ALELEQERK;ALLENEK;ALTSELANAR;ALTSELANARDESK;APDFVFYAPR;AQMVQEDLEK;AQQELEEQTR;AQQELEEQTRR;DRSEEERTTEAEK;EALLQASR;EKEELMEK;ERQEAEEAK;ESEAVEWQQK;ESPLLFK;FVIKPIDK;FVIKPIDKK;FYPEDVSEELIQDITQR;GMLREDAVLEYLK;IEREKEELMEK;IGFPWSEIR;ILALCMGNHELYMR;IQVWHEEHR;ISQLEMAR;KAPDFVFYAPR;KESEAVEWQQK;KESPLLFK;KPDTIEVQQMK;NISFNDK;PDTIEVQQMK;QLFDQVVK;QRIDEFESM;RKPDTIEVQQMK;SGYLAGDK;TANDMIHAENMR;TQEQLASEMAELTAR;…	3225	0.0413991	0.315275	0.483866	0.676982	0.0369826	0.287024	0.516388	0.999788
E9Q3Y4;Q9ESE1;A0A0A6YXL6;A0A0A6YXX3;A0A1D5RM41;Q8BSM6	E9Q3Y4;Q9ESE1;A0A0A6YXL6;A0A0A6YXX3;A0A1D5RM41	36;34;33;32;24;11	28;26;25;24;19;8	28;26;25;24;19;8	Lipopolysaccharide-responsive and beige-like anchor protein	Lrba	tr|E9Q3Y4|E9Q3Y4_MOUSE Lipopolysaccharide-responsive and beige-like anchor protein OS=Mus musculus OX=10090 GN=Lrba PE=1 SV=1;sp|Q9ESE1|LRBA_MOUSE Lipopolysaccharide-responsive and beige-like anchor protein OS=Mus musculus OX=10090 GN=Lrba PE=1 SV=1;tr|A0A	6	36	28	28	12.3	9.5	9.5	316.81	2854	2854;2856;2790;2577;2124;758	NA	82.684	20.0407	20.0706	20.1524	20.1139	20.0659	20.0905	20.1573	20.283	20.2193	20.4726	20.2322	20.1485	44	AESDLFLAEHHK;AFLSDMIK;ALGYFLK;ATDAQLCLESSPK;CFLGSSETADANR;DGQYLLTGGDNGVVIVR;DLSKPIGALNPK;EAVEAQIR;EISNFEYLMFLNTIAGR;GFQHCVK;GLDGPRPNQK;HGLEISR;IDGGNELDRK;IQNPQILK;ISLATPR;LDVSSVASDTERFELK;LDYWEDDLR;LDYWEDDLRR;LEHALEK;LLQDMDINR;LLQDMDINRLR;MCDHLIR;NSPQCPESMEVRR;QLFAYPGCDAGIR;SAAAIALPPIAR;TAVEHAADEDILAK;TFSSVSR;TIHSLIPMGK;TLEGPENCLKPK;TSEEFVR;VANEAEFILSR;VGVGTSFGLPQTR;VIATLLR;VTFEIHK;VTPSVPVSK;WHHE…	2043	-0.010599	0.0758847	0.839683	0.913356	0.0792441	0.567951	0.270426	0.999788
Q9R062;K3W4S6;V9GX26	Q9R062;K3W4S6;V9GX26	7;6;6	7;6;6	7;6;6	Glycogenin-1;glycogenin glucosyltransferase	Gyg1	sp|Q9R062|GLYG_MOUSE Glycogenin-1 OS=Mus musculus OX=10090 GN=Gyg1 PE=1 SV=3;tr|K3W4S6|K3W4S6_MOUSE Glycogenin OS=Mus musculus OX=10090 GN=Gyg PE=1 SV=1;tr|V9GX26|V9GX26_MOUSE Glycogenin (Fragment) OS=Mus musculus OX=10090 GN=Gyg PE=1 SV=1	3	7	7	7	26.7	26.7	26.7	37.402	333	333;377;372	NA	108.1	18.9843	19.0326	18.9531	19.1089	19.0419	19.1407	19.0578	19.1082	19.2143	19.1234	19.1954	19.1497	20	GALVLGSSLK;MVVLTSPQVSDSMR;RPELGITLTK;TDQAFVTLTTNDAYAK;TKPWNYTYNPQTK;VVHFLGR;WEQGQADYMGADSFDNIKR	7782	0.00421143	0.0365791	0.919223	0.956553	0.0530576	0.676904	0.210424	0.999788
A0A0J9YU37;A0A0J9YVI1;A0A0J9YTW1;A0A0J9YTU7;A0A0J9YUG4;Q60722;A0A0J9YVG2;A0A0J9YTR9;Q91YV0;A0A0J9YUK1;A0A0J9YUP9;A0A0J9YUZ0;E9Q8G4;A0A0J9YUT7;A0A0J9YUX6;A0A0J9YV50;V9GWU2;Q61286;A0A0J9YUR0;V9GXC3;Q3UXQ3;A0A0J9YUT3;A0A0J9YU89;A0A0J9YU91;A0A0J9YVB3;V9GX46	A0A0J9YU37;A0A0J9YVI1;A0A0J9YTW1;A0A0J9YTU7;A0A0J9YUG4;Q60722;A0A0J9YVG2;A0A0J9YTR9;Q91YV0;A0A0J9YUK1;A0A0J9YUP9;A0A0J9YUZ0;E9Q8G4;A0A0J9YUT7;A0A0J9YUX6;A0A0J9YV50	4;4;4;4;4;4;4;4;4;4;4;4;4;3;3;3;1;1;1;1;1;1;1;1;1;1	4;4;4;4;4;4;4;4;4;4;4;4;4;3;3;3;1;1;1;1;1;1;1;1;1;1	4;4;4;4;4;4;4;4;4;4;4;4;4;3;3;3;1;1;1;1;1;1;1;1;1;1	Transcription factor 4	Tcf4	tr|A0A0J9YU37|A0A0J9YU37_MOUSE Transcription factor 4 OS=Mus musculus OX=10090 GN=Tcf4 PE=1 SV=1;tr|A0A0J9YVI1|A0A0J9YVI1_MOUSE Transcription factor 4 OS=Mus musculus OX=10090 GN=Tcf4 PE=1 SV=1;tr|A0A0J9YTW1|A0A0J9YTW1_MOUSE Transcription factor 4 OS=Mus m	26	4	4	4	6.4	6.4	6.4	64.651	606	606;610;587;541;537;670;641;507;507;641;642;646;692;320;271;220;666;706;121;523;477;224;198;172;167;536	NA	24.851	13.5832	13.3665	13.4456	13.6366	13.6463	13.6143	13.6681	13.5937	13.5532	13.7426	13.8198	13.9243	5	GTGAAGSSQTGDALGK;IEDRLER;LDDAIHVLR;MVQLHLK	210	0.0649527	0.531004	0.294439	0.531415	0.153101	0.939145	0.115042	0.999788
G3UX26	G3UX26	17	1	1	Voltage-dependent anion-selective channel protein 2	Vdac2	tr|G3UX26|G3UX26_MOUSE Outer mitochondrial membrane protein porin 2 OS=Mus musculus OX=10090 GN=Vdac2 PE=1 SV=1	1	17	1	1	65	3.9	3.9	30.446	283	283	NA	4.4914	16.4534	16.4609	17.1415	16.6476	16.3647	16.4375	16.2604	16.6947	16.6742	16.9586	16.4887	16.4495	7	CIPPPYADLGK;GFGFGLVK;LGLALELEA;LTFDTTFSPNTGK;LTFDTTFSPNTGKK;LTLSALVDGK;SCSGVEFSTSGSSNTDTGK;SFNAGGHK;SNFAVGYR;TGDFQLHTNVNNGTEFGGSIYQK;VCEDFDTSVNLAWTSGTNCTR;VNNSSLIGVGYTQTLR;VNNSSLIGVGYTQTLRPGVK;VSGTLETK;VSGTLETKYK;WCEYGLTFTEK;YQLDPTASISAK	2439	-0.297114	0.991839	0.101897	0.355417	-0.134257	0.34089	0.456153	0.999788
Q8VDI9;E0CZF3;E0CZ10	Q8VDI9;E0CZF3;E0CZ10	1;1;1	1;1;1	1;1;1	Alpha-1,2-mannosyltransferase ALG9;Mannosyltransferase	Alg9	sp|Q8VDI9|ALG9_MOUSE Alpha-1,2-mannosyltransferase ALG9 OS=Mus musculus OX=10090 GN=Alg9 PE=2 SV=1;tr|E0CZF3|E0CZF3_MOUSE Mannosyltransferase OS=Mus musculus OX=10090 GN=Alg9 PE=1 SV=1;tr|E0CZ10|E0CZ10_MOUSE Mannosyltransferase (Fragment) OS=Mus musculus O	3	1	1	1	2.3	2.3	2.3	69.56	611	611;205;228	NA	18.093	13.6737	13.8135	13.7928	13.6436	13.8335	13.7058	13.8288	13.7904	13.9672	13.8232	13.8658	13.9712	1	AGQVWAPEGSTAFK	1827	0.000964151	0.00665545	0.984792	0.991501	0.0768501	0.750784	0.177507	0.999788
Q8BUR3	Q8BUR3	2	2	2	Forkhead box protein J3	Foxj3	sp|Q8BUR3|FOXJ3_MOUSE Forkhead box protein J3 OS=Mus musculus OX=10090 GN=Foxj3 PE=1 SV=1	1	2	2	2	4.2	4.2	4.2	68.954	623	623	NA	25.023	15.0471	15.1575	15.158	15.1838	15.077	15.1146	15.1004	15.1482	15.3885	15.4345	15.3307	15.1967	3	GSYWAIDTNPK;VTLYNADQDGSDSPR	5623	-0.0865906	1.41288	0.0386476	0.27901	0.0993358	0.966098	0.108119	0.999788
Q3UQ17	Q3UQ17	2	2	2		Zbtb16	tr|Q3UQ17|Q3UQ17_MOUSE Zinc finger and BTB domain-containing 16 OS=Mus musculus OX=10090 GN=Zbtb16 PE=1 SV=1	1	2	2	2	2.4	2.4	2.4	74.202	673	673	0.0018642	2.1939	14.2254	14.2589	14.1955	14.2691	14.2437	14.2555	14.2214	14.2042	14.4084	14.4859	14.4317	14.4452	2	EDALETHR;HQLETHYR	4340	-0.0644099	1.40328	0.0395111	0.282003	0.105522	2.23079	0.00587769	0.689174
Q9Z2X1;J3QM80;J3QMT0;J3QP45;J3QNH2;J3QMV8	Q9Z2X1;J3QM80;J3QMT0	14;9;7;2;1;1	12;9;7;2;1;1	12;9;7;2;1;1	Heterogeneous nuclear ribonucleoprotein F;Heterogeneous nuclear ribonucleoprotein F, N-terminally processed;Heterogeneous nuclear ribonucleoprotein F	Hnrnpf	sp|Q9Z2X1|HNRPF_MOUSE Heterogeneous nuclear ribonucleoprotein F OS=Mus musculus OX=10090 GN=Hnrnpf PE=1 SV=3;tr|J3QM80|J3QM80_MOUSE Heterogeneous nuclear ribonucleoprotein F (Fragment) OS=Mus musculus OX=10090 GN=Hnrnpf PE=1 SV=8;tr|J3QMT0|J3QMT0_MOUSE Het	6	14	12	12	40	33.5	33.5	45.729	415	415;232;208;70;14;31	NA	253.01	18.9107	18.879	18.9827	19.0383	18.856	18.8749	18.9797	19.0001	19.0666	19.1816	19.1121	19.0945	23	ATENDIYNFFSPLNPVR;DLSYCLSGMYDHR;FMSVQRPGPYDRPGTAR;GLPFGCTK;HSGPNSADSANDGFVR;ITGEAFVQFASQELAEK;MLGPEGGEGYVVK;PGPYDRPGTAR;QSGEAFVELESEDDVK;SYSDPPLK;TEMDWVLK;VHIEIGPDGR;VTGEADVEFATHEEAVAAMSK;VTGEADVEFATHEEAVAAMSKDR	8005	-0.0879652	0.982719	0.104059	0.35645	0.063	0.765418	0.171626	0.999788
Q923D5;A0A0N4SWF7;A0A0N4SVL7;A0A0N4SV69	Q923D5	18;6;1;1	18;6;1;1	18;6;1;1	WW domain-binding protein 11	Wbp11	sp|Q923D5|WBP11_MOUSE WW domain-binding protein 11 OS=Mus musculus OX=10090 GN=Wbp11 PE=1 SV=2	4	18	18	18	29.2	29.2	29.2	69.874	641	641;194;32;143	NA	78.619	19.1754	19.1908	19.0723	19.169	19.2821	19.2556	19.2681	19.1781	19.2803	19.3314	19.2854	19.2549	26	ADDASAATIEK;AQLSQYFDAVK;ATATISAK;ATATISAKPQITNPK;AVSILPLLGHGVPR;DDVYEAFMK;ELTPLQAMMLR;ENPDIYK;FMNPTDQAR;FVPTALR;KPPGPPPGPPPPQVLQMYGR;LDEMEFNPVQQPQLNEK;LEVEYEQK;RAQLSQYFDAVK;RRDEDMLYSPELAQR;SEDDSAVPVAK;SGPSVAVSVQTK;TSAYGPPAR	6620	0.0306268	0.371041	0.425558	0.636824	0.0386173	0.552482	0.280232	0.999788
Q9Z0E6	Q9Z0E6	2	2	2	Guanylate-binding protein 2	Gbp2	sp|Q9Z0E6|GBP2_MOUSE Guanylate-binding protein 2 OS=Mus musculus OX=10090 GN=Gbp2 PE=1 SV=1	1	2	2	2	3.1	3.1	3.1	66.739	589	589	NA	4.3447	15.8906	15.7122	15.7091	15.8929	15.805	15.7385	15.8012	15.8151	15.8744	15.8421	15.9432	15.8805	3	EFELMMQQK;GLQAEAMLK	7910	-0.0717566	0.702966	0.198168	0.449006	-0.0179261	0.132273	0.73744	0.999788
Q8BLR2;Q9D6C8;A0A1L1SSY1;D3Z5V2;Q8CEQ2;A0A1L1SU07	Q8BLR2;Q9D6C8;A0A1L1SSY1	18;14;12;4;4;3	17;13;12;4;4;3	17;13;12;4;4;3	Copine-4	Cpne4	sp|Q8BLR2|CPNE4_MOUSE Copine-4 OS=Mus musculus OX=10090 GN=Cpne4 PE=1 SV=1;tr|Q9D6C8|Q9D6C8_MOUSE Copine-4 OS=Mus musculus OX=10090 GN=Cpne4 PE=1 SV=1;tr|A0A1L1SSY1|A0A1L1SSY1_MOUSE Copine-4 (Fragment) OS=Mus musculus OX=10090 GN=Cpne4 PE=1 SV=1	6	18	17	17	35.7	34.1	34.1	62.407	557	557;475;278;108;145;185	NA	231.62	19.7215	19.781	19.5923	19.6395	19.8828	19.8178	20.0593	19.6972	19.7266	19.9855	19.8019	19.9821	36	ALVAVGEICQDYDSDK;CIVWDWDSNGK;CSSEVYESSR;DALSKPDPCVILK;DIVQFVPFR;GISDRDALSKPDPCVILK;HASPAALAK;HDFIGEFTSTFK;KLDDKDFFSK;MFPAFGFGAR;MNDDATQQLVHR;MQSHGQWFEVDRTEVIR;NSGMVILNQCK;QVQWECINPK;SDPFLEIFR;TCINPVYSK;TEVVMNNLSPAWK;VSVNSLCSGDPDR	5504	0.116247	0.771334	0.169303	0.42239	0.0946667	0.675983	0.210871	0.999788
Q8R5F3	Q8R5F3	2	2	2	ADP-ribose glycohydrolase OARD1	Oard1	sp|Q8R5F3|OARD1_MOUSE ADP-ribose glycohydrolase OARD1 OS=Mus musculus OX=10090 GN=Oard1 PE=1 SV=2	1	2	2	2	13.2	13.2	13.2	17.107	152	152	NA	12.134	15.4284	15.385	15.6235	15.611	15.3312	15.3895	15.2903	15.5414	15.6316	15.7283	15.6363	15.4916	2	FGGVQELLSQQK;SGEVAVLK	6242	-0.184313	1.44271	0.036082	0.274958	0.00812703	0.0407947	0.910343	0.999788
Q7TPM6	Q7TPM6	18	18	17	Fibronectin type III and SPRY domain-containing protein 1	Fsd1	sp|Q7TPM6|FSD1_MOUSE Fibronectin type III and SPRY domain-containing protein 1 OS=Mus musculus OX=10090 GN=Fsd1 PE=1 SV=1	1	18	18	17	35.1	35.1	33.1	55.524	496	496	NA	139.76	20.5158	20.4821	20.4378	20.4439	20.5504	20.5052	20.5437	20.3936	20.5519	20.453	20.5228	20.5622	54	AFGLGVAYR;AVAGEFSEPVTLETPAFMFR;DGITMAPAFR;EDHPWMVVEGIR;IDHYVLEYR;IDHYVLEYRK;IITTLAMK;LKEDHPWMVVEGIR;NEETQTFIYSLK;QLLHTFK;QMLLNVEANSAK;QMLQALK;QTEHTLTGLK;SLGRFEQLGK;TNFEGPPR;TYELQNQLAACTR;VEDLSAEWDAMGGK	5124	-0.0388754	0.446139	0.357982	0.583628	-0.0412538	0.621355	0.239136	0.999788
Q6PDY2	Q6PDY2	10	10	10	2-aminoethanethiol dioxygenase	Ado	sp|Q6PDY2|AEDO_MOUSE 2-aminoethanethiol dioxygenase OS=Mus musculus OX=10090 GN=Ado PE=1 SV=2	1	10	10	10	33.6	33.6	33.6	28.372	256	256	NA	38.802	19.7988	19.8844	19.8598	19.946	19.9097	19.8786	19.87	19.8805	19.964	20.0047	20.0104	20.0383	31	AEDLNIAPR;AEDLNIAPRK;ALPQPLPR;DNMASLIQR;EASGSACDLPR;EAVRPGVLR;QACLTFR;RPPPEQQFEPPLQPLER;SLLTQVR;VVEPIRPK	4981	-0.0522351	0.798378	0.159082	0.413765	0.0370999	0.491876	0.322199	0.999788
O09106	O09106	9	4	4	Histone deacetylase 1	Hdac1	sp|O09106|HDAC1_MOUSE Histone deacetylase 1 OS=Mus musculus OX=10090 GN=Hdac1 PE=1 SV=1	1	9	4	4	19.3	8.7	8.7	55.074	482	482	NA	6.1445	17.9245	17.873	17.956	17.9817	17.9088	17.9637	17.9899	17.9876	18.0824	18.2149	18.0727	18.0003	7	ISICSSDK;KEVTEEEK;LGCFNLTIK;MEIYRPHK;MTHNLLLNYGLYR;QQTDIAVNWAGGLHHAK;SIRPDNMSEYSK;YGEYFPGTGDLR;YGEYFPGTGDLRDIGAGK	2704	-0.0333172	0.475776	0.334368	0.564368	0.0581802	0.592413	0.255616	0.999788
P30416;F6S2D5;F7CAT1	P30416	28;12;8	28;12;8	28;12;8	Peptidyl-prolyl cis-trans isomerase FKBP4;Peptidyl-prolyl cis-trans isomerase FKBP4, N-terminally processed	Fkbp4	sp|P30416|FKBP4_MOUSE Peptidyl-prolyl cis-trans isomerase FKBP4 OS=Mus musculus OX=10090 GN=Fkbp4 PE=1 SV=5	3	28	28	28	60	60	60	51.572	458	458;260;187	NA	323.31	21.5863	21.6243	21.8085	21.8311	21.4643	21.6047	21.5579	21.7932	21.8328	21.8543	21.8733	21.743	88	AAENGAQSAPLPLEGVDISPK;AEVAAGDHPTDAEMK;ALELDSNNEK;AWDIAVATMK;EGTGTETPMIGDR;ESWEMSSAEK;FDSSLDRK;FQIPPHAELR;FSFDLGK;GEAHLAVNDFDLAR;GEDLTEEEDGGIIR;GEDLTEEEDGGIIRR;GEGYARPNDGAMVEVALEGYHK;GEGYARPNDGAMVEVALEGYHKDR;GEHSIVYLKPSYAFGSVGK;LAEEEHK;LAEEEHKVK;LASHLNLAMCHLK;LEQSNIVK;LQAFSAAIESCNK;LYANMFER;NNVAENQSRVETEA;QALLQYK;QDEGVLK;REGTGTETPMIGDR;RGEAHLAVNDFDLAR;TQLAVCQQR;VLQLYPSNK	3284	-0.179816	1.21513	0.0609361	0.316715	0.0217975	0.133967	0.73457	0.999788
Q9CYU6;A0A0A6YWH1	Q9CYU6;A0A0A6YWH1	4;2	4;2	4;2	Diphthine methyltransferase	Dph7	sp|Q9CYU6|DPH7_MOUSE Diphthine methyltransferase OS=Mus musculus OX=10090 GN=Dph7 PE=2 SV=1;tr|A0A0A6YWH1|A0A0A6YWH1_MOUSE Diphthine methyltransferase OS=Mus musculus OX=10090 GN=Dph7 PE=1 SV=1	2	4	4	4	8.4	8.4	8.4	53.201	477	477;93	NA	10.499	14.294	14.3204	14.4581	14.3328	14.3083	14.4387	14.3114	14.3834	14.5473	14.5102	14.4965	14.4952	4	ASLLPLTEDMK;DQPALDGSEPQVR;DSSAVLDMK;WETNQAR	7071	-0.0494944	0.509251	0.309563	0.543314	0.0607092	0.836496	0.145715	0.999788
Q69ZR9	Q69ZR9	3	3	3	Protein TASOR	Tasor	sp|Q69ZR9|TASOR_MOUSE Protein TASOR OS=Mus musculus OX=10090 GN=Tasor PE=1 SV=2	1	3	3	3	2.1	2.1	2.1	181.39	1610	1610	NA	7.7031	14.7572	14.8755	14.8082	14.8299	14.7647	14.7282	14.7089	14.7733	15.0306	14.99	14.9589	14.972	3	AGVEEFVDGLHEK;SIYDPLSVK;SNDDEETEIHWK	4843	-0.133241	2.54218	0.00286959	0.154238	0.0690527	1.22005	0.0602483	0.999788
O09159	O09159	5	5	5	Lysosomal alpha-mannosidase	Man2b1	sp|O09159|MA2B1_MOUSE Lysosomal alpha-mannosidase OS=Mus musculus OX=10090 GN=Man2b1 PE=1 SV=4	1	5	5	5	5.3	5.3	5.3	114.65	1013	1013	NA	12.876	16.8123	16.8225	16.8362	16.761	16.7971	16.8849	16.808	16.8597	17.0003	16.9717	16.9628	16.9222	5	FLQDTFGSDGLPR;FQVTLYNPLGR;LDPTSVTLKPMEIR;QNVVNDYAR;SPEFNAK	2710	-0.0314726	0.482233	0.329433	0.560415	0.0547517	1.07943	0.0832854	0.999788
Q8BRH0;G5E8C4;A0A0R4J173	Q8BRH0;G5E8C4;A0A0R4J173	2;2;1	2;2;1	2;2;1	Protein O-mannosyl-transferase TMTC3;dolichyl-phosphate-mannose--protein mannosyltransferase	Tmtc3	sp|Q8BRH0|TMTC3_MOUSE Protein O-mannosyl-transferase TMTC3 OS=Mus musculus OX=10090 GN=Tmtc3 PE=1 SV=2;tr|G5E8C4|G5E8C4_MOUSE Dolichyl-phosphate-mannose--protein mannosyltransferase OS=Mus musculus OX=10090 GN=Tmtc3 PE=1 SV=1;tr|A0A0R4J173|A0A0R4J173_MOUSE	3	2	2	2	1.5	1.5	1.5	104.2	920	920;920;658	0.0099647	1.3743	13.8955	13.8347	13.8636	13.9044	13.8152	13.9241	14.0074	13.9429	14.0314	14.0981	14.0815	14.1045	2	ALELNPK;YYPDHTK	2544	-0.0101414	0.0883536	0.815918	0.898272	0.104953	2.32088	0.00477663	0.666693
Q9JI75;A0A1Y7VMA0;A0A1Y7VL95	Q9JI75;A0A1Y7VMA0;A0A1Y7VL95	10;8;6	10;8;6	10;8;6	Ribosyldihydronicotinamide dehydrogenase [quinone]	Nqo2	sp|Q9JI75|NQO2_MOUSE Ribosyldihydronicotinamide dehydrogenase [quinone] OS=Mus musculus OX=10090 GN=Nqo2 PE=1 SV=3;tr|A0A1Y7VMA0|A0A1Y7VMA0_MOUSE Ribosyldihydronicotinamide dehydrogenase [quinone] (Fragment) OS=Mus musculus OX=10090 GN=Nqo2 PE=1 SV=1;tr|A0	3	10	10	10	50.2	50.2	50.2	26.248	231	231;187;187	NA	185.15	19.1241	19.1286	19.1465	19.268	18.9721	19.1117	19.0825	19.2432	19.2738	19.3075	19.3107	19.2421	19	ALTSDIFEEQR;ALTSDIFEEQRK;DGVSGDFR;NDITGAPSNPDVFSYGIETHEAYK;QGCTVTVSDLYSMNFEPR;SFNGSLK;VAVEELSK;VLAPQISFGLDVSSEEERK;VLIVYAHQEPK;VMLASWAQR	7583	-0.127656	1.19676	0.0635682	0.318984	0.0193665	0.207568	0.620058	0.999788
Q9WV30;A0A1U6URG8;F6VCW7;Q80TR0	Q9WV30;A0A1U6URG8;F6VCW7	6;6;3;2	6;6;3;2	6;6;3;2	Nuclear factor of activated T-cells 5	Nfat5	sp|Q9WV30|NFAT5_MOUSE Nuclear factor of activated T-cells 5 OS=Mus musculus OX=10090 GN=Nfat5 PE=1 SV=2;tr|A0A1U6URG8|A0A1U6URG8_MOUSE Nuclear factor of-activated T-cells 5 OS=Mus musculus OX=10090 GN=Nfat5 PE=1 SV=1;tr|F6VCW7|F6VCW7_MOUSE Nuclear factor o	4	6	6	6	4.7	4.7	4.7	165.8	1534	1534;1458;135;1033	NA	17.506	16.5132	16.55	16.4604	16.4433	16.5259	16.5842	16.5636	16.5047	16.6204	16.6409	16.5674	16.6679	7	GEEEVFLIGK;LEGHNEPVVLQVFVGNDSGR;SGDSQPQVNLFSSTK;SSPIFQTTK;VKPHGFYQACR;YLTEGSR	631	-0.00769928	0.085865	0.820607	0.902155	0.0310799	0.40672	0.391995	0.999788
S4R1W1	S4R1W1	21	1	1	Glyceraldehyde-3-phosphate dehydrogenase	Gapdhrt	tr|S4R1W1|S4R1W1_MOUSE Glyceraldehyde-3-phosphate dehydrogenase OS=Mus musculus OX=10090 GN=Gm3839 PE=1 SV=1	1	21	1	1	62.5	5.1	5.1	35.812	333	333	0.00042433	3.2388	17.8157	17.7096	17.7655	17.7267	17.678	17.6328	17.7442	17.6036	17.8145	17.8192	17.8132	17.9144	10	AAICSGK;DGRGAAQNIIPASTGAAK;GAAQNIIPASTGAAK;IVSNASCTTNCLSPLAK;LISWYDNEYGYSNR;LTGMAFR;LTGMAFRVPTPNVSVVDLTCR;LVINGKPITIFQER;LVINGKPITIFQERDPTNIK;PITIFQERDPTNIK;QASEGPLK;RVIISAPSADAPMFVMGVNHEK;TVDGPSGK;VGVNGFGR;VIHDNFGIVEGLMTTVHAITATQK;VIISAPSADAPMFVMGVNHEK;VIPELNGK;VPTPNVSVVDLTCR;VVDLMAYMASK;VVDLMAYMASKE;WGEAGAEYVVESTGVFTTMEK	8148	-0.151523	2.36197	0.0043454	0.174709	-0.0150566	0.166359	0.681775	0.999788
Q9Z0M3	Q9Z0M3	4	3	2	Cadherin-20	Cdh20	sp|Q9Z0M3|CAD20_MOUSE Cadherin-20 OS=Mus musculus OX=10090 GN=Cdh20 PE=2 SV=1	1	4	3	2	5.2	4	2.6	88.997	801	801	0.00042212	3.1284	16.1935	16.2637	16.2656	16.2352	16.227	16.3344	16.2601	16.2684	16.4141	16.381	16.3636	16.3173	3	DLDEGINAEMK;EYYEVIIQAK;IQDINDNEPK	7920	-0.0274286	0.392749	0.40481	0.621236	0.0281413	0.429601	0.371877	0.999788
Q7TMM9	Q7TMM9	32	10	2	Tubulin beta-2A chain	Tubb2a	sp|Q7TMM9|TBB2A_MOUSE Tubulin beta-2A chain OS=Mus musculus OX=10090 GN=Tubb2a PE=1 SV=1	1	32	10	2	66.3	24.3	3.6	49.906	445	445	NA	323.31	23.4756	23.4292	23.2134	23.1571	23.6392	23.5115	23.6021	23.1724	23.3944	23.2888	23.4052	23.4544	368	AILVDLEPGTMDSVR;ALTVPELTQQMFDSK;EEYPDRIMNTFSVMPSPK;ESESCDCLQGFQLTHSLGGGTGSGMGTLLISK;EVDEQMLNVQNK;FPGQLNADLR;FPGQLNADLRK;GHYTEGAELVDSVLDVVR;GHYTEGAELVDSVLDVVRK;IMNTFSVMPSPK;INVYYNEAAGNK;INVYYNEAAGNKYVPR;IREEYPDR;IREEYPDRIMNTFSVMPSPK;ISEQFTAMFR;ISEQFTAMFRR;KESESCDCLQGFQLTHSLGGGTGSGMGTLLISK;KLAVNMVPFPR;LAVNMVPFPR;LHFFMPGFAPLTSR;LTTPTYGDLNHLVSATMSGVTTCLR;MSATFIGNSTAIQELFK;MSATFIGNSTAIQELFKR;MSMKEVDEQ…	5104	0.0815476	0.30597	0.494345	0.683231	-0.0220164	0.111452	0.773656	0.999788
Q80UW2	Q80UW2	9	9	9	F-box only protein 2	Fbxo2	sp|Q80UW2|FBX2_MOUSE F-box only protein 2 OS=Mus musculus OX=10090 GN=Fbxo2 PE=1 SV=1	1	9	9	9	36	36	36	33.676	297	297	NA	253.84	19.3235	19.4156	19.5052	19.5561	19.3816	19.4671	19.2356	19.4747	19.6318	19.5024	19.6066	19.5356	19	CQQEGLVPEGSADEERDHWQQFYFLSK;FEHGGQDSVYWK;TDAGSLYELTVR;VEELPGDNGVEFTQDDSVK;VEELPGDNGVEFTQDDSVKK;VLAELPATELVQACR;VTNSSVWVEP;YFASSFEWCR;YFASSFEWCRK	5206	-0.123927	0.983706	0.103823	0.35645	0.0227185	0.16437	0.684904	0.999788
P48168;A1KR23;E9Q3E3	P48168;A1KR23;E9Q3E3	4;4;2	4;4;2	4;4;2	Glycine receptor subunit beta	Glrb	sp|P48168|GLRB_MOUSE Glycine receptor subunit beta OS=Mus musculus OX=10090 GN=Glrb PE=1 SV=2;tr|A1KR23|A1KR23_MOUSE Glycine receptor beta subunit OS=Mus musculus OX=10090 GN=Glrb PE=1 SV=1;tr|E9Q3E3|E9Q3E3_MOUSE Glycine receptor subunit beta OS=Mus muscul	3	4	4	4	9.5	9.5	9.5	55.95	496	496;445;307	NA	19.129	17.2415	17.4221	17.2916	17.4244	17.2513	17.459	17.2472	17.285	17.5954	17.4001	17.417	17.4469	5	GSDALTVDPTMYK;KPPPAKPVIPTAAK;LLVSYDPR;SNDFSIVGSLPR	1007	-0.095842	0.799275	0.158754	0.413711	0.0183527	0.119204	0.759969	0.999788
Q9QWR8	Q9QWR8	11	11	3	Alpha-N-acetylgalactosaminidase	Naga	sp|Q9QWR8|NAGAB_MOUSE Alpha-N-acetylgalactosaminidase OS=Mus musculus OX=10090 GN=Naga PE=1 SV=2	1	11	11	3	24.6	24.6	6	47.234	415	415	NA	16.157	18.2254	18.2572	18.3905	18.3395	18.1569	18.2757	18.1683	18.4704	18.4723	18.5789	18.4164	18.3141	16	ERAEGYPK;INQDPLGIQGR;LAQDGWR;LDGCFSSSR;LFMEMADR;LGIYEDMGK;MTCMGYPGTTLDK;RTDMPFR;SHIEVFK;TPPMGWLAWER;VELDAETFAEWK	7713	-0.097586	0.663212	0.217164	0.46499	0.0424599	0.298473	0.502953	0.999788
Q9D1F0	Q9D1F0	2	2	2	Protein LDOC1	Rtl8b	tr|Q9D1F0|Q9D1F0_MOUSE CAAX box 1 homolog A (Human) OS=Mus musculus OX=10090 GN=Rtl8b PE=1 SV=1	1	2	2	2	16.8	16.8	16.8	13.601	113	113	0.00028425	3.3654	15.192	15.165	15.1355	15.0261	15.1874	15.2149	15.1715	15.0923	15.237	15.2897	15.1444	15.1828	2	RVFGWEEDEDF;TFDTDELK	7173	-0.0230319	0.213073	0.612248	0.764791	-0.0177848	0.147188	0.712544	0.999788
Q63829	Q63829	4	4	4	COMM domain-containing protein 3	Commd3	sp|Q63829|COMD3_MOUSE COMM domain-containing protein 3 OS=Mus musculus OX=10090 GN=Commd3 PE=1 SV=1	1	4	4	4	21.5	21.5	21.5	22.037	195	195	NA	9.5516	17.9905	18.0544	18.0973	18.1108	17.8958	18.0568	17.9025	18.1696	18.2022	18.2605	18.1906	18.0443	12	AAFQSLLDAR;ADEAALDHPYLK;IELFCTEYQNNK;QIDPVVLK	4756	-0.119108	0.998963	0.100239	0.354076	0.0108108	0.0793848	0.832943	0.999788
S4R1M4	S4R1M4	9	1	1		Ank2	tr|S4R1M4|S4R1M4_MOUSE Ankyrin-2 (Fragment) OS=Mus musculus OX=10090 GN=Ank2 PE=1 SV=1	1	9	1	1	51.9	6.4	6.4	21.647	187	187	0.0036592	1.8788	12.4202	12.6152	13.067	12.7657	12.3436	12.6258	12.0428	12.912	13.0232	13.064	12.9894	12.5682	1	CFCMTDDK;ELDFTEEQIHQIR;ELDFTEEQIHQIRIENPNSLQDQSHALLK;GLVHQAICNLNITLPIYAK;IENPNSLQDQSHALLK;LSFMKEPK;NPQDEQERMEER;SHDPIEAR;TLEQQENFSEVAR	8145	-0.291885	0.748825	0.17831	0.432268	0.0970715	0.265367	0.542791	0.999788
Q6A028	Q6A028	7	7	7	Switch-associated protein 70	Swap70	sp|Q6A028|SWP70_MOUSE Switch-associated protein 70 OS=Mus musculus OX=10090 GN=Swap70 PE=1 SV=2	1	7	7	7	12.1	12.1	12.1	68.995	585	585	NA	8.5956	17.6864	17.7783	17.9679	17.8522	17.7369	17.7842	17.7395	17.8418	17.9675	18.0292	17.9622	17.8932	9	ELQAANENK;FSTELEREK;LGSPPPHK;LLEEESSK;LTEAMGGGWQQEQFEHYK;SSELEQYLQR;VAHHEGLIR	4849	-0.107463	0.984275	0.103687	0.35645	0.0409765	0.29067	0.512071	0.999788
Q5RJH6	Q5RJH6	6	6	6	Nonsense-mediated mRNA decay factor SMG7	Smg7	sp|Q5RJH6|SMG7_MOUSE Protein SMG7 OS=Mus musculus OX=10090 GN=Smg7 PE=2 SV=1	1	6	6	6	4.9	4.9	4.9	126.84	1138	1138	NA	11.334	14.7681	14.9808	15.0447	15.0664	14.7694	14.9439	14.8731	15.0798	15.105	15.1005	15.0675	15.0161	6	LIQCENEVGK;QALQDLYQK;SSQLGIISNK;VEQDLWNHAFK;WGVSDFIK;WIADNQPR	4485	-0.107994	0.637407	0.230458	0.474063	0.00596233	0.0326525	0.927572	0.999788
Q9CR27;S4R287;S4R1P7;G3UWG7;S4R1K7	Q9CR27;S4R287;S4R1P7;G3UWG7	4;4;3;3;1	4;4;3;3;1	4;4;3;3;1	WASH complex subunit 3	Washc3	sp|Q9CR27|WASC3_MOUSE WASH complex subunit 3 OS=Mus musculus OX=10090 GN=Washc3 PE=1 SV=1;tr|S4R287|S4R287_MOUSE Coiled-coil domain-containing protein 53 OS=Mus musculus OX=10090 GN=Washc3 PE=1 SV=1;tr|S4R1P7|S4R1P7_MOUSE Coiled-coil domain-containing prot	5	4	4	4	17.5	17.5	17.5	21.092	194	194;193;171;179;50	NA	7.6942	16.2954	16.3508	16.6072	16.5941	16.2597	16.3311	16.3963	16.5976	16.6318	16.5804	16.4851	16.437	4	FSAVCEEK;LADLSLR;MVQVGVPVMAIR;VPAIQQK	6956	-0.126187	0.653232	0.222212	0.467695	-0.0295446	0.139764	0.72483	0.999788
Q924K1	Q924K1	1	1	1	Aryl-hydrocarbon-interacting protein-like 1	Aipl1	sp|Q924K1|AIPL1_MOUSE Aryl-hydrocarbon-interacting protein-like 1 OS=Mus musculus OX=10090 GN=Aipl1 PE=2 SV=2	1	1	1	1	5.5	5.5	5.5	38.212	328	328	1	-2	17.3446	17.5914	17.9482	17.8312	17.6725	17.5861	18.2697	18.01	18.3101	17.8332	17.8491	17.8803	1	LEKMINTLILNYCQCLLK	6634	0.143787	0.352735	0.443879	0.651193	0.188209	0.602102	0.249976	0.999788
P55088;A0A0R4J0Z3;A0A5F8MQ17;A0A3Q4EI78	P55088;A0A0R4J0Z3;A0A5F8MQ17	7;7;5;3	7;7;5;3	7;7;5;3	Aquaporin-4	Aqp4	sp|P55088|AQP4_MOUSE Aquaporin-4 OS=Mus musculus OX=10090 GN=Aqp4 PE=1 SV=2;tr|A0A0R4J0Z3|A0A0R4J0Z3_MOUSE Aquaporin-4 OS=Mus musculus OX=10090 GN=Aqp4 PE=1 SV=1;tr|A0A5F8MQ17|A0A5F8MQ17_MOUSE Aquaporin-4 OS=Mus musculus OX=10090 GN=Aqp4 PE=1 SV=1	4	7	7	7	21.7	21.7	21.7	34.436	323	323;323;330;83	NA	191.2	18.8834	18.9695	19.4282	19.2906	18.824	19.0555	18.8164	19.4329	19.3071	19.4254	19.1752	18.9938	16	DSSGEVLSSV;ESIMVAFK;GSYMEVEDNR;GVWTQAFWK;LKEAFSK;PGVVHVIDIDRGEEK;SQVETEDLILKPGVVHVIDIDRGEEK	373	-0.173898	0.481861	0.329715	0.560661	-0.0148956	0.0379764	0.91627	0.999788
P13412;A2A6K0;A0A1B0GRY8;A2A6J8	P13412;A2A6K0;A0A1B0GRY8;A2A6J8	1;1;1;1	1;1;1;1	1;1;1;1	Troponin I, fast skeletal muscle	Tnni2	sp|P13412|TNNI2_MOUSE Troponin I, fast skeletal muscle OS=Mus musculus OX=10090 GN=Tnni2 PE=2 SV=2;tr|A2A6K0|A2A6K0_MOUSE Troponin I, fast skeletal muscle (Fragment) OS=Mus musculus OX=10090 GN=Tnni2 PE=1 SV=1;tr|A0A1B0GRY8|A0A1B0GRY8_MOUSE Troponin I, fas	4	1	1	1	4.4	4.4	4.4	21.357	182	182;135;172;190	0.0040354	1.8211	17.0987	13.3682	10.0363	11.8475	12.6646	12.8904	12.4559	11.6787	12.3648	13.5937	11.9708	11.9608	2	ELEDMNQK	525	-0.719674	0.223628	0.597547	0.755276	-0.711102	0.217332	0.606273	0.999788
P28063;G3UZW8	P28063;G3UZW8	2;1	2;1	2;1	Proteasome subunit beta type-8;Proteasome subunit beta	Psmb8	sp|P28063|PSB8_MOUSE Proteasome subunit beta type-8 OS=Mus musculus OX=10090 GN=Psmb8 PE=1 SV=2;tr|G3UZW8|G3UZW8_MOUSE Proteasome subunit beta (Fragment) OS=Mus musculus OX=10090 GN=Psmb8 PE=1 SV=3	2	2	2	2	7.2	7.2	7.2	30.26	276	276;256	NA	16.485	14.7371	14.8697	14.7739	14.9005	14.9231	14.8224	14.8599	14.9564	15.0719	14.9935	14.8818	14.8499	3	AIAYATHR;VESSDVSDLLYK	3250	0.0106795	0.0845608	0.823075	0.904039	0.0277365	0.189708	0.646089	0.999788
Q9CY00;Q99J38;A2AKQ8	Q9CY00;Q99J38;A2AKQ8	3;2;2	3;2;2	3;2;2	Intraflagellar transport protein 70B;Intraflagellar transport protein 70A1;Intraflagellar transport protein 70A2	Ift70b;Ift70a1;Ift70a2	sp|Q9CY00|TT30B_MOUSE Tetratricopeptide repeat protein 30B OS=Mus musculus OX=10090 GN=Ttc30b PE=1 SV=1;sp|Q99J38|T30A1_MOUSE Tetratricopeptide repeat protein 30A1 OS=Mus musculus OX=10090 GN=Ttc30a1 PE=1 SV=1;sp|A2AKQ8|T30A2_MOUSE Tetratricopeptide repeat	3	3	3	3	4.1	4.1	4.1	76.095	664	664;664;664	NA	6.4251	14.8197	14.8079	14.8088	14.8763	14.8373	14.8569	14.9053	14.8757	14.926	15.0607	14.9598	15.0198	3	LTIQVQDSR;NTVTYESR;YIPVLMAQAK	7052	-0.0188544	0.296491	0.505253	0.691236	0.0621415	0.933921	0.116434	0.999788
Q9WUI1	Q9WUI1	2	2	1	Mitogen-activated protein kinase 11	Mapk11	sp|Q9WUI1|MK11_MOUSE Mitogen-activated protein kinase 11 OS=Mus musculus OX=10090 GN=Mapk11 PE=1 SV=2	1	2	2	1	8.5	8.5	4.4	41.397	364	364	0.0054229	1.6928	14.8181	15.0227	14.9694	15.0416	14.9444	15.1339	14.7868	15.0817	15.0863	15.0534	15.1583	15.1461	2	DLKPSNVAVNEDCELR	7865	-0.0359492	0.17227	0.672558	0.806031	0.0466369	0.407526	0.391268	0.999788
Q810C1	Q810C1	5	5	5	SLIT and NTRK-like protein 1	Slitrk1	sp|Q810C1|SLIK1_MOUSE SLIT and NTRK-like protein 1 OS=Mus musculus OX=10090 GN=Slitrk1 PE=2 SV=1	1	5	5	5	6.9	6.9	6.9	77.816	696	696	NA	20.716	17.9326	17.9685	17.9659	17.9939	17.9806	17.9834	17.8932	18.0009	18.0286	18.1001	18.0703	18.0244	8	DIDPGAFQDLNK;EWLENIPK;LGSEVLMSDLK;LSNVQELFLR;SHFVDYK	5302	-0.0627196	1.1314	0.0738924	0.329676	-0.00996094	0.140071	0.724317	0.999788
Q6ZPT1;Q80TF4	Q6ZPT1;Q80TF4	4;2	4;2	4;2	Kelch-like protein 9;Kelch-like protein 13	Klhl9;Klhl13	sp|Q6ZPT1|KLHL9_MOUSE Kelch-like protein 9 OS=Mus musculus OX=10090 GN=Klhl9 PE=2 SV=2;sp|Q80TF4|KLH13_MOUSE Kelch-like protein 13 OS=Mus musculus OX=10090 GN=Klhl13 PE=2 SV=3	2	4	4	4	7	7	7	69.399	617	617;654	NA	6.6739	13.6618	13.7274	13.6357	13.6453	13.572	13.7624	13.8188	13.69	13.8545	13.8662	13.6634	13.7795	4	AMMASASDYFK;GHLYAVGGR;GQSDVGVAVFENK;LYVIGGNHFR	5041	-0.0143459	0.0989195	0.796307	0.887542	0.0244971	0.200081	0.63084	0.999788
Q9JKS4;E9PYJ9	Q9JKS4;E9PYJ9	6;4	6;4	6;4	LIM domain-binding protein 3	Ldb3	sp|Q9JKS4|LDB3_MOUSE LIM domain-binding protein 3 OS=Mus musculus OX=10090 GN=Ldb3 PE=1 SV=1;tr|E9PYJ9|E9PYJ9_MOUSE LIM domain-binding protein 3 OS=Mus musculus OX=10090 GN=Ldb3 PE=1 SV=1	2	6	6	6	10.7	10.7	10.7	76.431	723	723;679	NA	53.064	16.136	14.6627	14.4703	14.5593	14.6514	14.551	14.5048	14.5882	14.635	14.7756	14.7229	14.4977	6	ASGAGLLGGSLPVK;DLAVDSASPVYQAVIK;DYINLFSTK;GAPAYNPTGPQVTPLAR;SASYNLSLTLQK;VLPGPSQPR	7654	-0.44191	0.636696	0.230836	0.474132	-0.399697	0.558165	0.276589	0.999788
Q78T54	Q78T54	2	2	1	Vacuolar ATPase assembly integral membrane protein Vma21	Vma21	sp|Q78T54|VMA21_MOUSE Vacuolar ATPase assembly integral membrane protein Vma21 OS=Mus musculus OX=10090 GN=Vma21 PE=1 SV=1	1	2	2	1	21.8	21.8	11.9	11.365	101	101	NA	5.95	16.815	16.7588	16.7501	16.8813	16.6481	16.7173	16.7374	16.7856	16.8904	16.9548	16.8318	16.9594	3	AALNALQPPEFR;NENSLAATLK	5088	-0.140044	2.05777	0.00875454	0.192379	0.00640092	0.0544164	0.882234	0.999788
E9Q467;E9Q236	E9Q467;E9Q236	10;10	10;10	10;10	ATP-binding cassette sub-family C member 4	Abcc4	tr|E9Q467|E9Q467_MOUSE ATP-binding cassette, sub-family C (CFTR/MRP), member 4 OS=Mus musculus OX=10090 GN=Abcc4 PE=1 SV=1;tr|E9Q236|E9Q236_MOUSE ATP-binding cassette, sub-family C (CFTR/MRP), member 4 OS=Mus musculus OX=10090 GN=Abcc4 PE=1 SV=1	2	10	10	10	7	7	7	140.21	1250	1250;1325	NA	31.782	17.1404	17.1733	17.3944	17.2604	17.1244	17.1759	17.2462	17.3798	17.3881	17.6101	17.4385	17.2668	12	AHVPSDGK;ALEEVQLK;EAIEDLPGK;GEAAALTETAK;LNTIIDSDK;SGVDFGSLLK;SNILFGK;TAAFTDAR;TDELIQQK;VIEYTDLEK	2007	-0.072023	0.469717	0.339065	0.568023	0.0820634	0.470623	0.338358	0.999788
Q8CCK0	Q8CCK0	15	13	13	Core histone macro-H2A.2	Macroh2a2	sp|Q8CCK0|H2AW_MOUSE Core histone macro-H2A.2 OS=Mus musculus OX=10090 GN=Macroh2a2 PE=1 SV=3	1	15	13	13	39.8	32.8	32.8	40.092	372	372	NA	176.86	20.067	20.0205	20.0448	20.1121	20.0742	20.0335	20.2166	20.1436	20.1793	20.3701	20.2354	20.2297	42	AGVIFPVGR;CEEQLEETIK;EFLETVK;EGTSNSTSEDGPGDGFTILSSK;FVIHCHIPQWGSDK;GVTIASGGVLPR;HILLAVANDEELNQLLK;IHPELLAK;NCLSAAEDK;NCLSAAEDKK;QTAAQVTLK;SETILSPPPEK;SETILSPPPEKR;SLVLGQK;SVAFPPFPSGR	5846	-0.00928032	0.0780136	0.835577	0.911395	0.097962	1.2611	0.054815	0.999788
O35955	O35955	4	4	4	Proteasome subunit beta type-10	Psmb10	sp|O35955|PSB10_MOUSE Proteasome subunit beta type-10 OS=Mus musculus OX=10090 GN=Psmb10 PE=1 SV=1	1	4	4	4	15.4	15.4	15.4	29.063	273	273	NA	13.004	15.701	15.7676	15.7828	15.8406	15.7613	15.7397	15.6384	15.8002	15.8674	15.9423	15.9111	15.8566	4	ALSTPTEPVQR;ATNDSVVADK;DGVILGADTR;FAPGTTPVLTR	2787	-0.0987166	1.29204	0.0510457	0.306487	0.0194497	0.221791	0.60008	0.999788
P28474;Q64437;A0A0G2JGS3	P28474	13;2;2	13;2;2	13;2;2	Alcohol dehydrogenase class-3	Adh5	sp|P28474|ADHX_MOUSE Alcohol dehydrogenase class-3 OS=Mus musculus OX=10090 GN=Adh5 PE=1 SV=3	3	13	13	13	35.6	35.6	35.6	39.547	374	374;374;56	NA	323.31	20.6864	20.703	20.7523	20.7563	20.7008	20.6653	20.7487	20.744	20.8172	20.9465	20.8074	20.8025	53	AAVAWEAGK;AAVAWEAGKPLSIEEIEVAPPK;AGDTVIPLYIPQCGECK;EFGASECISPQDFSK;GLMPDGTSR;GTAFGGWK;IDPSAPLDK;IIGIDINK;IIGIDINKDK;LVSEYMSK;SALEAAHK;SVESVPK;VCLLGCGISTGYGAAVNTAK	3255	-0.0777369	1.48623	0.0326415	0.26884	0.0255888	0.278425	0.526714	0.999788
Q8BH70;V9GXH8;V9GWT8;V9GWU9	Q8BH70;V9GXH8	5;4;2;1	5;4;2;1	5;4;2;1	F-box/LRR-repeat protein 4	Fbxl4	sp|Q8BH70|FBXL4_MOUSE F-box/LRR-repeat protein 4 OS=Mus musculus OX=10090 GN=Fbxl4 PE=1 SV=1;tr|V9GXH8|V9GXH8_MOUSE F-box/LRR-repeat protein 4 OS=Mus musculus OX=10090 GN=Fbxl4 PE=1 SV=1	4	5	5	5	9.3	9.3	9.3	70.268	621	621;582;466;290	NA	53.867	16.7215	16.7684	16.6623	16.696	16.688	16.7525	16.8032	16.6141	16.8295	16.8336	16.777	16.8059	6	LDDTSLEFLQAR;LQQLDILGTR;QLPNLQK;SVCDTDIEELASNCTR;TSPLNAEVVQYAK	5416	-0.0583913	0.644246	0.226858	0.471065	-0.00194139	0.0224967	0.949518	0.999788
G5E897	G5E897	2	2	2	Protein O-glucosyltransferase 3	Poglut3	sp|G5E897|PLGT3_MOUSE Protein O-glucosyltransferase 3 OS=Mus musculus OX=10090 GN=Poglut3 PE=1 SV=1	1	2	2	2	3.4	3.4	3.4	57.685	503	503	0.0013403	2.3133	16.2606	16.2918	16.4359	16.376	16.1579	16.2613	16.0957	16.4293	16.4564	16.4936	16.3981	16.254	2	IYVPKPLDR;NLGDLLEK	2542	-0.165451	1.25599	0.0554643	0.30913	-0.0418108	0.297619	0.503943	0.999788
Q8BSI6;E9PUE1	Q8BSI6;E9PUE1	3;3	3;3	3;3	R3H and coiled-coil domain-containing protein 1	R3hcc1	sp|Q8BSI6|R3HC1_MOUSE R3H and coiled-coil domain-containing protein 1 OS=Mus musculus OX=10090 GN=R3hcc1 PE=1 SV=3;tr|E9PUE1|E9PUE1_MOUSE R3H and coiled-coil domain-containing protein 1 OS=Mus musculus OX=10090 GN=R3hcc1 PE=1 SV=2	2	3	3	3	5.5	5.5	5.5	54.163	488	488;488	0.0034193	1.9785	13.678	13.9726	14.2409	14.1165	13.8526	13.9467	13.7811	14.289	14.2965	14.2814	14.1946	13.9198	4	ALGLQHNR;ERVDEEEEK;VLLFPPVSSR	1848	-0.0926385	0.272328	0.534161	0.709929	0.0715873	0.226762	0.59325	0.999788
Q61550;A0A2I3BS25	Q61550	6;2	6;2	6;2	Double-strand-break repair protein rad21 homolog;64-kDa C-terminal product	Rad21	sp|Q61550|RAD21_MOUSE Double-strand-break repair protein rad21 homolog OS=Mus musculus OX=10090 GN=Rad21 PE=1 SV=3	2	6	6	6	12.3	12.3	12.3	72.082	635	635;160	NA	82.108	17.7252	17.5949	17.4597	17.7643	17.5919	17.5961	17.8101	17.629	17.7647	17.765	17.7434	17.8276	10	IWLAAHWDK;LIVDSVKELDSK;QQAIELTQEEPYSDIIATPGPR;TGAESISLLELCR;TQQMLHGLQR;YLLADCNEAFIK	4669	-0.0410745	0.216991	0.606749	0.761721	0.0379059	0.244179	0.569929	0.999788
B2RXC8;G3X9E8	B2RXC8;G3X9E8	2;1	2;1	2;1		Ppp2r3a	tr|B2RXC8|B2RXC8_MOUSE 3222402P14Rik protein OS=Mus musculus OX=10090 GN=Ppp2r3a PE=1 SV=1;tr|G3X9E8|G3X9E8_MOUSE Protein phosphatase 2, regulatory subunit B, alpha OS=Mus musculus OX=10090 GN=Ppp2r3a PE=1 SV=1	2	2	2	2	1.7	1.7	1.7	130.26	1150	1150;530	0.0021215	2.1296	17.483	17.3526	17.6301	17.7309	17.3954	17.2428	17.4903	17.5216	17.611	17.6331	17.5153	17.7063	4	EFSDHDTYLK;IVTSSLSEK	1438	-0.198262	1.212	0.0613763	0.316715	-0.03408	0.163304	0.686588	0.999788
A0A0R4J263;O35083;G3UWV6;G3UY51;G3UYV9	A0A0R4J263;O35083	5;4;2;1;1	5;4;2;1;1	5;4;2;1;1	1-acyl-sn-glycerol-3-phosphate acyltransferase;1-acyl-sn-glycerol-3-phosphate acyltransferase alpha	Agpat1	tr|A0A0R4J263|A0A0R4J263_MOUSE 1-acyl-sn-glycerol-3-phosphate acyltransferase OS=Mus musculus OX=10090 GN=Agpat1 PE=1 SV=1;sp|O35083|PLCA_MOUSE 1-acyl-sn-glycerol-3-phosphate acyltransferase alpha OS=Mus musculus OX=10090 GN=Agpat1 PE=1 SV=1	5	5	5	5	13.7	13.7	13.7	31.737	285	285;285;198;83;149	NA	54.829	17.0342	17.1074	17.2959	17.225	16.7445	17.015	16.8042	17.2061	17.2702	17.3175	17.1856	17.0881	14	EISTDGLGGGDCLK;EISTDGLGGGDCLKK;HSMLTIFR;LLLLHVK;VWVFPEGTR	435	-0.284392	1.57243	0.0267652	0.251532	-0.0517337	0.322127	0.476292	0.999788
Q14DH7	Q14DH7	5	5	5	Acyl-CoA synthetase short-chain family member 3, mitochondrial	Acss3	sp|Q14DH7|ACSS3_MOUSE Acyl-CoA synthetase short-chain family member 3, mitochondrial OS=Mus musculus OX=10090 GN=Acss3 PE=1 SV=2	1	5	5	5	9.2	9.2	9.2	74.517	682	682	NA	15.299	13.1986	13.2529	13.3224	13.2568	13.2026	13.2037	13.34	13.1184	13.3106	13.3919	13.3374	13.3383	5	EVLEQVSK;IAIIYDSPVTDTK;STLSALVNGKPYK;VDDVINVAGHR;VLAEHGVAALFTAPTAIR	4086	-0.0983558	1.10089	0.0792709	0.334227	-0.0111208	0.131641	0.738514	0.999788
E9QK48;Q7TNG5;D6RGM3;A0A0U1RQ42;A0A0U1RPM7	E9QK48;Q7TNG5;D6RGM3	24;19;14;5;3	24;19;14;5;3	24;19;14;5;3	Echinoderm microtubule-associated protein-like 2	Eml2	tr|E9QK48|E9QK48_MOUSE Echinoderm microtubule-associated protein-like 2 OS=Mus musculus OX=10090 GN=Eml2 PE=1 SV=1;sp|Q7TNG5|EMAL2_MOUSE Echinoderm microtubule-associated protein-like 2 OS=Mus musculus OX=10090 GN=Eml2 PE=1 SV=1;tr|D6RGM3|D6RGM3_MOUSE Echi	5	24	24	24	30.8	30.8	30.8	90.791	841	841;649;427;150;82	NA	272.11	20.5625	20.6341	20.7569	20.7063	20.5381	20.6118	20.6237	20.7672	20.8282	21.0478	20.6579	20.595	55	AALADALR;AALADALRR;ACEEQGAALR;AQFVTCGQDK;CLAVHPDMVTIATGQVAGTTK;DGTLVSGGGR;DGTLVSGGGRDR;DTSVLQWR;EVIFSMEEGSVK;GDTLYVGTTR;GRPVPMLIPDELAPTYSLDTR;GRPVPMLIPDELAPTYSLDTRSELPSSR;HYLGHNDDIK;ITQEVQGAHDGGVFALCALR;LDWVYGYR;LGTTASVCQLLK;LLVSADDFGK;QITSADTVR;SHIYFWSLEGGSLSK;SIEDPAR;VGGYATSPSSPK;VHLFSYPCCQPR;VQEVEVPEDFGPVR;VVLWGSDYSK	2159	-0.0973244	0.873069	0.133946	0.388722	0.0239648	0.0919279	0.80923	0.999788
Q8BG73;A0A087WS96;A0A087WQU5	Q8BG73;A0A087WS96;A0A087WQU5	6;6;3	6;6;3	6;6;3	SH3 domain-binding glutamic acid-rich-like protein 2;SH3 domain-binding glutamic acid-rich-like protein	Sh3bgrl2	sp|Q8BG73|SH3L2_MOUSE SH3 domain-binding glutamic acid-rich-like protein 2 OS=Mus musculus OX=10090 GN=Sh3bgrl2 PE=1 SV=1;tr|A0A087WS96|A0A087WS96_MOUSE SH3 domain-binding glutamic acid-rich-like protein OS=Mus musculus OX=10090 GN=Sh3bgrl2 PE=1 SV=1;tr|A0	3	6	6	6	66.4	66.4	66.4	12.255	107	107;120;93	NA	323.31	19.0451	19.1381	19.2293	19.2149	18.9387	19.0785	18.9766	19.2456	19.305	19.3391	19.2468	19.1878	17	ESNTVFSFLGLKPR;IEFEEVDITMSEEQR;KPAQGNPLPPQIFNGDR;KPAQGNPLPPQIFNGDRYCGDYDSFFESK;VFVASCSGFVAIK;YCGDYDSFFESK	70	-0.160148	1.25103	0.0561014	0.30913	0.0155029	0.116893	0.764024	0.999788
Q8BT60	Q8BT60	15	14	13	Copine-3	Cpne3	sp|Q8BT60|CPNE3_MOUSE Copine-3 OS=Mus musculus OX=10090 GN=Cpne3 PE=1 SV=2	1	15	14	13	30	28.3	26.6	59.584	533	533	NA	80.355	18.1399	18.2268	18.3227	18.3728	18.0939	18.2153	18.1513	18.3554	18.4192	18.4439	18.4093	18.2561	17	APSGEVAIR;DIVQFVPFR;FGIYDIDNK;GSITISAEEIK;GSITISAEEIKDNR;ISLNSLCYGDMDK;LTRPLVLK;NNLNPMWKPFK;QAIVNAAK;SDPYLEFHK;SSPVEYECINEK;TCLPQIR;VECYDYDNDGSHDLIGTFQTTMTK;VELNVSCNNLLDADVTSK;VVLFEMEAR	5589	-0.123803	0.969937	0.107168	0.359264	0.0166294	0.102241	0.790241	0.999788
Q9CXL3;A0A0G2JEY4	Q9CXL3;A0A0G2JEY4	2;1	2;1	2;1	Uncharacterized protein C7orf50 homolog	3110082I17Rik	sp|Q9CXL3|CG050_MOUSE Uncharacterized protein C7orf50 homolog OS=Mus musculus OX=10090 PE=1 SV=3;tr|A0A0G2JEY4|A0A0G2JEY4_MOUSE RIKEN cDNA 3110082I17 gene OS=Mus musculus OX=10090 GN=3110082I17Rik PE=1 SV=1	2	2	2	2	13.3	13.3	13.3	22.168	195	195;178	NA	4.813	12.7411	12.8225	12.8455	12.9602	12.9933	12.9229	13.0432	12.8615	12.9735	13.0272	12.8483	13.0513	2	EAGIAATQTAK;LDEAEPEDSGGSPGK	7041	0.0564168	0.480271	0.330925	0.561681	0.0350904	0.251171	0.560828	0.999788
Q8R344;A0A0G2JF16	Q8R344	4;1	4;1	4;1	Coiled-coil domain-containing protein 12	Ccdc12	sp|Q8R344|CCD12_MOUSE Coiled-coil domain-containing protein 12 OS=Mus musculus OX=10090 GN=Ccdc12 PE=1 SV=2	2	4	4	4	19.3	19.3	19.3	18.891	166	166;142	NA	8.2461	16.8221	16.8646	16.8374	16.9267	16.6843	16.8109	16.8198	17.03	17.0165	17.1863	17.0916	16.9708	5	DREDGEPQTK;KDREDGEPQTK;NYVPEDEDLK;QLREEGEEVGK	6192	-0.087358	0.634995	0.231742	0.475018	0.102068	1.15177	0.0705072	0.999788
Q9EPA7;B0QZL2	Q9EPA7;B0QZL2	3;2	3;2	3;2	Nicotinamide/nicotinic acid mononucleotide adenylyltransferase 1	Nmnat1	sp|Q9EPA7|NMNA1_MOUSE Nicotinamide/nicotinic acid mononucleotide adenylyltransferase 1 OS=Mus musculus OX=10090 GN=Nmnat1 PE=1 SV=2;tr|B0QZL2|B0QZL2_MOUSE Nicotinamide/nicotinic acid mononucleotide adenylyltransferase 1 OS=Mus musculus OX=10090 GN=Nmnat1 P	2	3	3	3	10.9	10.9	10.9	32.355	285	285;149	NA	16.327	14.4918	14.4258	14.6376	14.7235	14.5418	14.494	14.4461	14.7091	14.726	14.7338	14.7307	14.625	3	GIISPVGDAYK;HELYNTESEGR;IIMAELATK	7464	-0.0808295	0.481059	0.330325	0.561239	0.0335326	0.210086	0.616473	0.999788
Q9ESZ8;Q3UHU8;G3UYD0;G3UYJ6;G3UWV2;G3UYD7;G3UZU4;G3UX27	Q9ESZ8;Q3UHU8;G3UYD0	33;33;32;16;6;5;5;3	33;33;32;16;6;5;5;3	33;33;32;16;6;5;5;3	General transcription factor II-I	Gtf2i	sp|Q9ESZ8|GTF2I_MOUSE General transcription factor II-I OS=Mus musculus OX=10090 GN=Gtf2i PE=1 SV=3;tr|Q3UHU8|Q3UHU8_MOUSE General transcription factor II-I OS=Mus musculus OX=10090 GN=Gtf2i PE=1 SV=1;tr|G3UYD0|G3UYD0_MOUSE General transcription factor II-	8	33	33	33	35.6	35.6	35.6	112.26	998	998;962;913;437;169;150;159;167	NA	264.02	20.302	20.3211	20.5297	20.4653	20.3033	20.317	20.4285	20.4371	20.4412	20.6246	20.5306	20.5063	48	AGISFIIK;APSYLEISSMR;CGEALGLK;DQSAVVVQGLPEGVAFK;EDLQLDKPASGVK;EFSFEAWNAK;FAEALGSTEAK;FAQALGLTEAVK;FGEAIGMGFPVK;GREFSFEAWNAK;HELLNSTR;HPEHYDLATLK;IIQVGNR;ILDSAEFIK;KPELVVSYLPPGMASK;KPEMFETAIK;MSVDAVEIETLR;MSVDAVEIETLRK;MVDQLFCK;QVEEIFNLK;QVEELFERK;SMLSPSGSCGPIK;SPSWYGIPR;SPTWFGIPR;STEPPPPPPVPEPANAGK;STVVPVPYEK;TEPTEDSGISLEMAAVTVK;TPTQTNGSNVPFKPR;TVEDYFCFCYGK;VENLFNEK;VPEIEVTVEGPNNSSPQTSAVR;VREFNFE…	4300	-0.0994537	0.869897	0.134928	0.389795	0.0274298	0.178747	0.662602	0.999788
D3Z6S5;Q9QYE9;D3Z1E2;D3YZT7;D3YV71;A0A140LHQ7	D3Z6S5;Q9QYE9;D3Z1E2;D3YZT7;D3YV71	8;7;7;7;4;1	8;7;7;7;4;1	8;7;7;7;4;1	Pleckstrin homology domain-containing family B member 1	Plekhb1	tr|D3Z6S5|D3Z6S5_MOUSE Pleckstrin homology domain-containing family B member 1 (Fragment) OS=Mus musculus OX=10090 GN=Plekhb1 PE=1 SV=2;sp|Q9QYE9|PKHB1_MOUSE Pleckstrin homology domain-containing family B member 1 OS=Mus musculus OX=10090 GN=Plekhb1 PE=1 S	6	8	8	8	50.3	50.3	50.3	17.232	149	149;243;122;239;134;90	NA	52.062	18.0293	18.0304	18.1334	18.1137	18.0169	18.0583	18.0088	18.168	18.221	18.2676	18.1862	18.1178	16	DDAIAWK;DGLLTVNLR;LHLCAETR;LHLCAETRDDAIAWK;SRDGLLTVNLR;TALMEANSTPVR;VGQECQDVQPPEGR;VYSPYQDYYEVVPPNAHEATYVR	1755	-0.0757291	0.913853	0.12194	0.376937	0.0211319	0.208484	0.618751	0.999788
Q6PER3	Q6PER3	16	13	2	Microtubule-associated protein RP/EB family member 3	Mapre3	sp|Q6PER3|MARE3_MOUSE Microtubule-associated protein RP/EB family member 3 OS=Mus musculus OX=10090 GN=Mapre3 PE=1 SV=1	1	16	13	2	53	49.1	9.6	31.966	281	281	NA	150.87	20.8308	20.7838	20.7713	20.6646	20.9263	20.8619	20.8709	20.7553	20.8795	20.8138	20.8777	20.8495	56	AVNVYSTSVTSENLSR;ERDFYFSK;FFDANYDGK;FFDANYDGKDYNPLLAR;FQDNFEFIQWFK;IEQLCSGAAYCQFMDMLFPGCVHLR;KFFDANYDGK;LEHEYIHNFK;LIGTAVPQR;LSNVAPPCILR;LTVDGLEK;LTVDGLEKER;LTVDGLEKERDFYFSK;QGQDVAPPPNPGDQIFNK;TSPTGPK;VLQAAFK	4986	0.0223475	0.188485	0.647911	0.790178	-0.00104964	0.00938297	0.978627	0.999788
Q91WE2;A0A1D5RLU2;A0A1D5RLW0;A0A1D5RLX7;A0A1D5RLY1;A0A1D5RM67;A0A1D5RLF2;A0A1D5RLI3;A0A1D5RLD7;A0A1D5RLT4;A0A1D5RLJ3;A0A1D5RM30	Q91WE2;A0A1D5RLU2;A0A1D5RLW0;A0A1D5RLX7	9;8;7;6;4;3;3;3;2;2;2;1	9;8;7;6;4;3;3;3;2;2;2;1	9;8;7;6;4;3;3;3;2;2;2;1	PSME3-interacting protein	Psme3ip1	sp|Q91WE2|PIP30_MOUSE PSME3-interacting protein OS=Mus musculus OX=10090 GN=Psme3ip1 PE=1 SV=1;tr|A0A1D5RLU2|A0A1D5RLU2_MOUSE PSME3-interacting protein (Fragment) OS=Mus musculus OX=10090 GN=Psme3ip1 PE=1 SV=1;tr|A0A1D5RLW0|A0A1D5RLW0_MOUSE PSME3-interacti	12	9	9	9	35.4	35.4	35.4	28.702	254	254;194;173;143;129;62;110;113;83;86;90;36	NA	66.918	18.3145	18.4385	18.6335	18.6403	18.2521	18.3612	18.2712	18.6925	18.6928	18.8059	18.6516	18.4793	13	EEELEELKEYR;FVSEAELDER;GLDEDETNFLDEVSR;IVSSIFR;LAVKPIETK;LKPDPDPDDK;LLAGAVK;QQEYEEQFK;VGISAENKEVEK	6458	-0.174791	0.798347	0.159094	0.413765	0.0514329	0.230339	0.588384	0.999788
Q69ZA1;A0A1Y7VLM0	Q69ZA1;A0A1Y7VLM0	3;2	2;1	2;1	Cyclin-dependent kinase 13	Cdk13	sp|Q69ZA1|CDK13_MOUSE Cyclin-dependent kinase 13 OS=Mus musculus OX=10090 GN=Cdk13 PE=1 SV=3;tr|A0A1Y7VLM0|A0A1Y7VLM0_MOUSE Cyclin-dependent kinase 13 OS=Mus musculus OX=10090 GN=Cdk13 PE=1 SV=1	2	3	2	2	2.3	1.7	1.7	164.55	1511	1511;837	NA	8.9962	15.7052	15.9557	16.3035	15.9238	15.7023	15.8274	15.8272	16.217	16.1834	16.2202	16.0958	15.8368	3	AALLQLLAQHQPQDDPK;LADFGLAR;SSLAAELNK	4835	-0.139169	0.438921	0.363982	0.58895	0.0103354	0.0274101	0.938836	0.999788
Q60790;D6RFE0	Q60790	28;1	28;1	25;0	Ras GTPase-activating protein 3	Rasa3	sp|Q60790|RASA3_MOUSE Ras GTPase-activating protein 3 OS=Mus musculus OX=10090 GN=Rasa3 PE=1 SV=2	2	28	28	25	38.4	38.4	34.9	95.986	834	834;39	NA	323.31	19.6036	19.6153	19.7502	19.7297	19.7204	19.6875	19.7515	19.7487	19.8097	19.9571	19.7999	19.7566	45	ALYIQANNCVEAK;ASSDTAAGCTPCTGGLPANIQLDIDGDRETER;CIDETMK;DGENLENNMESLR;DTWFQLQHVDADSEVQGK;LEEESFR;LLLHYGR;LSEVITDTGVVCHK;LTNHEFTYQK;MRDCYCTVNLDQEEVFR;NFLDLISSSGR;NFLDLISSSGRR;NLPSYPGPNK;NMFQVIQPER;QEAAIPLVR;QVIAGVGTLEQEHAQYR;QVIAGVGTLEQEHAQYRR;RFQDDLDVR;SCEIDPVK;SFQNYIR;SHFDFEEEDVDK;SIEQPILLK;SVYDGPEQEEYSTFVIDDPQETYK;TIQTLGSLSK;TLTLISK;TQDPNTIFR;VVPFISAIASAEVK	4584	-0.0118609	0.110375	0.775576	0.873806	0.0604224	0.539279	0.288882	0.999788
P05977;E9PWG4;A0A087WRZ7;P09542;E0CZ30;A0A0G2JDM3;A0A0G2JDW2	P05977;E9PWG4;A0A087WRZ7	6;6;4;2;2;2;2	6;6;4;2;2;2;2	5;5;3;2;2;2;2	Myosin light chain 1/3, skeletal muscle isoform	Myl1	sp|P05977|MYL1_MOUSE Myosin light chain 1/3, skeletal muscle isoform OS=Mus musculus OX=10090 GN=Myl1 PE=1 SV=2;tr|E9PWG4|E9PWG4_MOUSE Myosin light chain 1/3, skeletal muscle isoform OS=Mus musculus OX=10090 GN=Myl1 PE=1 SV=1;tr|A0A087WRZ7|A0A087WRZ7_MOUSE	7	6	6	5	33.5	33.5	28.7	20.594	188	188;161;92;204;124;127;184	NA	95.647	20.1413	17.1947	16.4329	16.728	16.7037	17.0725	16.5617	16.7829	16.8922	17.4395	16.7879	16.7367	10	ALGTNPTNAEVK;DQGGYEDFVEGLR;EGNGTVMGAELR;HVLATLGEK;VFDKEGNGTVMGAELR;VLGNPSNEEMNAK	1894	-0.905594	0.59361	0.254912	0.498008	-0.760834	0.474518	0.335337	0.999788
Q9DCE9	Q9DCE9	1	1	1	Immunity-related GTPase family M protein 3	Igtp	tr|Q9DCE9|Q9DCE9_MOUSE Interferon gamma-induced GTPase OS=Mus musculus OX=10090 GN=Igtp PE=1 SV=1	1	1	1	1	1.7	1.7	1.7	48.493	423	423	0.0091105	1.4121	14.1984	14.154	14.1793	14.3335	14.5227	14.2954	14.2567	14.3768	14.3002	14.4496	14.4185	14.3407	1	GLQTYQK	7426	0.0880473	0.69477	0.201943	0.453349	0.0607781	0.602312	0.249855	0.999788
Q05D44	Q05D44	33	33	33	Eukaryotic translation initiation factor 5B	Eif5b	sp|Q05D44|IF2P_MOUSE Eukaryotic translation initiation factor 5B OS=Mus musculus OX=10090 GN=Eif5b PE=1 SV=2	1	33	33	33	25.8	25.8	25.8	137.61	1216	1216	NA	122.34	20.2685	20.3148	20.3222	20.2888	20.328	20.3332	20.3543	20.365	20.4435	20.4525	20.4548	20.432	59	ADRDAAAVKPTENNEEESASK;AIQEALAK;APIICVLGHVDTGK;AQVMEVK;CPFIVALNK;DAAAVKPTENNEEESASK;DAQEMADSLGVR;DDEIPVLK;DELIHELK;EEERLEQEK;EVEAAQGVK;GDTAAALEDDNEGDK;GLLLPPPMK;GQEVCVK;GTPDTGAASEEK;HFEATDILVSK;HIAVFPCK;HLQAQGVEVPSKDSLPK;IDRLYDWK;IEPIPGESPK;KCPFIVALNK;KRPVYEDK;LAHCEELR;LKEGDTIIVPGVEGPIVTQIR;LRAPIICVLGHVDTGK;NFDRENVR;QGTPMCVPSK;RLAHCEELR;RLEELEAK;RPEEEVLTLR;SPDSDVAVTLK;TPQQLESK;TSEVPYAGINIGPVHK	4027	-0.0196129	0.364182	0.432332	0.642193	0.0530028	1.33613	0.0461178	0.999788
Q80VE5;A0A3Q4EHL1	Q80VE5	5;1	4;1	4;1		Tbc1d22b	tr|Q80VE5|Q80VE5_MOUSE TBC1 domain family, member 22B OS=Mus musculus OX=10090 GN=Tbc1d22b PE=1 SV=1	2	5	4	4	10.9	9.3	9.3	59.127	505	505;255	NA	64.887	17.5679	17.6468	17.5343	17.5046	17.6487	17.7087	17.6429	17.6935	17.7139	17.7128	17.6671	17.6836	7	ALEELVSR;LLSGYLPANTER;QIHIDIPR;SIEADSFWCMSK;VALATAAQVLENHSK	5216	0.0482043	0.66799	0.214788	0.462795	0.0295828	0.387726	0.409519	0.999788
Q9R0N9	Q9R0N9	3	1	1	Synaptotagmin-9	Syt9	sp|Q9R0N9|SYT9_MOUSE Synaptotagmin-9 OS=Mus musculus OX=10090 GN=Syt9 PE=1 SV=2	1	3	1	1	3.9	2.2	2.2	56.264	491	491	NA	10.138	14.2664	14.1693	14.1998	14.3302	14.1501	14.2016	14.3418	14.2383	14.3905	14.4605	14.3826	14.3926	1	DFSGTSDPYVK;IYLLPDR;IYLLPDRK	7797	-0.0668527	0.655269	0.221173	0.467459	0.0651079	0.868683	0.135306	0.999788
Q9WVA4;A0A0A6YXG6	Q9WVA4;A0A0A6YXG6	10;5	7;3	7;3	Transgelin-2	Tagln2	sp|Q9WVA4|TAGL2_MOUSE Transgelin-2 OS=Mus musculus OX=10090 GN=Tagln2 PE=1 SV=4;tr|A0A0A6YXG6|A0A0A6YXG6_MOUSE Transgelin-2 (Fragment) OS=Mus musculus OX=10090 GN=Tagln2 PE=1 SV=1	2	10	7	7	57.8	45.2	45.2	22.395	199	199;90	NA	149.52	18.4229	18.3321	18.4712	18.5284	18.3265	18.3453	18.3122	18.4658	18.5208	18.5717	18.5386	18.4183	16	ANRGPSYGLSR;EDVGQPQPGRENFQK;GASQAGMTGYGMPR;GPSYGLSR;IQASSMAFK;LINSLYPEGQAPVK;NFSDNQLQEGK;NVIGLQMGTNR;TLMNLGGLAVAR;YGINTTDIFQTVDLWEGK	7895	-0.138568	1.60032	0.0251006	0.24838	-0.0258296	0.210915	0.615297	0.999788
P63034;A0A1B0GRX7;Q99KH2;A0A1Y7VIW9;A0A1B0GRB2;A0A1B0GRB8;A0A1B0GRM7;A0A1B0GRZ2;A0A1B0GQW2	P63034;A0A1B0GRX7;Q99KH2;A0A1Y7VIW9	9;9;9;6;4;4;3;2;2	8;8;8;5;4;4;3;2;2	8;8;8;5;4;4;3;2;2	Cytohesin-2	Cyth2	sp|P63034|CYH2_MOUSE Cytohesin-2 OS=Mus musculus OX=10090 GN=Cyth2 PE=1 SV=2;tr|A0A1B0GRX7|A0A1B0GRX7_MOUSE Cytohesin-2 OS=Mus musculus OX=10090 GN=Cyth2 PE=1 SV=1;tr|Q99KH2|Q99KH2_MOUSE Cytohesin-2 OS=Mus musculus OX=10090 GN=Cyth2 PE=1 SV=1;tr|A0A1Y7VIW9	9	9	8	8	25	22.2	22.2	46.585	400	400;383;399;202;283;292;166;124;140	NA	168.01	18.0694	18.0946	18.2828	18.0791	18.1253	18.1444	18.0579	18.3032	18.2144	18.4698	18.2646	18.1627	10	EVDDPRKPNCFELYIPNNK;GIIPLENLSIR;GINEGGDLPEDLLR;GIQFLVEHELLQNTPEEIAR;ISAPTQEEK;KPNCFELYIPNNK;MELENIRR;QELLVEIQR;VVEGNHMVYR	523	-0.035899	0.223629	0.597545	0.755276	0.0462208	0.256574	0.553893	0.999788
Q8BGZ2;A0A140LIJ1	Q8BGZ2;A0A140LIJ1	2;2	2;2	2;2	Protein FAM168A	Fam168a	sp|Q8BGZ2|F168A_MOUSE Protein FAM168A OS=Mus musculus OX=10090 GN=Fam168a PE=1 SV=1;tr|A0A140LIJ1|A0A140LIJ1_MOUSE Protein FAM168A OS=Mus musculus OX=10090 GN=Fam168a PE=1 SV=1	2	2	2	2	7.4	7.4	7.4	26.184	244	244;260	NA	6.0793	15.3772	15.3948	15.5526	15.584	15.2662	15.3211	15.0698	15.5024	15.5809	15.5944	15.667	15.5691	3	TYQASSAAFR;YTAGTPYK	489	-0.247684	1.584	0.0260618	0.249898	0.0238936	0.179623	0.661268	0.999788
Q9CQZ1	Q9CQZ1	2	2	2	Heat shock factor-binding protein 1	Hsbp1	sp|Q9CQZ1|HSBP1_MOUSE Heat shock factor-binding protein 1 OS=Mus musculus OX=10090 GN=Hsbp1 PE=1 SV=1	1	2	2	2	31.6	31.6	31.6	8.6107	76	76	NA	9.8599	17.4503	17.6825	17.7868	17.7799	17.4212	17.5868	17.4533	17.7992	17.8359	17.8797	17.8433	17.6561	7	FQIMSDQIIGR;IDDMSSRIDDLEK	6942	-0.17149	0.886418	0.129892	0.384523	0.0277372	0.128264	0.744279	0.999788
Q9Z275;A0A0U1RQ07;A0A0U1RNL2;A0A0U1RP66;A0A0U1RPV9	Q9Z275;A0A0U1RQ07;A0A0U1RNL2;A0A0U1RP66	7;7;6;4;2	7;7;6;4;2	7;7;6;4;2	Retinaldehyde-binding protein 1	Rlbp1	sp|Q9Z275|RLBP1_MOUSE Retinaldehyde-binding protein 1 OS=Mus musculus OX=10090 GN=Rlbp1 PE=1 SV=3;tr|A0A0U1RQ07|A0A0U1RQ07_MOUSE Retinaldehyde-binding protein 1 (Fragment) OS=Mus musculus OX=10090 GN=Rlbp1 PE=1 SV=2;tr|A0A0U1RNL2|A0A0U1RNL2_MOUSE Retinalde	5	7	7	7	28.7	28.7	28.7	36.408	317	317;262;175;120;61	NA	44.106	17.1876	17.3259	17.422	17.3428	17.3317	17.3376	17.3367	17.4292	17.4994	17.7246	17.3722	17.2989	8	AQLEQLTTK;CTIEAGYPGVLSSR;DELNEKEETREEAVR;DHGPVFGPCSQLPR;DSAFLLR;GFTMQQAAGLRPSDLK;LQYPELFDSLSMEALR	474	-0.0223821	0.174588	0.668978	0.802624	0.0525172	0.232248	0.585803	0.999788
P05214	P05214	30	2	NaN	Tubulin alpha-3 chain;Detyrosinated tubulin alpha-3 chain	Tuba3a	sp|P05214|TBA3_MOUSE Tubulin alpha-3 chain OS=Mus musculus OX=10090 GN=Tuba3a PE=1 SV=1	1	30	2	NA	58.2	3.8	NA	49.959	450	450	0.0099659	1.3768	16.4975	16.5367	16.5328	16.6645	16.514	16.7673	16.6793	16.8314	16.7733	16.9594	16.7095	16.5829	2	AFVHWYVGEGMEEGEFSEAR;AVCMLSNTTAIAEAWAR;AVCMLSNTTAIAEAWARLDHK;AYHEQLSVAEITNACFEPANQMVK;DVNAAIATIK;DVNAAIATIKTK;EDAANNYAR;EDLAALEK;FDGALNVDLTEFQTNLVPYPR;FDLMYAK;FDLMYAKR;GDVVPKDVNAAIATIK;GDVVPKDVNAAIATIKTK;GHYTIGK;IHFPLATYAPVISAEK;LDHKFDLMYAK;LIGQIVSSITASLR;LSVDYGK;LSVDYGKK;NLDIERPTYTNLNR;PTYTNLNR;QLFHPEQLITGK;QLFHPEQLITGKEDAANNYAR;RAFVHWYVGEGMEEGEFSEAR;RNLDIERPTYTNLNR;RTIQFVDWCPTGFK;TIGGGDDSFNTFFS…	2991	0.0794959	0.541992	0.287083	0.525436	0.0969484	0.616812	0.241651	0.999788
A0A2R8VJW0	A0A2R8VJW0	8	2	2		Aco2	tr|A0A2R8VJW0|A0A2R8VJW0_MOUSE Aconitate hydratase, mitochondrial (Fragment) OS=Mus musculus OX=10090 GN=Aco2 PE=1 SV=1	1	8	2	2	83.9	25.8	25.8	7.5115	62	62	NA	4.2512	15.562	15.7274	16.1391	15.8873	15.5276	15.6533	15.5817	15.8471	15.9697	16.0019	15.8888	15.6966	4	IVYGHLDDPANQEIER;IVYGHLDDPANQEIERGK;LNRPLTLSEK;NINIVRK;PLTLSEK;RLNRPLTLSEK;SHFEPSEYIR;SHFEPSEYIRYDLLEK	775	-0.237129	1.04821	0.0894934	0.346363	-0.0415248	0.129649	0.74191	0.999788
Q6P9J9;A0A2I3BPX3;A0A2I3BPY8	Q6P9J9;A0A2I3BPX3;A0A2I3BPY8	2;2;1	2;2;1	2;2;1	Anoctamin-6;Anoctamin	Ano6	sp|Q6P9J9|ANO6_MOUSE Anoctamin-6 OS=Mus musculus OX=10090 GN=Ano6 PE=1 SV=1;tr|A0A2I3BPX3|A0A2I3BPX3_MOUSE Anoctamin OS=Mus musculus OX=10090 GN=Ano6 PE=1 SV=1;tr|A0A2I3BPY8|A0A2I3BPY8_MOUSE Anoctamin OS=Mus musculus OX=10090 GN=Ano6 PE=1 SV=1	3	2	2	2	2.9	2.9	2.9	106.25	911	911;932;466	0.00121	2.3643	15.4825	15.4368	15.6061	15.6057	15.2017	15.3038	15.3663	15.5012	15.5405	15.7323	15.5587	15.4475	2	FNYESEDISCPSER;IGGTVDNSVRPK	731	-0.24986	2.2009	0.00629647	0.181053	-0.0648109	0.449134	0.355521	0.999788
Q91YR9	Q91YR9	2	2	2	Prostaglandin reductase 1	Ptgr1	sp|Q91YR9|PTGR1_MOUSE Prostaglandin reductase 1 OS=Mus musculus OX=10090 GN=Ptgr1 PE=1 SV=2	1	2	2	2	8.2	8.2	8.2	35.56	329	329	NA	5.1653	15.2253	15.2687	15.4169	15.2627	15.2918	15.3144	15.2808	15.3189	15.4555	15.5906	15.5009	15.3549	2	HFEGFPTDGNFELK;VQCHEYVTEGFEK	6531	-0.0522394	0.602445	0.249778	0.493338	0.0801989	0.673887	0.211891	0.999788
Q8BP00	Q8BP00	8	8	8	IQ calmodulin-binding motif-containing protein 1	Iqcb1	sp|Q8BP00|IQCB1_MOUSE IQ calmodulin-binding motif-containing protein 1 OS=Mus musculus OX=10090 GN=Iqcb1 PE=1 SV=2	1	8	8	8	12.9	12.9	12.9	68.733	598	598	NA	12.186	18.6418	18.834	18.715	18.7939	18.5856	18.6751	18.6356	18.6682	18.9221	18.8548	18.9025	18.7951	14	IHQEVEEQK;KLPSAVIALQR;LLSTPSPVIR;LNMLEIIHPGQVEK;LQTCFINATK;MMLELNR;QLVDLLTPK;SALTIQK	5545	-0.167645	2.23742	0.00578864	0.176676	0.0238545	0.200763	0.629849	0.999788
A2RSX7;G3UW53;E0CZH0	A2RSX7;G3UW53;E0CZH0	5;4;3	5;4;3	5;4;3	tRNA wybutosine-synthesizing protein 5	Tyw5	sp|A2RSX7|TYW5_MOUSE tRNA wybutosine-synthesizing protein 5 OS=Mus musculus OX=10090 GN=Tyw5 PE=2 SV=2;tr|G3UW53|G3UW53_MOUSE tRNA wybutosine-synthesizing protein 5 (Fragment) OS=Mus musculus OX=10090 GN=Tyw5 PE=1 SV=1;tr|E0CZH0|E0CZH0_MOUSE tRNA wybutosin	3	5	5	5	20.6	20.6	20.6	36.632	315	315;255;131	NA	38.614	16.2156	16.2366	16.1706	16.1118	16.1609	16.2007	16.1946	16.145	16.2793	16.3032	16.3	16.2356	8	DAQYLYLSGSK;EQFMEHLYPQR;IHVAAVPQMDFISK;KPLVLEGLDLGSCTSK;WTVDYLSQVGGTK	1256	-0.0687729	1.14526	0.0715713	0.328113	-0.0054951	0.057813	0.875361	0.999788
A0A087WQH8	A0A087WQH8	3	3	2		Slc35a4	tr|A0A087WQH8|A0A087WQH8_MOUSE Probable UDP-sugar transporter protein SLC35A4 OS=Mus musculus OX=10090 GN=Slc35a4 PE=1 SV=1	1	3	3	2	26.2	26.2	17.5	11.157	103	103	NA	7.6158	16.113	16.2538	16.3118	16.4103	16.15	16.2133	16.4868	16.4633	16.3101	16.3748	16.3654	16.3345	4	GFLAGYVVAK;LKDLTFLK	46	-0.00425591	0.0156311	0.964648	0.981314	-0.02738	0.188636	0.647685	0.999788
E9Q6J5	E9Q6J5	10	10	8	Biorientation of chromosomes in cell division protein 1-like 1	Bod1l	sp|E9Q6J5|BD1L1_MOUSE Biorientation of chromosomes in cell division protein 1-like 1 OS=Mus musculus OX=10090 GN=Bod1l PE=1 SV=1	1	10	10	8	3.7	3.7	2.9	327.45	3032	3032	NA	63.448	18.015	17.9735	17.9683	18.0128	18.0349	18.0071	18.0146	18.0005	18.1157	18.096	18.1423	18.1745	13	AFIATSTEGTDK;ASTSLANHSDVPNQYSTVK;ATSDSGGDGLEAALK;DCLADVDTKPAYQNLR;DTNICSSAK;ESLNVEK;GSEDATEREK;IISQVVDPK;KYPAETAFK;VDENPLK	2082	-0.04018	0.906405	0.12405	0.379536	0.0391864	0.747768	0.178744	0.999788
P55264;A0A286YCD7;A0A286YCN3	P55264;A0A286YCD7	14;10;5	14;10;5	14;10;5	Adenosine kinase	Adk	sp|P55264|ADK_MOUSE Adenosine kinase OS=Mus musculus OX=10090 GN=Adk PE=1 SV=2;tr|A0A286YCD7|A0A286YCD7_MOUSE Adenosine kinase (Fragment) OS=Mus musculus OX=10090 GN=Adk PE=1 SV=1	3	14	14	14	36	36	36	40.148	361	361;205;123	NA	145.01	19.9339	19.9808	20.1089	20.0962	19.9804	19.9722	20.0998	20.16	20.1929	20.2538	20.1737	20.1185	48	AADAHVDAHYYEQNEQPTGTCAACITGGNR;AGHYAASVIIR;ELFDELVK;ELFDELVKK;EQGFETK;HKELFDELVK;HLDLERNWVLVEK;NWVLVEK;RTGCTFPEKPDFH;SLVANLAAANCYK;TGCTFPEKPDFH;VAQWLIQEPHK;YAAENNR;YSLKPNDQILAEDK	3537	-0.041899	0.31172	0.487843	0.67889	0.0601508	0.613092	0.24373	0.999788
Q8VHK1;A0A0A0MQF9	Q8VHK1	12;1	7;1	6;1	Caskin-2	Caskin2	sp|Q8VHK1|CSKI2_MOUSE Caskin-2 OS=Mus musculus OX=10090 GN=Caskin2 PE=1 SV=3	2	12	7	6	11.2	8.2	7.6	126.78	1201	1201;110	NA	16.726	17.1105	17.1658	17.13	17.2628	17.1505	17.1922	17.1771	17.2049	17.3272	17.2988	17.3275	17.2852	10	AGDVITVLEQHPDGR;DFWNLHDPTALNVR;EASGILK;GPPPPPPK;GREQDLILAVK;ISQPAADDPLPSVPYGQLPR;KGPPPPPPK;LEQTSSSLEAALR;MTPEDLTAIGVTK;MTPEDLTAIGVTKPGHR;SGEIFTQDVRPEQLLEGK;TPLDLACEFGR	6367	-0.0475171	0.642375	0.227837	0.471065	0.0407041	0.53893	0.289115	0.999788
Q60680;E9Q605;E9QNL4	Q60680;E9Q605;E9QNL4	3;3;3	2;2;2	2;2;2	Inhibitor of nuclear factor kappa-B kinase subunit alpha	Chuk	sp|Q60680|IKKA_MOUSE Inhibitor of nuclear factor kappa-B kinase subunit alpha OS=Mus musculus OX=10090 GN=Chuk PE=1 SV=1;tr|E9Q605|E9Q605_MOUSE I-kappa-B kinase OS=Mus musculus OX=10090 GN=Chuk PE=1 SV=1;tr|E9QNL4|E9QNL4_MOUSE Inhibitor of nuclear factor k	3	3	2	2	4	3	3	84.728	745	745;719;745	NA	4.754	14.36	14.3738	14.2754	14.3511	14.4708	14.4826	14.5217	14.4404	14.4639	14.5822	14.4715	14.4475	2	DLKPENIVLQDVGGK;EIWHLLK;IIDLGYAK	2076	0.0800103	1.47469	0.0335202	0.270974	0.0507652	0.643489	0.227254	0.999788
Q8BW86;A0A286YDT7;A0A286YCK4;A0A286YCN7;A0A286YDM1	Q8BW86	21;4;2;2;2	21;4;2;2;2	19;4;0;0;0	Rho guanine nucleotide exchange factor 33	Arhgef33	sp|Q8BW86|ARG33_MOUSE Rho guanine nucleotide exchange factor 33 OS=Mus musculus OX=10090 GN=Arhgef33 PE=1 SV=3	5	21	21	19	30.9	30.9	29.1	94.757	850	850;143;49;62;88	NA	323.31	19.4028	19.1222	19.1561	19.5714	19.303	19.2815	19.5881	19.5201	19.4447	19.4831	19.5614	19.5691	32	APAPHGPAAAAAASR;ATFQGSDGK;EEHGAQAGPASAPAPGSAPTQGSPFR;EELSNAMSMIQAITSK;EERESEQTSFSDQNPR;ESEQTSFSDQNPR;EWGEEYVTK;GMMGPGVNPTTPESDENLKPSLSAEIQSK;GPPELLPDAR;HERPESLLAPAQFCAAEQDVK;IEQLQQEK;IQHGEYALEEK;LEAAQAQAHGK;RQTVALELLESER;SATSPASSSGAYK;SLFPGSLR;SLRGPPELLPDAR;TFFPQQR;TGFTEAMQELTR;TPPAEGVAPR;YLVQQHLDLLHALQER	5650	0.0465048	0.157933	0.695132	0.822482	0.104552	0.507922	0.310512	0.999788
Q924Z4;D3Z4M2;D3YTM0;D3Z0Z2	Q924Z4;D3Z4M2;D3YTM0;D3Z0Z2	3;2;2;2	3;2;2;2	3;2;2;2	Ceramide synthase 2	Cers2	sp|Q924Z4|CERS2_MOUSE Ceramide synthase 2 OS=Mus musculus OX=10090 GN=Cers2 PE=1 SV=1;tr|D3Z4M2|D3Z4M2_MOUSE Ceramide synthase 2 (Fragment) OS=Mus musculus OX=10090 GN=Cers2 PE=1 SV=1;tr|D3YTM0|D3YTM0_MOUSE Ceramide synthase 2 (Fragment) OS=Mus musculus OX	4	3	3	3	10.5	10.5	10.5	45.024	380	380;130;220;245	NA	10.897	17.2827	17.4684	17.4288	17.4502	17.2817	17.3248	17.2214	17.3316	17.5082	17.4907	17.5084	17.4155	5	APPNATLEHFYQTSGK;LLANGHPILNNNHPK;QVEVDLLSR	6643	-0.179267	2.31909	0.00479633	0.174709	-0.028355	0.261313	0.547881	0.999788
O89020	O89020	1	1	1	Afamin	Afm	sp|O89020|AFAM_MOUSE Afamin OS=Mus musculus OX=10090 GN=Afm PE=1 SV=2	1	1	1	1	1.5	1.5	1.5	69.378	608	608	0.0064037	1.5755	14.1575	14.0274	13.9827	14.3691	14.2482	14.0509	14.0749	14.3038	14.2235	14.1756	14.216	14.2493	1	AAPITQYLK	2943	-0.0229549	0.0904923	0.81191	0.896665	-0.0178284	0.0847185	0.822776	0.999788
Q7TSG2;A0A494B8Z5;E0CZ13	Q7TSG2	9;1;1	9;1;1	9;1;1	RNA polymerase II subunit A C-terminal domain phosphatase	Ctdp1	sp|Q7TSG2|CTDP1_MOUSE RNA polymerase II subunit A C-terminal domain phosphatase OS=Mus musculus OX=10090 GN=Ctdp1 PE=1 SV=1	3	9	9	9	10.3	10.3	10.3	104.55	960	960;155;172	NA	44.829	17.4975	17.6016	17.6309	17.6892	17.4482	17.4903	17.5268	17.6711	17.7003	17.8947	17.8159	17.7274	11	ATHLIAAR;ELEEAPDIRK;GIFHFQLGR;ILSRDECIDPFSK;IYDSNTGK;KKPEDQDNEQER;VHTDYYTK;VLTQLVLSPDAPDR;YVYFPGTGDVNAPPAAR	5140	-0.132377	1.30544	0.0494953	0.303629	0.0785431	0.721329	0.189964	0.999788
O70200;G3UYJ2	O70200;G3UYJ2	4;2	4;2	4;2	Allograft inflammatory factor 1	Aif1	sp|O70200|AIF1_MOUSE Allograft inflammatory factor 1 OS=Mus musculus OX=10090 GN=Aif1 PE=1 SV=1;tr|G3UYJ2|G3UYJ2_MOUSE Allograft inflammatory factor 1 (Fragment) OS=Mus musculus OX=10090 GN=Aif1 PE=1 SV=1	2	4	4	4	29.9	29.9	29.9	16.91	147	147;128	NA	68.9	16.1578	16.34	16.4303	16.2647	16.2404	16.2806	16.1827	16.447	16.5222	16.4978	16.3262	16.2798	5	AQQEERLEGINK;EVSSGSEETFSYSDFLR;MILMYEEK;QFLDDPK	2848	-0.0709385	0.449597	0.355143	0.580815	0.00698318	0.032696	0.927479	0.999788
Q3UBZ5;A2A9W1;A2A9W3	Q3UBZ5;A2A9W1;A2A9W3	5;5;5	5;5;5	4;4;4	MIF4G domain-containing protein	Mif4gd	sp|Q3UBZ5|MI4GD_MOUSE MIF4G domain-containing protein OS=Mus musculus OX=10090 GN=Mif4gd PE=1 SV=1;tr|A2A9W1|A2A9W1_MOUSE MIF4G domain-containing protein (Fragment) OS=Mus musculus OX=10090 GN=Mif4gd PE=1 SV=1;tr|A2A9W3|A2A9W3_MOUSE MIF4G domain-containing	3	5	5	4	24.3	24.3	20.3	25.493	222	222;162;203	NA	48.811	15.2273	15.2367	15.3211	15.2726	15.2801	15.3021	15.3193	15.3014	15.3895	15.4198	15.4142	15.3894	4	IQSFDAETQQLLK;MCYAIIQAESK;QAGQSVFR;TALKDPGAVDLER	1058	-0.023917	0.383829	0.41321	0.625877	0.0369646	0.663822	0.216859	0.999788
Q64518;B1ATS5;B1ATS4;E9Q559	Q64518;B1ATS5;B1ATS4;E9Q559	33;33;32;32	25;25;24;24	23;23;22;22	Sarcoplasmic/endoplasmic reticulum calcium ATPase 3;Calcium-transporting ATPase	Atp2a3	sp|Q64518|AT2A3_MOUSE Sarcoplasmic/endoplasmic reticulum calcium ATPase 3 OS=Mus musculus OX=10090 GN=Atp2a3 PE=1 SV=3;tr|B1ATS5|B1ATS5_MOUSE Calcium-transporting ATPase OS=Mus musculus OX=10090 GN=Atp2a3 PE=1 SV=1;tr|B1ATS4|B1ATS4_MOUSE Calcium-transporti	4	33	25	23	34.3	26.8	24.7	113.64	1038	1038;1020;981;1026	NA	267.18	20.2943	19.6966	19.6472	19.9966	19.878	19.8982	20.0835	19.9567	19.9272	19.9798	20.0728	20.1081	50	AEIGIAMGSGTAVAK;AGACNSVIK;AIYNNMK;ARDIVPGDIVEVAVGDKVPADLR;AYTGREFDDLSPEQQR;CLALATR;EDMHLDDCSR;EFDDLSPEQQR;EFTLEFSR;EYEPEMGK;FSVTAEGGLSLEQVTDARER;GAPESVIER;GTAVAICR;HTDAIPDPR;IRDWGSGSDTLR;KEFTLEFSR;KGPEVNPGSR;MEEAHLLSAADVLR;MFVVAEAEAGTCR;MNVFDTDLK;NMLFSGTNIASGK;RLGIFGDTEDVLGK;SLPSVETLGCTSVICSDK;SMSVYCTPTR;SQMAAVEPER;SQMAAVEPERTPLQR;STTLRVDQSILTGESVSVTK;TAPLSTTSR;TGTLTTNQMSVCR;VDQSILTGESVSVTK;VGEAT…	1346	-0.0194336	0.0506175	0.889985	0.941205	0.0183054	0.0480379	0.895287	0.999788
Q14BB9	Q14BB9	3	3	3	MAP6 domain-containing protein 1	Map6d1	sp|Q14BB9|MA6D1_MOUSE MAP6 domain-containing protein 1 OS=Mus musculus OX=10090 GN=Map6d1 PE=1 SV=1	1	3	3	3	15.2	15.2	15.2	20.432	191	191	NA	6.904	17.8228	17.9183	17.7982	17.8849	17.9875	17.9909	17.9678	17.9381	17.9886	17.9623	18.0699	18.1147	5	AVPLTQYQR;QEFQAWTGVKPSR;RWNQLDR	4079	0.0530047	0.84704	0.14222	0.397719	0.0769803	0.956701	0.110484	0.999788
Q80ZW2	Q80ZW2	15	15	15	Protein THEM6	Them6	sp|Q80ZW2|THEM6_MOUSE Protein THEM6 OS=Mus musculus OX=10090 GN=Them6 PE=1 SV=1	1	15	15	15	49.3	49.3	49.3	23.802	207	207	NA	112.15	19.7917	19.7997	19.7356	19.8208	19.8757	19.8427	19.8927	19.8691	19.9139	20.0097	19.8799	19.8688	30	AESGLSDR;AESGLSDRK;AESGLSDRKDQ;AFYLEAR;CGVLGALR;DLNAHTVLAASCAR;LFEPFEVHTR;LQGWDDR;LQGWDDRAFYLEAR;RRVEPPELPEDLK;RVEPPELPEDLK;VEPPELPEDLK;VLPSDLDLLLHMNNAR;VRDLLAEQR;VVQHLCK	5292	0.0185682	0.292949	0.509391	0.694264	0.0357899	0.43373	0.368358	0.999788
P60603	P60603	2	2	2	Reactive oxygen species modulator 1	Romo1	sp|P60603|ROMO1_MOUSE Reactive oxygen species modulator 1 OS=Mus musculus OX=10090 GN=Romo1 PE=2 SV=1	1	2	2	2	31.6	31.6	31.6	8.1828	79	79	NA	54.085	17.0413	17.1059	17.3956	17.3877	16.7954	16.8116	16.8943	17.1243	17.2714	17.3332	17.1767	17.0549	6	ELMGGIGK;PVAVGPYGQSQPSCFDR	3632	-0.387465	2.23035	0.00588372	0.176676	-0.124959	0.631554	0.233585	0.999788
Q61768;E9QAK5	Q61768;E9QAK5	65;37	48;27	46;27	Kinesin-1 heavy chain;Kinesin-like protein	Kif5b	sp|Q61768|KINH_MOUSE Kinesin-1 heavy chain OS=Mus musculus OX=10090 GN=Kif5b PE=1 SV=3;tr|E9QAK5|E9QAK5_MOUSE Kinesin-like protein (Fragment) OS=Mus musculus OX=10090 GN=Kif5b PE=1 SV=1	2	65	48	46	63.4	48.5	47.6	109.55	963	963;619	NA	323.31	21.3219	21.2741	21.1969	21.2509	21.3465	21.3628	21.4484	21.3265	21.3742	21.5077	21.3765	21.3872	86	AAEMMASLLK;ADPAECNIK;ALESALK;ANLEAFTADK;ANLEAFTADKDIAITSDKPAAAVGMAGSFTDAER;CEEELAK;DEEINQQSQLVEK;DIAITSDKPAAAVGMAGSFTDAER;DLAEIGIAVGNNDVK;DLLDVSK;DNADLRCELPK;DQDNMQAELNR;DVLEGYNGTIFAYGQTSSGK;ELQTLHNLR;ELQTLHNLRK;EQARQDLK;EVLQALEELAVNYDQK;FQGEDTVMIASKPYAFDR;FRPLNESEVNRGDK;GGGSFVQNNQPVGLR;GHSAQIAK;GLEETVAK;HVAVTNMNEHSSR;ILQDSLGGNCR;IRDLLDVSK;LFVQDLATR;LHDPEGMGIIPR;LHELTVMQDR;LHELTVMQDRR;LITDLQDQNQK…	4694	0.0393471	0.487647	0.325351	0.556806	0.0575933	0.712661	0.193793	0.999788
O08573;B1AQR8;G3X9T7	O08573;B1AQR8;G3X9T7	3;3;3	3;3;3	3;3;3	Galectin-9;Galectin	Lgals9	sp|O08573|LEG9_MOUSE Galectin-9 OS=Mus musculus OX=10090 GN=Lgals9 PE=1 SV=1;tr|B1AQR8|B1AQR8_MOUSE Galectin OS=Mus musculus OX=10090 GN=Lgals9 PE=1 SV=1;tr|G3X9T7|G3X9T7_MOUSE Galectin-9 OS=Mus musculus OX=10090 GN=Lgals9 PE=1 SV=1	3	3	3	3	10.8	10.8	10.8	40.035	353	353;352;353	NA	21.701	15.0681	15.076	14.9991	15.1508	14.9556	15.041	14.884	15.1875	15.2357	15.1626	15.1315	15.0871	3	CGGDIAFHLNPR;FEEGGYVVCNTK;SIMISGNVLPDATR	1319	-0.116229	0.95127	0.111874	0.36352	-0.0207342	0.196303	0.636351	0.999788
Q60823;F8WHG5;D3YXM7;D3Z3N2;D3Z490;D3Z0M3;D3YZJ5	Q60823;F8WHG5;D3YXM7;D3Z3N2	13;10;7;7;2;1;1	8;7;5;5;1;1;1	8;7;5;5;1;1;1	RAC-beta serine/threonine-protein kinase;non-specific serine/threonine protein kinase	Akt2	sp|Q60823|AKT2_MOUSE RAC-beta serine/threonine-protein kinase OS=Mus musculus OX=10090 GN=Akt2 PE=1 SV=1;tr|F8WHG5|F8WHG5_MOUSE Non-specific serine/threonine protein kinase OS=Mus musculus OX=10090 GN=Akt2 PE=1 SV=1;tr|D3YXM7|D3YXM7_MOUSE RAC-beta serine/t	7	13	8	8	25.2	17.3	17.3	55.741	481	481;438;222;229;98;67;84	NA	24.638	17.3499	17.3314	17.4665	17.4722	17.4192	17.4247	17.436	17.6136	17.4355	17.578	17.7808	17.7391	11	AIQMVANSLK;CLQWTTVIER;DEVAHTVTESR;EGISDGATMK;GPGEDAMDYK;HPFLTALK;LENLMLDK;LENLMLDKDGHIK;LGGGPSDAK;LLPPFKPQVTSEVDTR;SDGSFIGYK;TLGPEAK;YAFQTHDR	4588	0.00671379	0.0428649	0.906014	0.948592	0.126759	0.854678	0.13974	0.999788
P70245;A2AC29	P70245;A2AC29	1;1	1;1	1;1	3-beta-hydroxysteroid-Delta(8),Delta(7)-isomerase;cholestenol Delta-isomerase	Ebp	sp|P70245|EBP_MOUSE 3-beta-hydroxysteroid-Delta(8),Delta(7)-isomerase OS=Mus musculus OX=10090 GN=Ebp PE=1 SV=3;tr|A2AC29|A2AC29_MOUSE 3-beta-hydroxysteroid-Delta(8),Delta(7)-isomerase (Fragment) OS=Mus musculus OX=10090 GN=Ebp PE=1 SV=1	2	1	1	1	5.7	5.7	5.7	26.215	230	230;121	0.0021226	2.1396	13.8408	13.9282	14.2411	14.2064	13.7412	13.9303	13.7689	14.2166	14.2826	14.328	14.0213	13.8483	1	TTNTVPLHPYWPR	1071	-0.197663	0.795631	0.160092	0.415053	-0.0333532	0.0947543	0.803981	0.999788
Q6NVF2;D6RH77;Q9Z280;F6WKY8;F6QJR6;D3Z2V2	Q6NVF2;D6RH77;Q9Z280;F6WKY8	14;14;13;12;3;2	14;14;13;12;3;2	14;14;13;12;3;2	Phospholipase;Phospholipase D1;phospholipase D	Pld1	tr|Q6NVF2|Q6NVF2_MOUSE Phospholipase OS=Mus musculus OX=10090 GN=Pld1 PE=1 SV=1;tr|D6RH77|D6RH77_MOUSE Phospholipase OS=Mus musculus OX=10090 GN=Pld1 PE=1 SV=2;sp|Q9Z280|PLD1_MOUSE Phospholipase D1 OS=Mus musculus OX=10090 GN=Pld1 PE=1 SV=1;tr|F6WKY8|F6WKY	6	14	14	14	12.3	12.3	12.3	119.59	1036	1036;1074;1074;871;201;126	NA	23.7	17.7589	17.7887	17.937	17.8531	17.6969	17.8224	17.6666	17.8274	17.9284	17.9002	17.8552	17.812	14	AQVLEVER;DFINKPILAK;DYCNFVFK;EIWVSTAAR;GESSILEQLKPELGNK;GLEGMIMK;HGADFLKDHR;IVDETDMK;NATIYDK;SAADWSAGIK;VGDAIAQR;VNTSTLQK;WDDNEHR;YQVPGAVPAK	1787	-0.142984	1.56936	0.0269552	0.252337	-0.0613291	0.680554	0.208663	0.999788
Q01098	Q01098	3	1	1	Glutamate receptor ionotropic, NMDA 2C	Grin2c	sp|Q01098|NMDE3_MOUSE Glutamate receptor ionotropic, NMDA 2C OS=Mus musculus OX=10090 GN=Grin2c PE=1 SV=2	1	3	1	1	2.1	0.8	0.8	135.42	1239	1239	NA	4.8805	13.9812	13.8164	13.7445	13.9768	13.9882	14.0929	14.1876	13.9004	13.9594	13.9833	14.0506	14.0344	1	GFCIDILK;LVTIGSGK;SVEDALTSLK	3980	0.104471	0.678596	0.209606	0.459244	0.0277444	0.1934	0.640619	0.999788
Q9JHQ5;A0A1L1SSX7;A0A1L1ST13;F6VG18;F6VTH5;E9Q9P1	Q9JHQ5;A0A1L1SSX7;A0A1L1ST13;F6VG18;F6VTH5	13;10;8;8;7;4	13;10;8;8;7;4	13;10;8;8;7;4	Leucine zipper transcription factor-like protein 1	Lztfl1	sp|Q9JHQ5|LZTL1_MOUSE Leucine zipper transcription factor-like protein 1 OS=Mus musculus OX=10090 GN=Lztfl1 PE=1 SV=1;tr|A0A1L1SSX7|A0A1L1SSX7_MOUSE Leucine zipper transcription factor-like protein 1 (Fragment) OS=Mus musculus OX=10090 GN=Lztfl1 PE=1 SV=1;	6	13	13	13	40.1	40.1	40.1	34.773	299	299;290;207;218;235;134	NA	187.28	20.2734	20.3213	20.2716	20.3244	20.2948	20.4173	20.4252	20.4232	20.4687	20.4996	20.5102	20.4985	19	AELGLNEHHQNEVINYMR;FQQTAAYR;KPIIDITKPK;LQQENEK;LVPINEGGTTELLNK;LVPINEGGTTELLNKEILR;QLFSQAEK;SLEENLAAAK;TIEIQAVNALDEK;TVDSCFQDLK;TVDSCFQDLKDSR;VQEQLSMAEK;VQEQLSMAEKELEK	7571	0.0262806	0.314158	0.485112	0.677552	0.102312	2.51866	0.00302932	0.596974
Q00262;Q3TJ55;Q80W45;D3YY94	Q00262;Q3TJ55;Q80W45	3;3;3;1	2;2;2;1	2;2;2;1	Syntaxin-2	Stx2	sp|Q00262|STX2_MOUSE Syntaxin-2 OS=Mus musculus OX=10090 GN=Stx2 PE=1 SV=1;tr|Q3TJ55|Q3TJ55_MOUSE Syntaxin-2 OS=Mus musculus OX=10090 GN=Stx2 PE=1 SV=1;tr|Q80W45|Q80W45_MOUSE Syntaxin-2 OS=Mus musculus OX=10090 GN=Stx2 PE=1 SV=1	4	3	2	2	10.7	8.3	8.3	33.177	289	289;288;289;85	NA	22.497	16.3979	16.3493	16.4453	16.438	16.4318	16.2948	16.367	16.4371	16.5387	16.6587	16.4681	16.4098	4	IAQHVEDVK;QLEITGR;TTTDDELEEMLESGK	3967	-0.0854198	1.20435	0.0624672	0.318156	0.00989548	0.0664376	0.858149	0.999788
P58466;F7AIT6	P58466;F7AIT6	2;1	2;1	2;1	Carboxy-terminal domain RNA polymerase II polypeptide A small phosphatase 1	Ctdsp1	sp|P58466|CTDS1_MOUSE Carboxy-terminal domain RNA polymerase II polypeptide A small phosphatase 1 OS=Mus musculus OX=10090 GN=Ctdsp1 PE=1 SV=1;tr|F7AIT6|F7AIT6_MOUSE Carboxy-terminal domain RNA polymerase II polypeptide A small phosphatase 1 (Fragment) OS=	2	2	2	2	8	8	8	29.266	261	261;131	NA	3.6226	14.5199	14.5835	14.5424	14.6411	14.449	14.5276	14.6033	14.6537	14.6604	14.6617	14.7324	14.6959	2	HTPVQYLLPEAK;VDDVYSVLR	3593	-0.0722203	0.749944	0.177851	0.43185	0.0152372	0.18321	0.655828	0.999788
P55065;A2A5K2;A2A5K3	P55065;A2A5K2;A2A5K3	2;2;1	2;2;1	2;2;1	Phospholipid transfer protein	Pltp	sp|P55065|PLTP_MOUSE Phospholipid transfer protein OS=Mus musculus OX=10090 GN=Pltp PE=1 SV=1;tr|A2A5K2|A2A5K2_MOUSE Phospholipid transfer protein OS=Mus musculus OX=10090 GN=Pltp PE=1 SV=1;tr|A2A5K3|A2A5K3_MOUSE Phospholipid transfer protein (Fragment) OS	3	2	2	2	3.4	3.4	3.4	54.452	493	493;441;147	NA	4.0993	15.1374	15.1373	15.2988	15.2996	15.0145	15.1214	15.0207	15.3672	15.4017	15.3444	15.3627	15.1695	2	GAFFPLK;VTSAALDLVK	1020	-0.147312	0.934159	0.11637	0.368385	-0.000357316	0.00192946	0.995567	0.999788
Q05BC3;D3Z4J9;D6RII3	Q05BC3;D3Z4J9;D6RII3	24;23;21	24;23;21	23;22;20	Echinoderm microtubule-associated protein-like 1	Eml1	sp|Q05BC3|EMAL1_MOUSE Echinoderm microtubule-associated protein-like 1 OS=Mus musculus OX=10090 GN=Eml1 PE=1 SV=1;tr|D3Z4J9|D3Z4J9_MOUSE Echinoderm microtubule-associated protein-like 1 OS=Mus musculus OX=10090 GN=Eml1 PE=1 SV=1;tr|D6RII3|D6RII3_MOUSE Echi	3	24	24	23	28.4	28.4	27.4	89.679	814	814;800;699	NA	292.7	19.6895	19.7222	19.7146	19.8308	19.7191	19.8194	19.7372	19.7894	19.916	19.8051	19.8782	19.8611	43	AEIPEQFGPIR;ARPLGQTLPLR;CLAVHPDR;DGTLVSGGGK;DGTLVSGGGKDR;DQVDSYSLEAK;DTSIMQWR;EPAFSPEEGYVK;EVVVPVTK;GNVILIGTTR;HYAGHNDDVK;IASLEQR;ITIATGQVAGTSK;KPSASLPAPSGAR;LEWVYGYR;LISWNGNYQK;LLCTGDDFGK;LNITEEQQAVLNR;QVVSVETTR;RLNITEEQQAVLNR;SALADVVRR;SHLYFWTLEGNSLNK;TTVNNGTVLPK;VQMQEDDIQLLK	4024	-0.0373182	0.439223	0.363728	0.58895	0.0303884	0.345952	0.450867	0.999788
Q8C9S4;F7CUD4	Q8C9S4	8;2	8;2	8;2	Coiled-coil domain-containing protein 186	Ccdc186	sp|Q8C9S4|CC186_MOUSE Coiled-coil domain-containing protein 186 OS=Mus musculus OX=10090 GN=Ccdc186 PE=1 SV=2	2	8	8	8	8.4	8.4	8.4	104.9	917	917;193	NA	19.438	16.5183	16.6398	16.6147	16.6904	16.4877	16.6367	16.5714	16.7118	16.7262	16.8668	16.7188	16.6471	11	ALSTQVEELK;ENLQTLGTEIER;GEQALALFEK;IEFMEDHIK;QEIEHLK;RESELLLFTEK;TYQESEEIK;YLQQELTVK	5818	-0.0745216	0.673885	0.211892	0.460372	0.0225861	0.163644	0.68605	0.999788
Q91VS7;D3YU60;E9QJW0;A0A0N4SV17;D3YVR3	Q91VS7;D3YU60;E9QJW0;A0A0N4SV17;D3YVR3	2;2;2;1;1	2;2;2;1;1	2;2;2;1;1	Microsomal glutathione S-transferase 1	Mgst1	sp|Q91VS7|MGST1_MOUSE Microsomal glutathione S-transferase 1 OS=Mus musculus OX=10090 GN=Mgst1 PE=1 SV=3;tr|D3YU60|D3YU60_MOUSE Microsomal glutathione S-transferase 1 OS=Mus musculus OX=10090 GN=Mgst1 PE=1 SV=1;tr|E9QJW0|E9QJW0_MOUSE Microsomal glutathione	5	2	2	2	16.1	16.1	16.1	17.551	155	155;102;229;46;91	NA	32.668	16.4692	16.284	16.3376	16.4541	16.2276	16.289	16.4176	16.4252	16.4984	16.5308	16.4688	16.4747	3	MMFMSSATAFQR;VFANPEDCAGFGK	1540	-0.106866	0.941938	0.114304	0.365356	0.00562784	0.0441188	0.903402	0.999788
Q9DBH0;A0A1D5RM92;Q3TXI7	Q9DBH0;A0A1D5RM92;Q3TXI7	7;7;5	5;5;3	5;5;3	NEDD4-like E3 ubiquitin-protein ligase WWP2;E3 ubiquitin-protein ligase;HECT-type E3 ubiquitin transferase	Wwp2	sp|Q9DBH0|WWP2_MOUSE NEDD4-like E3 ubiquitin-protein ligase WWP2 OS=Mus musculus OX=10090 GN=Wwp2 PE=1 SV=1;tr|A0A1D5RM92|A0A1D5RM92_MOUSE E3 ubiquitin-protein ligase OS=Mus musculus OX=10090 GN=Wwp2 PE=1 SV=1;tr|Q3TXI7|Q3TXI7_MOUSE HECT-type E3 ubiquitin	3	7	5	5	7.1	5.1	5.1	98.76	870	870;824;431	NA	4.5322	15.9902	16.1437	16.1325	16.0625	16.069	16.0635	16.0021	16.1273	16.1655	16.2073	16.1788	16.1262	6	HQPPSTNCFGGR;LLQFVTGTCR;NYEQWQSQR;QGSPGAYDR;SYEQLKEK;VTTHELK;YTSEGVR	579	-0.0772686	0.973098	0.10639	0.35868	-0.0142843	0.140031	0.724384	0.999788
O88983;Q9D0J1	O88983	8;3	8;3	8;3	Syntaxin-8	Stx8	sp|O88983|STX8_MOUSE Syntaxin-8 OS=Mus musculus OX=10090 GN=Stx8 PE=1 SV=1	2	8	8	8	33.5	33.5	33.5	26.925	236	236;130	NA	12.695	18.4906	18.5566	18.6897	18.6372	18.5109	18.5985	18.4923	18.6466	18.7256	18.778	18.7062	18.5859	14	GLGFDEIR;IIQEQDAGLDALSSIISR;LLLASFK;NEGAEPDLIR;QNLLDDLVTR;RGTPNPWLCEEPEETR;RQNLLDDLVTR;SSLMSEEAK	2938	-0.0940039	0.951182	0.111897	0.36352	0.00628766	0.0403174	0.911344	0.999788
Q61233;D3YZ25;D3YVW8;D3Z7D9;D3Z311	Q61233	21;3;3;3;3	16;3;3;3;3	16;3;3;3;3	Plastin-2	Lcp1	sp|Q61233|PLSL_MOUSE Plastin-2 OS=Mus musculus OX=10090 GN=Lcp1 PE=1 SV=4	5	21	16	16	34.4	26.8	26.8	70.148	627	627;76;101;104;121	NA	216.91	19.2143	19.3037	19.1384	19.3378	19.3098	19.3749	19.3902	19.2846	19.393	19.3802	19.4184	19.354	25	AACLPLPGYR;AECMLQQAER;ALENDPDCR;AYYHLLEQVAPK;EGESLEDLMK;EITENLMATGDLDQDGK;FSLVGIAGQDLNEGNR;GSVSDEEMMELR;IKVPVDWNR;ITNFSTDIK;ITNFSTDIKDSK;LENCNYAVDLGK;LSPEELLLR;MINLSVPDTIDER;NWMNSLGVNPR;QFVTATDVVR;TENLDDEEK;TENLDDEEKLNNAK;VNKPPYPK;WANYHLENAGCTK;YAFVNWINK	4642	0.0277739	0.23348	0.584144	0.746687	0.0406939	0.410082	0.388972	0.999788
Q71FD5;F6X469;G3UYU9;E9PWL2	Q71FD5;F6X469	5;4;1;1	5;4;1;1	4;3;0;0	E3 ubiquitin-protein ligase ZNRF2;RING-type E3 ubiquitin transferase	Znrf2	sp|Q71FD5|ZNRF2_MOUSE E3 ubiquitin-protein ligase ZNRF2 OS=Mus musculus OX=10090 GN=Znrf2 PE=1 SV=1;tr|F6X469|F6X469_MOUSE E3 ubiquitin-protein ligase ZNRF2 (Fragment) OS=Mus musculus OX=10090 GN=Znrf2 PE=1 SV=1	4	5	5	4	26.5	26.5	22.7	23.705	238	238;94;65;127	NA	24.876	15.2245	15.2404	15.3096	15.1878	14.9896	15.1632	15.0113	15.2165	15.308	15.3596	15.278	15.2625	5	DTGECAICLEELQQGDTIAR;GCIDEWFEVNR;ITYNEDVLSK;LPCLCIYHK;SLGGAVGSASGGR	5068	-0.205393	2.18069	0.00659644	0.183625	-0.0401297	0.542195	0.286949	0.999788
P30681;A0A1B0GQX9	P30681	5;2	3;0	3;0	High mobility group protein B2	Hmgb2	sp|P30681|HMGB2_MOUSE High mobility group protein B2 OS=Mus musculus OX=10090 GN=Hmgb2 PE=1 SV=3	2	5	3	3	22.9	15.2	15.2	24.162	210	210;99	NA	19.811	15.9319	15.8858	16.0796	16.2116	15.7221	15.8335	15.8997	16.2023	16.1769	16.4299	16.1956	16.0801	3	DKQPYEQK;IEHPGLSIGDTAK;LGEMWSEQSAK;MSSYAFFVQTCR;MSSYAFFVQTCREEHK	3286	-0.173588	0.810789	0.1546	0.408385	0.0917353	0.460361	0.346449	0.999788
Q8CFE2;D6RIJ8	Q8CFE2;D6RIJ8	2;1	2;1	2;1	Histone PARylation factor 1	Hpf1	sp|Q8CFE2|HPF1_MOUSE Histone PARylation factor 1 OS=Mus musculus OX=10090 GN=Hpf1 PE=1 SV=1;tr|D6RIJ8|D6RIJ8_MOUSE Histone PARylation factor 1 OS=Mus musculus OX=10090 GN=Hpf1 PE=1 SV=1	2	2	2	2	7.2	7.2	7.2	39.291	346	346;89	NA	24.814	16.235	16.0772	16.0391	16.2018	16.2793	16.0588	16.1502	16.1609	16.2784	16.4118	16.2215	16.2196	2	AVVDAASDEERLK;FSEADVSSDLRK	5866	-0.0364784	0.254164	0.556976	0.727796	0.0430494	0.309121	0.490771	0.999788
P47968	P47968	3	3	3	Ribose-5-phosphate isomerase	Rpia	sp|P47968|RPIA_MOUSE Ribose-5-phosphate isomerase OS=Mus musculus OX=10090 GN=Rpia PE=1 SV=2	1	3	3	3	9.2	9.2	9.2	32.45	303	303	NA	4.0217	14.4472	14.4251	14.3292	14.5218	14.4063	14.399	14.3972	14.5295	14.5447	14.4819	14.4508	14.5267	3	FIVIADFRK;GGGGCLTQEK;WSEVNTAIK	3428	-0.0564766	0.563526	0.273196	0.512749	-0.0301103	0.29856	0.502852	0.999788
A0A0N4SVS6;Q9D548	A0A0N4SVS6	11;1	1;0	1;0	CCHC-type zinc finger nucleic acid binding protein	Cnbp	tr|A0A0N4SVS6|A0A0N4SVS6_MOUSE Cellular nucleic acid-binding protein OS=Mus musculus OX=10090 GN=Cnbp PE=1 SV=1	2	11	1	1	57.3	8.2	8.2	18.799	171	171;170	NA	76.708	15.1615	15.1194	15.2675	15.0867	15.2792	14.9546	15.3551	15.3391	15.3324	15.3605	15.2794	15.1889	2	CGESGHLAK;CGESGHLAR;CGETGHVAINCSK;CYSCGEFGHIQK;DCDHADEQK;DCDLQEDACYNCGR;EQCCYNCGK;EQCCYNCGKPGHLAR;EREQCCYNCGK;SSNECFK;TSEVNCYR	252	0.0131232	0.0519366	0.887285	0.93912	0.0297776	0.239654	0.575898	0.999788
Q3V2R3;H7BXA9;Q80XD1;A0A0N4SVT0;A0A0N4SV96;A0A0N4SWG3;A0A0N4SV75;A0A0N4SVZ7;A0A0N4SVE7;D3YXQ4	Q3V2R3;H7BXA9;Q80XD1	15;8;8;7;6;6;4;3;1;1	15;8;8;7;6;6;4;3;1;1	13;7;7;7;6;6;3;3;1;1	Chimaerin;Beta-chimaerin	Chn2	tr|Q3V2R3|Q3V2R3_MOUSE Chimaerin OS=Mus musculus OX=10090 GN=Chn2 PE=1 SV=1;tr|H7BXA9|H7BXA9_MOUSE Beta-chimaerin (Fragment) OS=Mus musculus OX=10090 GN=Chn2 PE=1 SV=1;sp|Q80XD1|CHIO_MOUSE Beta-chimaerin OS=Mus musculus OX=10090 GN=Chn2 PE=1 SV=2	10	15	15	13	28.6	28.6	25.2	53.837	468	468;225;332;286;197;260;274;228;58;103	NA	70.97	19.3467	19.1223	19.0838	19.3313	19.2697	19.2165	19.449	19.3074	19.2963	19.3423	19.4571	19.4826	27	AAEYIAK;AALTHNDNHFNYEK;CSDCGLNVHK;EFHGIISR;ESQRQPGCYTLALR;EVENRPK;FGNQTLNYR;HVPNDCQPDLK;HVPNDCQPDLKR;MAFDRDGEK;QPGCYTLALR;SYLYQLQQEAPRPK;VSGFTEHIEDVK;VYCCDLTTLVK;YLMIHLK	4395	0.026157	0.132061	0.7378	0.849333	0.0763056	0.48811	0.325005	0.999788
Q62348	Q62348	8	8	8	Translin	Tsn	sp|Q62348|TSN_MOUSE Translin OS=Mus musculus OX=10090 GN=Tsn PE=1 SV=1	1	8	8	8	32.9	32.9	32.9	26.201	228	228	NA	159.59	19.1606	19.2398	19.3875	19.2331	18.9677	19.1906	19.0452	19.2574	19.4442	19.5783	19.2193	19.1326	20	EAVTEILGIEPDR;EAVTEILGIEPDREK;EILTLLQGVHQGTGFQDIPK;ETAAACGEK;FPAEQYYR;TKFPAEQYYR;VEEVVYDLSIR;VVQSLEQTAR	4734	-0.203241	1.63682	0.0230771	0.246656	-0.00863347	0.0304606	0.932265	0.999788
Q8CFP6	Q8CFP6	5	5	5	DnaJ homolog subfamily C member 27	Dnajc27	sp|Q8CFP6|DJC27_MOUSE DnaJ homolog subfamily C member 27 OS=Mus musculus OX=10090 GN=Dnajc27 PE=1 SV=1	1	5	5	5	20.9	20.9	20.9	30.831	273	273	NA	20.414	17.432	17.507	17.4216	17.4922	17.465	17.508	17.6034	17.5487	17.6499	17.7757	17.5562	17.6297	8	CIDESEGRLWAESK;CVAPGSEDAFK;LAVLLHPDK;RPTASSSASFTK;VISMGNAEVGK	5871	0.00633899	0.0615057	0.867949	0.928432	0.088154	0.997172	0.100653	0.999788
P83917;Q7TPM0;Q9CYJ8	P83917;Q7TPM0;Q9CYJ8	5;3;3	4;2;2	4;2;2	Chromobox protein homolog 1	Cbx1	sp|P83917|CBX1_MOUSE Chromobox protein homolog 1 OS=Mus musculus OX=10090 GN=Cbx1 PE=1 SV=1;tr|Q7TPM0|Q7TPM0_MOUSE Cbx1 protein OS=Mus musculus OX=10090 GN=Cbx1 PE=1 SV=1;tr|Q9CYJ8|Q9CYJ8_MOUSE Chromobox protein homolog 1 OS=Mus musculus OX=10090 GN=Cbx1 P	3	5	4	4	26.5	17.8	17.8	21.418	185	185;138;150	NA	18.755	17.8466	17.6666	17.7844	17.7937	17.7039	17.8052	17.846	17.9367	17.9319	18.1285	18.0403	17.9651	7	EESEKPR;IIGATDSSGELMFLMK;KEESEKPR;LTWHSYPSEDDDKK;NSDEADLVPAK	3893	-0.0117522	0.0757625	0.839919	0.913356	0.142693	1.55779	0.0276827	0.999788
P52189;Q8R435	P52189;Q8R435	3;3	3;3	3;3	Inward rectifier potassium channel 4	Kcnj4	sp|P52189|KCNJ4_MOUSE Inward rectifier potassium channel 4 OS=Mus musculus OX=10090 GN=Kcnj4 PE=1 SV=1;tr|Q8R435|Q8R435_MOUSE Inward rectifier potassium channel 4 (Fragment) OS=Mus musculus OX=10090 GN=Kcnj4 PE=1 SV=1	2	3	3	3	6.3	6.3	6.3	49.899	445	445;445	NA	13.234	16.3039	16.3632	16.5226	16.1086	16.4289	16.4082	16.3902	16.684	16.4431	17.0955	16.3897	16.2685	4	EEAGIIR;FEPVVFEEK;MLEFGSHLDLER	3493	0.0927722	0.437586	0.365102	0.58975	0.123246	0.297157	0.504479	0.999788
Q9JJ00	Q9JJ00	2	2	2	Phospholipid scramblase 1	Plscr1	sp|Q9JJ00|PLS1_MOUSE Phospholipid scramblase 1 OS=Mus musculus OX=10090 GN=Plscr1 PE=1 SV=1	1	2	2	2	5.2	5.2	5.2	35.914	328	328	NA	6.432	16.2763	16.1537	16.2541	16.4685	16.1972	16.2424	16.3743	16.4325	16.3526	16.5153	16.508	16.5053	3	FTLQNEK;SLDEESVVGK	7604	-0.037028	0.193827	0.63999	0.786189	0.0807574	0.568884	0.269846	0.999788
Q68EF8	Q68EF8	1	1	1	Rap guanine nucleotide exchange factor-like 1	Rapgefl1	sp|Q68EF8|RPGFL_MOUSE Rap guanine nucleotide exchange factor-like 1 OS=Mus musculus OX=10090 GN=Rapgefl1 PE=1 SV=2	1	1	1	1	1.7	1.7	1.7	73.694	662	662	NA	3.6008	14.7256	14.9477	14.9276	14.7414	15.0865	15.0544	14.9821	14.9914	15.0108	15.0127	15.0327	15.0451	1	TLVDGLVNIEK	4818	0.133265	1.27948	0.0525434	0.30742	0.0882256	0.834377	0.146428	0.999788
Q9CR41	Q9CR41	4	4	4	Huntingtin-interacting protein K	Hypk	sp|Q9CR41|HYPK_MOUSE Huntingtin-interacting protein K OS=Mus musculus OX=10090 GN=Hypk PE=1 SV=2	1	4	4	4	39.5	39.5	39.5	14.679	129	129	NA	211.11	16.0873	16.3643	16.774	16.5868	16.0484	16.1835	16.0545	16.6346	16.7473	16.6412	16.5561	16.2397	6	EHMGNVVEALIALTN;EIQSSNLETAMSVIGDRR;HDSGAADLER;VTDYAEEK	6958	-0.283365	0.843096	0.143517	0.398266	-0.00828306	0.0179392	0.959535	0.999788
Q61838;D3YUI3	Q61838	33;4	33;4	31;4	Pregnancy zone protein;Alpha-2-macroglobulin 165 kDa subunit;Alpha-2-macroglobulin 35 kDa subunit	Pzp	sp|Q61838|PZP_MOUSE Pregnancy zone protein OS=Mus musculus OX=10090 GN=Pzp PE=1 SV=3	2	33	33	31	24.4	24.4	23.4	165.85	1495	1495;233	NA	323.31	21.5356	21.5308	21.36	21.6877	21.5085	21.3007	21.3483	21.5111	21.6839	21.7143	21.4293	21.3508	89	AAPLSLCALTAVDQSVLLLKPEAK;AESPVFVQTDKPIYK;AESPVFVQTDKPIYKPGQIVK;AFAQAQSHIFIEK;AINYLISGYQR;ALLAYAFALAGNK;ALSFYQPR;APFALQVNTLPLNFDK;DLSSSDLSTASK;DLTFYYLIK;EVLVTIESSGTFSK;GEAFTLK;GSGSGCVYLQTSLK;IEHSFEVK;IHYLLNEDIMK;IKEEGTGIELTGIGSCEIANALSK;LLLQEVR;LLTDQAVDK;LPDLPGNYVTK;LQDQPNIQR;LTEVPALVHK;MVSGFIPMKPSVK;NLKPAPIK;RSELLESLNK;SELLESLNK;SVIVEPEGIEK;TEVNTNHVLIYIEK;TFHVNSGNR;TVQGAFFGVPVYK;TVSWAVTPK;VPDTITE…	4701	-0.183116	1.35867	0.0437856	0.291101	-0.0759387	0.334924	0.462462	0.999788
Q69Z99;A0A0J9YTU9;A0A0J9YTW0;A0A0J9YV10;A0A0J9YU29	Q69Z99;A0A0J9YTU9	15;13;7;6;2	15;13;7;6;2	15;13;7;6;2	Zinc finger protein 512	Znf512;Zfp512	sp|Q69Z99|ZN512_MOUSE Zinc finger protein 512 OS=Mus musculus OX=10090 GN=Znf512 PE=2 SV=2;tr|A0A0J9YTU9|A0A0J9YTU9_MOUSE Zinc finger protein 512 OS=Mus musculus OX=10090 GN=Zfp512 PE=1 SV=1	5	15	15	15	33.8	33.8	33.8	63.908	562	562;506;222;226;72	NA	302.78	19.9834	20.0975	20.0926	20.1161	19.9833	20.094	20.0962	20.1622	20.2438	20.3991	20.2225	20.163	28	AGDEVDEPSERER;AGLAYHMR;EASELEK;EPPVYAAGSMEEK;EQGGNEELVGPDPEPVPAQPQK;GSVSCPTCQAVGR;IAVYHLQELASAELTK;IKPAATSQVEGAGEK;IQCPNQGCEAVYSSVSGLK;KEPPVYAAGSMEEK;LGAVTATPGPTSLK;QEEDEDYRELPQK;QLHSLAGMK;VLQDLVPDDRK;YTRPGLPTFSQEVLHK	4834	-0.0535438	0.565232	0.272125	0.512039	0.0902006	0.878857	0.132173	0.999788
E9Q9C5;P63082	E9Q9C5;P63082	1;1	1;1	1;1	V-type proton ATPase proteolipid subunit;V-type proton ATPase 16 kDa proteolipid subunit c	Atp6v0c	tr|E9Q9C5|E9Q9C5_MOUSE V-type proton ATPase proteolipid subunit (Fragment) OS=Mus musculus OX=10090 GN=Atp6v0c PE=1 SV=1;sp|P63082|VATL_MOUSE V-type proton ATPase 16 kDa proteolipid subunit OS=Mus musculus OX=10090 GN=Atp6v0c PE=1 SV=1	2	1	1	1	12	12	12	15.265	150	150;155	NA	76.174	20.1781	20.2161	20.3345	20.255	20.0805	20.0564	20.1162	20.1394	20.2698	20.2841	20.3344	20.2709	35	SGTGIAAMSVMRPELIMK	2127	-0.213396	3.30112	0.000499897	0.10183	-0.0499757	0.682264	0.207843	0.999788
Q9DC29	Q9DC29	3	2	2	ATP-binding cassette sub-family B member 6	Abcb6	sp|Q9DC29|ABCB6_MOUSE ATP-binding cassette sub-family B member 6, mitochondrial OS=Mus musculus OX=10090 GN=Abcb6 PE=1 SV=1	1	3	2	2	4.4	3.4	3.4	93.769	842	842	NA	5.9018	13.1764	13.2125	13.2911	13.299	13.1833	13.3098	13.2038	13.3298	13.3032	13.4279	13.3335	13.2845	3	EVPAGPEELSWAAGPR;TTIVIAHR;YYGAEGYEVDRYR	7410	-0.0450195	0.469429	0.33929	0.568147	-0.00554414	0.0468398	0.89776	0.999788
Q8BWP8	Q8BWP8	2	2	2	Beta-1,4-glucuronyltransferase 1	B4gat1	sp|Q8BWP8|B4GA1_MOUSE Beta-1,4-glucuronyltransferase 1 OS=Mus musculus OX=10090 GN=B4gat1 PE=1 SV=1	1	2	2	2	8.2	8.2	8.2	47.384	415	415	NA	5.7256	13.7086	13.8064	13.9689	13.8621	13.4408	13.6252	13.364	13.8968	13.9513	13.988	13.8999	13.7748	2	TALASGGVLDASGDYR;YEAAVPDPREPGEFALLR	5656	-0.312142	1.61172	0.0244503	0.248097	-0.0316838	0.198501	0.633138	0.999788
A2AQW2;A2APV2;E9PXE6;F8VPR2;Q6ZPF4;D3Z7A7	A2AQW2;A2APV2;E9PXE6;F8VPR2	31;30;30;30;7;7	31;30;30;30;7;7	25;25;25;25;5;5	Formin-like protein 2	Fmnl2	tr|A2AQW2|A2AQW2_MOUSE Formin-like protein 2 OS=Mus musculus OX=10090 GN=Fmnl2 PE=1 SV=2;sp|A2APV2|FMNL2_MOUSE Formin-like protein 2 OS=Mus musculus OX=10090 GN=Fmnl2 PE=1 SV=2;tr|E9PXE6|E9PXE6_MOUSE Formin-like protein 2 OS=Mus musculus OX=10090 GN=Fmnl2	6	31	31	25	25	25	21.6	123.19	1085	1085;1086;1034;1083;1028;1027	NA	150.74	20.0777	20.1166	20.0451	20.1445	20.1811	20.1758	20.1663	20.1058	20.2316	20.1646	20.2618	20.2709	46	AAAVSLENVLLDVK;AHNVPLK;AIHVFDLK;AQGPAIDLSSSK;DANTQVHTLR;DNRHVYEGK;EFLLHNEGK;EFLNEENK;FLPTENEVK;GAVYGFK;GYLDPAVTR;IAQDAFDDVVK;LGLDEYLDK;LLEQEALMEQQDAK;LQDTENEAMSK;NLAITLR;NLAITLRK;NPPHTYIQK;QAEEENELRK;QEQALMEK;QTLLHYISNVVK;RQQQELIAELR;SADEICK;TNHIGWVR;TVPFTAR;VQESTQVLR;VTLLEANR;WELICDQER;WELICDQERFQVK;YFGENPK;YNTLPSR	1203	-0.00421107	0.0477487	0.895883	0.944833	0.0416463	0.594453	0.254418	0.999788
Q99J77	Q99J77	11	11	11	Sialic acid synthase	Nans	sp|Q99J77|SIAS_MOUSE Sialic acid synthase OS=Mus musculus OX=10090 GN=Nans PE=1 SV=1	1	11	11	11	35.7	35.7	35.7	40.024	359	359	NA	38.903	18.7326	18.7712	18.8279	18.8179	18.7267	18.8095	18.7371	18.8192	18.9165	18.9485	18.884	18.8141	18	ALERPYTSK;ALGSPTK;ECGADCAK;GRPMVISSGMQSMDTMK;GYPPEDIFNLAGK;HLEFSHDQYK;HPCFIIAEIGQNHQGDIDVAK;PLELELCPGR;QLLPCEMACNEK;VGSGDTNNFPYLEK;VISEYQK	6668	-0.0770579	1.26927	0.0537931	0.30742	0.0047611	0.0458455	0.899818	0.999788
Q9Z1D1	Q9Z1D1	10	10	10	Eukaryotic translation initiation factor 3 subunit G	Eif3g	sp|Q9Z1D1|EIF3G_MOUSE Eukaryotic translation initiation factor 3 subunit G OS=Mus musculus OX=10090 GN=Eif3g PE=1 SV=2	1	10	10	10	25.3	25.3	25.3	35.638	320	320	NA	61.939	17.6603	17.8116	18.1139	17.8936	17.6961	17.7932	17.6466	18.0425	18.0706	18.1689	17.9973	17.8333	14	ADDNATIR;DTLGPMQK;EDLNCQEEEDPMNK;EKLPGELEPVQAAQSK;ELAEQLGLSTGEK;ELAEQLGLSTGEKEK;EVINGNIK;GDHWTTR;LPGELEPVQAAQSK;YVPPSLR	7945	-0.137094	0.588524	0.257915	0.500233	0.0469425	0.179859	0.660909	0.999788
Q6P069	Q6P069	8	8	8	Sorcin	Sri	sp|Q6P069|SORCN_MOUSE Sorcin OS=Mus musculus OX=10090 GN=Sri PE=1 SV=1	1	8	8	8	40.4	40.4	40.4	21.627	198	198	NA	147.51	19.5908	19.5949	19.6139	19.7015	19.6121	19.5813	19.6228	19.6342	19.7278	19.723	19.6932	19.8057	25	ALTDSFR;ALTDSFRR;ALTTMGFR;CLTQSGIAGGYKPFNLETCR;ITFDDYIACCVK;LSPQTVNSVAK;QHFISFDSDR;SGTVDPQELQK	4906	-0.0766424	1.40147	0.0396762	0.282379	0.0164204	0.179911	0.660829	0.999788
Q80XD3;Q45FE2	Q80XD3;Q45FE2	18;10	1;1	1;1		Rgs7	tr|Q80XD3|Q80XD3_MOUSE Regulator of G-protein-signaling 7 OS=Mus musculus OX=10090 GN=Rgs7 PE=1 SV=1;tr|Q45FE2|Q45FE2_MOUSE Regulator of G-protein signaling 7 isoform A (Fragment) OS=Mus musculus OX=10090 GN=Rgs7 PE=1 SV=1	2	18	1	1	37.4	1.9	1.9	55.014	470	470;191	0.00081833	2.5703	15.3416	15.0107	14.6445	15.4846	15.3496	14.8445	15.0094	15.0466	15.0675	15.2174	14.8211	15.0096	1	AFWDVHRPVPGCVNTTEVDIK;ARLELADYEAESLAR;DDGTFYR;EPGRYTFEDAQEHIYK;FLESEFSSENLR;FWLAVEDLKR;ILDSQER;LELADYEAESLAR;LLHAVLSPR;MEDVIAR;SSAYQELLQAK;SVYGLQNDIR;TTQNVKEPGR;TTQNVKEPGRYTFEDAQEHIYK;VQEIWQEFLAPGAPSAINLDSK;WGFGMDEALKDPVGR;YTFEDAQEHIYK;YWQIQLDR	5255	-0.117421	0.264939	0.543327	0.717156	-0.192746	0.516907	0.304153	0.999788
Q8CC27;C7IVS7	Q8CC27;C7IVS7	11;11	7;7	7;7	Voltage-dependent L-type calcium channel subunit beta-2	Cacnb2	sp|Q8CC27|CACB2_MOUSE Voltage-dependent L-type calcium channel subunit beta-2 OS=Mus musculus OX=10090 GN=Cacnb2 PE=1 SV=1;tr|C7IVS7|C7IVS7_MOUSE Calcium channel voltage-dependent subunit beta 2 OS=Mus musculus OX=10090 GN=Cacnb2 PE=1 SV=1	2	11	7	7	15.7	10.1	10.1	73.148	655	655;605	NA	7.738	16.682	16.7858	16.9356	16.7258	16.6933	16.7763	16.7176	16.8406	16.9533	16.9764	16.9873	16.8667	8	ALFDFLK;DQDHNECIK;EGCEIGFIPSPVK;EGEVISK;FNNDWWIGR;GYEVTDMMQK;HLNVQMVAADK;QAQAQLEK;RNEAGEWNR;SSLAEVQSEIER;SVLNNPSK	1499	-0.0861512	0.743668	0.18044	0.434113	0.0621496	0.521165	0.301186	0.999788
P41778;D9J2V6;O35317;O35984;B2FDH3;H3BK27;G3UXL9;Q3UR63;V9GXB8	P41778;D9J2V6;O35317	5;5;3;1;1;1;1;1;1	5;5;3;1;1;1;1;1;1	5;5;3;1;1;1;1;1;1	Pre-B-cell leukemia transcription factor 1;Pre-B-cell leukemia transcription factor 3	Pbx1;Pbx3	sp|P41778|PBX1_MOUSE Pre-B-cell leukemia transcription factor 1 OS=Mus musculus OX=10090 GN=Pbx1 PE=1 SV=2;tr|D9J2V6|D9J2V6_MOUSE Pre-B-cell leukemia transcription factor 1 OS=Mus musculus OX=10090 GN=Pbx1 PE=1 SV=1;sp|O35317|PBX3_MOUSE Pre-B-cell leukemia	9	5	5	5	12.6	12.6	12.6	46.625	430	430;339;434;430;96;128;147;348;370	NA	9.6107	16.8843	16.8365	16.7785	16.802	17.0246	17.0077	17.1963	17.034	16.933	17.4975	16.9374	16.9794	5	FSSIQMQLK;GAQEEEPTDPQLMR;LDNMLLAEGVAGPEK;QIYHTELEK;TRPISPK	1794	0.179224	2.30248	0.00498332	0.174709	0.159678	0.65114	0.223285	0.999788
A2AE27;Q9DBT5	A2AE27;Q9DBT5	34;32	34;32	33;31	AMP deaminase 2	Ampd2	tr|A2AE27|A2AE27_MOUSE AMP deaminase OS=Mus musculus OX=10090 GN=Ampd2 PE=1 SV=1;sp|Q9DBT5|AMPD2_MOUSE AMP deaminase 2 OS=Mus musculus OX=10090 GN=Ampd2 PE=1 SV=1	2	34	34	33	36.4	36.4	36.4	94.695	824	824;798	NA	323.31	20.8806	20.8455	20.871	20.8679	20.8006	20.8226	20.9009	20.92	21.0258	21.2193	20.9631	20.9182	74	AGLQASAAAPEAR;CGVPFTDLLDAAK;EGPEGNDIR;EGPEGNDIRR;EIAEELFSR;EVMADLEESK;FQMHVLLNEMK;GVVHVYTR;HFPLDLR;HLEEIVHVEQGR;HLEEIVHVEQGREQTLR;LEPDILLR;LQYLSSK;LSSCDMCELAR;NPLPEYLSR;QISQDVK;RAGLQASAAAPEAR;SAPYEFPEESPIEQLEER;SAPYEFPEESPIEQLEERR;SGLGASPLQSAR;SHWLGPNYTK;SLAESELR;SLPGNAPCLK;SRDEWDK;TDSDSDLQLYK;TDSDSDLQLYKEQGEGQGDR;TNVPDIR;VIISGEEK;WLVQVPR;YFAHIIK;YLQQLAEKPLETR;YMALSLQSFCPTTR;YNPIGESVLR;YQNAELR	1084	-0.0736201	1.27424	0.053182	0.30742	0.0722186	0.573907	0.266743	0.999788
B2RW07;D3Z7I2;F6X2K7;F7C0E4	B2RW07;D3Z7I2;F6X2K7;F7C0E4	1;1;1;1	1;1;1;1	1;1;1;1		Atxn7l1	tr|B2RW07|B2RW07_MOUSE Ataxin 7-like 1 OS=Mus musculus OX=10090 GN=Atxn7l1 PE=1 SV=1;tr|D3Z7I2|D3Z7I2_MOUSE Ataxin-7-like protein 1 OS=Mus musculus OX=10090 GN=Atxn7l1 PE=1 SV=1;tr|F6X2K7|F6X2K7_MOUSE Ataxin-7-like protein 1 OS=Mus musculus OX=10090 GN=Atx	4	1	1	1	1.9	1.9	1.9	78.022	739	739;741;824;927	0.009971	1.3821	16.202	16.2526	16.1439	16.3176	16.2387	16.3251	16.1711	16.3631	16.4006	16.2338	16.3771	16.4385	2	PLAFCSFGSRLMGR	1430	-0.014978	0.10626	0.782961	0.877498	0.032112	0.252067	0.559672	0.999788
A0A498WGS3	A0A498WGS3	13	1	1	Myelin basic protein	Mbp	tr|A0A498WGS3|A0A498WGS3_MOUSE Myelin basic protein OS=Mus musculus OX=10090 GN=Mbp PE=1 SV=1	1	13	1	1	60.7	6	6	16.537	150	150	0.00028393	3.3294	20.4526	20.4893	20.1915	20.4773	20.6803	20.6939	20.5651	20.3972	20.6464	20.4144	20.6158	20.6694	48	DSRSGSPMAR;DTGILDSIGR;FFSGDRGAPK;FSWGGRDSR;HRDTGILDSIGR;NIVTPRTPPPSQGK;SGSPMAR;SQHGRTQDENPVVHFFK;TPPPSQGK;TQDENPVVHFFK;TQDENPVVHFFKNIVTPR;TTHYGSLPQK;YLATASTMDHAR	911	0.114497	0.649129	0.224321	0.469125	0.089519	0.52213	0.300518	0.999788
Q9R0A1;A0A338P673;A9C437;D6RFS3	Q9R0A1;A0A338P673;A9C437;D6RFS3	8;8;8;4	8;8;8;4	8;8;8;4	Chloride channel protein 2	Clcn2	sp|Q9R0A1|CLCN2_MOUSE Chloride channel protein 2 OS=Mus musculus OX=10090 GN=Clcn2 PE=1 SV=2;tr|A0A338P673|A0A338P673_MOUSE Chloride channel protein OS=Mus musculus OX=10090 GN=Clcn2 PE=1 SV=1;tr|A9C437|A9C437_MOUSE Chloride channel protein OS=Mus musculus	4	8	8	8	11.6	11.6	11.6	99.446	908	908;864;891;533	NA	42.437	16.9435	16.9034	16.9393	17.0086	17.236	17.0995	17.3034	17.09	17.0607	17.0381	17.1809	17.148	9	AAATAAAAAAAAAGEGMEPR;AIEGSVTAQGVK;ALQYEQTLMYGR;AQLSPPSDQESPPSSETSIR;IDPAPFQLVER;KLPYLPELGWGR;LGGPEPWK;YTQELGAFAK	790	0.172182	1.95707	0.0110391	0.201487	0.0564222	0.717066	0.191838	0.999788
B1AWC9;B1AWC8;B1AWD0;Q3TTI9;Q6IQY6;B1AWD1;G3UWT3;G3UZ46	B1AWC9;B1AWC8;B1AWD0;Q3TTI9;Q6IQY6;B1AWD1	14;12;9;8;8;7;3;2	2;0;0;0;0;0;2;0	2;0;0;0;0;0;2;0	Phosphodiesterase;3,5-cyclic-AMP phosphodiesterase	Pde4b	tr|B1AWC9|B1AWC9_MOUSE Phosphodiesterase OS=Mus musculus OX=10090 GN=Pde4b PE=1 SV=1;tr|B1AWC8|B1AWC8_MOUSE Phosphodiesterase OS=Mus musculus OX=10090 GN=Pde4b PE=1 SV=1;tr|B1AWD0|B1AWD0_MOUSE Phosphodiesterase OS=Mus musculus OX=10090 GN=Pde4b PE=1 SV=1;t	8	14	2	2	19.6	2.9	2.9	83.301	736	736;659;564;484;503;402;166;161	NA	16.751	14.6675	14.9704	15.6246	15.2282	14.5483	14.7103	14.5112	15.3378	15.3323	15.3629	15.2534	14.8492	2	DYFECSLSK;ELEDLNK;FGVNTENEDHLAK;FGVNTENEDHLAKELEDLNK;GMEISPMCDK;IMEEFFQQGDKER;LLQEEHCDIFQNLTK;NNFTLLTNLHGAPNK;QQLMTQISGVK;SDSDYDLSPK;SRDCQGLMEK;SVMAVTADDNLK;SVSEMASNK;VSLQEESYQK	1367	-0.405327	0.885829	0.130068	0.384768	-0.0244336	0.0425311	0.906711	0.999788
P00397	P00397	2	2	2	Cytochrome c oxidase subunit 1	Mtco1	sp|P00397|COX1_MOUSE Cytochrome c oxidase subunit 1 OS=Mus musculus OX=10090 GN=Mtco1 PE=1 SV=2	1	2	2	2	8	8	8	56.909	514	514	NA	48.177	16.6991	16.517	16.392	16.9833	16.5954	16.3278	16.4131	16.6009	16.5657	16.5374	16.3022	16.4684	3	REVMSVSYASTNLEWLHGCPPPYHTFEEPTYVK;WLFSTNHK	2955	-0.224118	0.94666	0.113068	0.365202	-0.280598	1.29718	0.0504451	0.999788
Q9R1B9;G3UY21;A0A140T8T2;G3UYX7;G3X909;G3UZ61;G3UWQ3;G3UZW0;Q9WVB4	Q9R1B9;G3UY21;A0A140T8T2;G3UYX7	7;7;7;7;3;2;1;1;1	7;7;7;7;3;2;1;1;1	7;7;7;7;3;2;1;1;1	Slit homolog 2 protein;Slit homolog 2 protein N-product;Slit homolog 2 protein C-product	Slit2	sp|Q9R1B9|SLIT2_MOUSE Slit homolog 2 protein OS=Mus musculus OX=10090 GN=Slit2 PE=2 SV=2;tr|G3UY21|G3UY21_MOUSE Slit homolog 2 protein OS=Mus musculus OX=10090 GN=Slit2 PE=1 SV=1;tr|A0A140T8T2|A0A140T8T2_MOUSE Slit homolog 2 protein OS=Mus musculus OX=1009	9	7	7	7	4.7	4.7	4.7	168.78	1521	1521;1525;1533;1542;851;118;150;255;1523	NA	7.7157	16.6177	16.4778	16.5191	16.6371	16.4634	16.5224	16.4805	16.6704	16.731	16.6962	16.7884	16.6498	7	ESYLQIPSAK;GAFQDLK;IVTGNPRCQK;LDLSENQIQAIPR;LLLTTPSK;NLYINSELQDFRK;QQGYAACQTTK	505	-0.089316	0.830872	0.147614	0.402009	0.0520878	0.547395	0.283534	0.999788
G5E863;E9PX01	G5E863	28;11	19;11	0;0	Glutamate receptor	Gria4	tr|G5E863|G5E863_MOUSE Glutamate receptor 4 OS=Mus musculus OX=10090 GN=Gria4 PE=1 SV=1	2	28	19	NA	29.4	19.1	NA	100.82	902	902;433	NA	222.44	19.9573	20.0581	20.0675	20.2299	20.0178	20.0596	20.1562	20.2163	20.165	20.213	20.217	20.1824	33	AVHTGTAIR;EYPGSETPPK;FAFLLESTMNEYIEQR;FVIDCEIER;GYGVATPK;IAIVPDGK;IQGLTGNVQFDHYGR;IWNGMVGELVYGK;KNHEMFEGNDKYEGYCVDLASEIAK;LDQREYPGSETPPK;LNEQGLLDK;LNEQGLLDKLK;LQNILEQIVSVGK;LTFSEAIR;MVSPIESAEDLAK;NAVNLAVLK;NHEMFEGNDK;NTDQEYTAFR;QLLEELDR;QLLEELDRR;QLLEELDRRQEK;QTEIAYGTLDSGSTK;RGNAGDCLANPAAPWGQGIDMER;SAEPSVFTR;VGGNLDSK;VGYWNDMDK;VLTPDCPK;YEGYCVDLASEIAK	2535	-0.0311049	0.189847	0.645882	0.789459	0.0215632	0.157749	0.695427	0.999788
Q9DBG6;A2ACG7	Q9DBG6;A2ACG7	15;15	15;15	15;15	Dolichyl-diphosphooligosaccharide--protein glycosyltransferase subunit 2	Rpn2	sp|Q9DBG6|RPN2_MOUSE Dolichyl-diphosphooligosaccharide--protein glycosyltransferase subunit 2 OS=Mus musculus OX=10090 GN=Rpn2 PE=1 SV=1;tr|A2ACG7|A2ACG7_MOUSE Dolichyl-diphosphooligosaccharide--protein glycosyltransferase subunit 2 OS=Mus musculus OX=1009	2	15	15	15	27.6	27.6	27.6	69.062	631	631;615	NA	271.23	19.3398	19.469	19.6426	19.5852	19.2874	19.4058	19.3601	19.6235	19.628	19.6782	19.5836	19.4892	27	DQSIAPK;FELDTSER;ISTEVGITNVDLSTVDK;LMDHVGTEPSMK;LSSGYYDFSVR;MLAQHAVK;NFESLSEAFSVASAAAALSQNR;NIVEEIEDLVAR;QEIQHLFR;QEIQHLFREPEK;TGQEVVFVAEPDNK;TGQEVVFVAEPDNKNVYK;TPFSLVGNVFELNFK;YHVPVVVVPEGSTSDTQEQAILR;YIANTVELR	1072	-0.153569	0.940741	0.11462	0.366209	-0.0104754	0.0536828	0.883725	0.999788
Q60710;F6TVP2;E9PYG9	Q60710;F6TVP2;E9PYG9	16;15;13	16;15;13	15;14;12	Deoxynucleoside triphosphate triphosphohydrolase SAMHD1	Samhd1	sp|Q60710|SAMH1_MOUSE Deoxynucleoside triphosphate triphosphohydrolase SAMHD1 OS=Mus musculus OX=10090 GN=Samhd1 PE=1 SV=3;tr|F6TVP2|F6TVP2_MOUSE Deoxynucleoside triphosphate triphosphohydrolase SAMHD1 (Fragment) OS=Mus musculus OX=10090 GN=Samhd1 PE=1 SV=	3	16	16	15	23.6	23.6	22.2	75.892	658	658;631;582	NA	83.191	18.2113	18.1606	18.2276	18.2383	18.1788	18.1734	18.1989	18.2616	18.3288	18.3639	18.305	18.2803	19	ADPYVEITGTAGK;APDVELK;DSLWPYK;EEYERLPQEVAK;EQIMGPPITPVK;EQVSQLLPEK;EVGNLYDMFHTR;ICEVEYK;LPQEVAK;MIECIQQLSQSR;SFLYEIVSNKR;SLDAAGK;TSSCLQEVSK;VFNDPIHGHIEFHPLLIR;VLDIFRDNK;YLGETQPK	4574	-0.0684684	1.28117	0.0523392	0.30742	0.00995982	0.130774	0.739991	0.999788
Q6PE01	Q6PE01	12	12	12	U5 small nuclear ribonucleoprotein 40 kDa protein	Snrnp40	sp|Q6PE01|SNR40_MOUSE U5 small nuclear ribonucleoprotein 40 kDa protein OS=Mus musculus OX=10090 GN=Snrnp40 PE=1 SV=1	1	12	12	12	35.2	35.2	35.2	39.275	358	358	NA	183.49	19.4718	19.4275	19.4905	19.4974	19.4918	19.4909	19.5803	19.5467	19.5395	19.6566	19.6202	19.703	23	CSWSPDGSK;FVYVWDTTSR;GPELPLVPVK;GPQLVCTGSDDGTVK;HELLLGAAGAGPGAGPQQATPGALLQAGPPR;IAAGSADRFVYVWDTTSR;IFQGNVHNFEK;KGPELPLVPVK;RGPQLVCTGSDDGTVK;TVAVWDSETGER;VWDLRQNK;VWDVRPFAPK	4982	-0.00811168	0.0985791	0.796931	0.887875	0.0616744	0.842143	0.143833	0.999788
Q63810;Q63811	Q63810	10;1	10;1	10;1	Calcineurin subunit B type 1	Ppp3r1	sp|Q63810|CANB1_MOUSE Calcineurin subunit B type 1 OS=Mus musculus OX=10090 GN=Ppp3r1 PE=1 SV=3	2	10	10	10	72.4	72.4	72.4	19.3	170	170;179	NA	290.99	20.7039	20.9437	21.2958	20.8489	20.6866	20.7775	20.6394	21.1218	21.0707	21.0807	20.9789	20.7386	53	DTQLQQIVDK;EFIEGVSQFSVK;IYDMDKDGYISNGELFQVLK;LDLDNSGSLSVEEFMSLPELQQNPLVQR;MMVGNNLK;MMVGNNLKDTQLQQIVDK;TIINADK;TIINADKDGDGR;TIINADKDGDGRISFEEFCAVVGGLDIHK;VIDIFDTDGNGEVDFK	4755	-0.210569	0.738014	0.182804	0.435598	-0.0735855	0.234302	0.58304	0.999788
A0A1L1SQP7;A0A668KMA7	A0A1L1SQP7	24;1	1;0	1;0		Shank2	tr|A0A1L1SQP7|A0A1L1SQP7_MOUSE SH3 and multiple ankyrin repeat domains protein 2 (Fragment) OS=Mus musculus OX=10090 GN=Shank2 PE=1 SV=1	2	24	1	1	28.9	1.3	1.3	90.464	816	816;70	0.0014665	2.2206	14.3973	14.4192	14.3154	14.5711	14.4609	14.5022	14.6313	14.6128	14.6264	14.7488	14.5383	14.7149	1	APTTALTLR;ATTEKPGGVK;DGMTALHK;DNEGFGFVLR;DSLSTFEYPGPR;EAPAYSNR;ETDIVPLAPTR;FNPDATVWVAK;GHIGWFPAECVEEVQCKPR;KDNEGFGFVLR;LFVAVKPYQPQVDGEIPLHR;LGGTAEDGK;LGGTAEDGKR;LYSAVPGR;NGGAHLDFR;NLDPDDTAR;NLDPDDTARK;QGGNHLILK;QVVNMIR;RPPNTLAAPR;SLGSYTPGPR;SLSPQLLQQTPSKPDGATK;TGDFLIEVNNENVVK;VVIQDLQQTK	591	0.0671174	0.516746	0.304266	0.540374	0.130686	1.12787	0.0744959	0.999788
Q923G2;A0A338P6I2;A0A338P6B4;A0A338P6M3	Q923G2;A0A338P6I2;A0A338P6B4	5;5;4;1	5;5;4;1	5;5;4;1	DNA-directed RNA polymerases I, II, and III subunit RPABC3	Polr2h	sp|Q923G2|RPAB3_MOUSE DNA-directed RNA polymerases I, II, and III subunit RPABC3 OS=Mus musculus OX=10090 GN=Polr2h PE=1 SV=3;tr|A0A338P6I2|A0A338P6I2_MOUSE DNA-directed RNA polymerases I, II, and III subunit RPABC3 OS=Mus musculus OX=10090 GN=Polr2h PE=1	4	5	5	5	34.7	34.7	34.7	17.143	150	150;143;108;91	NA	16.146	17.2528	17.3181	17.4179	17.4527	17.0778	17.2736	17.2382	17.3282	17.4221	17.4911	17.4622	17.3868	6	ADQFEYVMYGK;IEGDETSTEAATR;LHCESESFK;LQGDANNLHGFEVDSR;VYRIEGDETSTEAATR	797	-0.192418	1.78703	0.0163295	0.221968	-0.0213477	0.174059	0.669793	0.999788
P37804;A0A1L1STN8	P37804;A0A1L1STN8	19;11	18;11	18;11	Transgelin	Tagln	sp|P37804|TAGL_MOUSE Transgelin OS=Mus musculus OX=10090 GN=Tagln PE=1 SV=3;tr|A0A1L1STN8|A0A1L1STN8_MOUSE Transgelin (Fragment) OS=Mus musculus OX=10090 GN=Tagln PE=1 SV=1	2	19	18	18	81.1	77.6	77.6	22.576	201	201;109	NA	257.86	20.3538	19.9804	20.0337	20.0664	20.1071	19.825	19.9107	20.1247	19.8605	20.0881	20.0217	19.9711	43	AAEDYGVIK;DFTDSQLQEGK;DMAAVQR;GASQAGMTGYGRPR;GDPNWFMK;GPSYGMSR;HVIGLQMGSNR;KYDEELEER;LVEWIVVQCGPDVGRPDR;LVNSLYPEGSK;LVNSLYPEGSKPVK;LVNSLYPEGSKPVKVPENPPSMVFK;NGVILSK;QMEQVAQFLK;RDFTDSQLQEGK;TDMFQTVDLYEGK;TLMALGSLAVTK;VPENPPSMVFK;YDEELEER	3341	-0.18248	1.00776	0.0982287	0.351665	-0.217639	1.47868	0.0332143	0.999788
Q9CY34;Q3UWQ3	Q9CY34	3;1	3;1	3;1	NEDD8-conjugating enzyme UBE2F	Ube2f	sp|Q9CY34|UB2FA_MOUSE NEDD8-conjugating enzyme UBE2F OS=Mus musculus OX=10090 GN=Ube2f PE=1 SV=1	2	3	3	3	21.6	21.6	21.6	21.11	185	185;185	NA	47.555	16.9092	16.8976	17.079	16.9536	16.6456	16.8745	16.7248	17.1415	17.1573	17.1594	16.9809	16.932	5	EHSIDGTGWAPTR;LHCFQLTVSPDEGYYQGGK;VHFPDPNK	7056	-0.174258	0.898246	0.126402	0.381687	-0.00391535	0.020669	0.953523	0.999788
Q99L85;J3QMW4;J3QJV1;B1AR48;F8WIE7	Q99L85	3;1;1;1;1	3;1;1;1;1	3;1;1;1;1	Elongator complex protein 5	Elp5	sp|Q99L85|ELP5_MOUSE Elongator complex protein 5 OS=Mus musculus OX=10090 GN=Elp5 PE=2 SV=1	5	3	3	3	9.3	9.3	9.3	33.497	300	300;23;63;115;140	NA	16.575	16.3711	16.4538	16.5233	16.464	16.3397	16.4122	16.2778	16.5307	16.5932	16.6292	16.5563	16.5079	3	ALLHPVPSR;DSVEWEGR;VDQTSASILCR	6737	-0.123452	1.20003	0.0630914	0.318713	0.0172987	0.169733	0.676499	0.999788
P59114	P59114	11	11	11	mRNA (2-O-methyladenosine-N(6)-)-methyltransferase	Pcif1	sp|P59114|CAPAM_MOUSE mRNA (2-O-methyladenosine-N(6)-)-methyltransferase OS=Mus musculus OX=10090 GN=Pcif1 PE=1 SV=1	1	11	11	11	18.1	18.1	18.1	80.504	706	706	NA	51.457	17.4159	17.2983	17.3882	17.5187	17.3947	17.3684	17.5053	17.5876	17.5465	17.7537	17.5763	17.5069	14	DSVEGICSK;EGIEPPRESFNR;ENNIPEEVEASELEPR;ESRPYYFNR;GPSEVLPPHPDVELLR;HQLVLPAFEHEYR;IWGSSTEDK;LQELTAAYK;LVYCYPVR;QYCSAFPDTDGYFGSR;YSCVDDSAFER	3609	-0.00293639	0.0162819	0.963204	0.980771	0.0889367	0.695256	0.201718	0.999788
Q9Z1Q5	Q9Z1Q5	8	8	8	Chloride intracellular channel protein 1	Clic1	sp|Q9Z1Q5|CLIC1_MOUSE Chloride intracellular channel protein 1 OS=Mus musculus OX=10090 GN=Clic1 PE=1 SV=3	1	8	8	8	32.4	32.4	32.4	27.013	241	241	NA	46.98	17.435	17.3719	17.3826	17.509	17.4197	17.4442	17.6063	17.5781	17.5494	17.7466	17.6462	17.5755	9	AEEQPQVELFVK;GFTIPEAFR;GVTFNVTTVDTK;IGNCPFSQR;LHIVQVVCK;NSNPALNDNLEK;RTETVQK;YLSNAYAR	7957	0.0257329	0.196808	0.635612	0.782622	0.103204	1.13002	0.0741282	0.999788
P70460	P70460	7	7	7	Vasodilator-stimulated phosphoprotein	Vasp	sp|P70460|VASP_MOUSE Vasodilator-stimulated phosphoprotein OS=Mus musculus OX=10090 GN=Vasp PE=1 SV=4	1	7	7	7	18.7	18.7	18.7	39.666	375	375	NA	19.393	17.577	17.5556	17.464	17.5124	17.5798	17.6603	17.6989	17.5907	17.6781	17.7611	17.6644	17.6284	9	ATVMLYDDSNK;ATVMLYDDSNKR;MQPDQQVVINCAIIR;QEEASGGPLAPK;QELLEEVRK;QVWGLNFGSK;YNQATPIFHQWR	3868	0.0433922	0.541407	0.28747	0.525526	0.0543101	0.731272	0.185664	0.999788
P97473;D3Z282;D3YZS5;A0A2R8VHA7;D6RCY4;D6RE49;Q3UNH9	P97473;D3Z282;D3YZS5;A0A2R8VHA7	3;3;3;2;1;1;1	3;3;3;2;1;1;1	3;3;3;2;1;1;1	RISC-loading complex subunit TARBP2	Tarbp2	sp|P97473|TRBP2_MOUSE RISC-loading complex subunit TARBP2 OS=Mus musculus OX=10090 GN=Tarbp2 PE=1 SV=2;tr|D3Z282|D3Z282_MOUSE RISC-loading complex subunit TARBP2 (Fragment) OS=Mus musculus OX=10090 GN=Tarbp2 PE=1 SV=1;tr|D3YZS5|D3YZS5_MOUSE RISC-loading co	7	3	3	3	7.9	7.9	7.9	38.842	365	365;225;243;111;58;79;274	0.00042403	3.22	13.9604	13.9189	13.8754	13.9816	14.1119	14.0762	14.1279	13.9795	14.0356	14.0868	14.1284	14.0325	3	AAEVALK;FIEIGSGTSK;TPISLLQEYGTR	1643	0.0816643	1.1206	0.0757527	0.331436	0.0372003	0.504367	0.313064	0.999788
P59672;A0A3B2W7H4;A0A3B2WAQ7;Q3UHP6;A0A3B2W4H6;A0A3B2W7E6	P59672;A0A3B2W7H4;A0A3B2WAQ7;Q3UHP6;A0A3B2W4H6	5;5;5;5;4;1	4;4;4;4;3;1	4;4;4;4;3;1	Ankyrin repeat and SAM domain-containing protein 1A	Anks1a;Anks1	sp|P59672|ANS1A_MOUSE Ankyrin repeat and SAM domain-containing protein 1A OS=Mus musculus OX=10090 GN=Anks1a PE=1 SV=3;tr|A0A3B2W7H4|A0A3B2W7H4_MOUSE Ankyrin repeat and SAM domain containing 1 OS=Mus musculus OX=10090 GN=Anks1 PE=1 SV=1;tr|A0A3B2WAQ7|A0A3B	6	5	4	4	4.6	3.7	3.7	125.24	1150	1150;593;1129;1189;433;209	NA	6.4667	16.4928	16.5393	16.5822	16.5558	16.5942	16.591	16.6515	16.7249	16.6525	16.8871	16.6643	16.5783	4	FIDASNK;GTESTQDACAK;SADLLLPSADTSR;VGLPAGLTALASR;VQEEPSETK	827	0.0372317	0.461316	0.345688	0.573635	0.0515877	0.361834	0.434676	0.999788
O70250	O70250	7	4	4	Phosphoglycerate mutase 2	Pgam2	sp|O70250|PGAM2_MOUSE Phosphoglycerate mutase 2 OS=Mus musculus OX=10090 GN=Pgam2 PE=1 SV=3	1	7	4	4	31.6	19.4	19.4	28.827	253	253	NA	13.984	17.6763	16.8443	16.6918	16.5653	16.7364	16.6918	16.6045	17.0228	17.0743	17.0838	16.8128	16.5308	5	AMEAVAAQGK;FLGDEETVRK;HGESLWNQENR;HYGGLTGLNK;SFDTPPPPMDEK;VLIAAHGNSLR;YAGLKPEELPTCESLK	2850	-0.24158	0.490089	0.323528	0.555957	-0.170354	0.299019	0.50232	0.999788
P33146	P33146	5	5	5	Cadherin-15	Cdh15	sp|P33146|CAD15_MOUSE Cadherin-15 OS=Mus musculus OX=10090 GN=Cdh15 PE=1 SV=3	1	5	5	5	9.2	9.2	9.2	85.643	784	784	NA	34.543	15.7733	15.5367	15.4647	15.7794	15.7608	15.6912	15.9469	15.793	15.6625	15.74	15.9319	15.9719	5	DYDPEDWLQVDGATGR;FTILEGDPDGQFK;ILEGAIPGTFVTR;LSLLLQDSGEPPQQR;VSVQNEAPLQAAAPR	3306	0.0987729	0.549017	0.282477	0.521182	0.0859816	0.403252	0.395137	0.999788
P68369	P68369	38	13	NaN	Tubulin alpha-1A chain;Detyrosinated tubulin alpha-1A chain	Tuba1a	sp|P68369|TBA1A_MOUSE Tubulin alpha-1A chain OS=Mus musculus OX=10090 GN=Tuba1a PE=1 SV=1	1	38	13	NA	68.5	26.6	NA	50.135	451	451	NA	323.31	22.1166	22.0996	21.9314	21.7811	22.3624	22.1923	22.434	21.8806	21.9929	22.0435	22.1059	22.0738	135	AFVHWYVGEGMEEGEFSEAR;AFVHWYVGEGMEEGEFSEAREDMAALEK;AVCMLSNTTAIAEAWAR;AVCMLSNTTAIAEAWARLDHK;AVFVDLEPTVIDEVR;AYHEQLSVAEITNACFEPANQMVK;DVNAAIATIK;DVNAAIATIKTK;DYEEVGVDSVEGEGEEEGEEY;EDAANNYAR;EDMAALEK;EIIDLVLDR;EIIDLVLDRIR;FDGALNVDLTEFQTNLVPYPR;FDLMYAK;FDLMYAKR;GDVVPKDVNAAIATIK;GDVVPKDVNAAIATIKTK;GHYTIGK;GHYTIGKEIIDLVLDR;IHFPLATYAPVISAEK;LDHKFDLMYAK;LIGQIVSSITASLR;LSVDYGK;LSVDYGKK;NLDIERPTYTNLNR;PTYTN…	3813	0.160411	0.6195	0.24016	0.484239	-0.020136	0.103499	0.787955	0.999788
Q61205;D3Z7E6;D3Z2X5;Q8CA83	Q61205;D3Z7E6	9;8;4;3	9;8;4;3	9;8;4;3	Platelet-activating factor acetylhydrolase IB subunit alpha1	Pafah1b3	sp|Q61205|PA1B3_MOUSE Platelet-activating factor acetylhydrolase IB subunit gamma OS=Mus musculus OX=10090 GN=Pafah1b3 PE=1 SV=1;tr|D3Z7E6|D3Z7E6_MOUSE Platelet-activating factor acetylhydrolase IB subunit gamma OS=Mus musculus OX=10090 GN=Pafah1b3 PE=1 SV	4	9	9	9	43.1	43.1	43.1	25.853	232	232;180;143;157	NA	66.598	19.3167	19.3483	19.3068	19.3692	19.1293	19.2086	19.2462	19.1758	19.4946	19.4575	19.3567	19.3643	25	AALAGYPR;AIVQLVNK;ALHSLLLR;GQHPNPLR;LENGELEHIRPK;LGYTPVCR;LLAQDQGQGIPLPETAS;SGEGENPASKPTPVQDVQGDGR;VVVLGLLPR	4639	-0.208561	3.79882	0.000158921	0.0592792	-0.0136129	0.139722	0.7249	0.999788
P28352;F6QA74;D3Z6R9;D3Z124	P28352;F6QA74;D3Z6R9;D3Z124	12;11;7;6	12;11;7;6	12;11;7;6	DNA repair nuclease/redox regulator APEX1;DNA repair nuclease/redox regulator APEX1, mitochondrial;DNA-(apurinic or apyrimidinic site) endonuclease	Apex1	sp|P28352|APEX1_MOUSE DNA-(apurinic or apyrimidinic site) endonuclease OS=Mus musculus OX=10090 GN=Apex1 PE=1 SV=2;tr|F6QA74|F6QA74_MOUSE DNA-(apurinic or apyrimidinic site) endonuclease (Fragment) OS=Mus musculus OX=10090 GN=Apex1 PE=1 SV=1;tr|D3Z6R9|D3Z6	4	12	12	12	47.3	47.3	47.3	35.49	317	317;289;214;177	NA	323.31	19.0852	19.0895	19.3025	19.2029	19.1	19.1271	19.1877	19.3999	19.3385	19.5805	19.3053	19.1753	19	AAADDGEEPK;EAAGEGPVLYEDPPDQK;EEAPDILCLQETK;EGYSGVGLLSR;ICSWNVDGLR;KPLVLCGDLNVAHEEIDLR;KPLVLCGDLNVAHEEIDLRNPK;LDYFLLSHSLLPALCDSK;NAGFTPQER;QGFGELLQAVPLADSFR;QRWDEAFR;VSYGIGEEEHDQEGR	3254	-0.029606	0.150737	0.706745	0.829431	0.0825216	0.43086	0.370801	0.999788
Q810B6	Q810B6	21	21	21	Rabankyrin-5	Ankfy1	sp|Q810B6|ANFY1_MOUSE Rabankyrin-5 OS=Mus musculus OX=10090 GN=Ankfy1 PE=1 SV=2	1	21	21	21	19.2	19.2	19.2	128.65	1169	1169	NA	252.07	19.6283	19.6701	19.7523	19.6951	19.6155	19.6668	19.5882	19.697	19.7871	19.8171	19.7365	19.6902	33	AAEAILK;ADVDMVDK;AVDENNESTACFLIR;CTLLAAQANK;ESGAAEQVDNK;ESGAAEQVDNKGR;FDLNKPVR;FQLQLLR;GSNTDAPDVMTGNCLLQR;GVMSLVNVR;LGVNNNQGVNIFNYQVATK;LNETDHNGDLALDLALSR;NDCVFSQLLQCK;QGLTPFACAMTYK;QLDLELK;RESGAAEQVDNK;RLESIATTLVSHK;SALFLLEHQADINVR;TEYPLHK;TQDGETALQLAIK;WGETPLHTACR	5297	-0.108689	1.76523	0.0171702	0.224673	-0.0242506	0.267144	0.540575	0.999788
Q8K1A5;D6RIR0;D6RFP3	Q8K1A5;D6RIR0;D6RFP3	2;1;1	2;1;1	2;1;1	Transmembrane protein 41B	Tmem41b	sp|Q8K1A5|TM41B_MOUSE Transmembrane protein 41B OS=Mus musculus OX=10090 GN=Tmem41b PE=1 SV=1;tr|D6RIR0|D6RIR0_MOUSE Transmembrane protein 41B OS=Mus musculus OX=10090 GN=Tmem41b PE=1 SV=1;tr|D6RFP3|D6RFP3_MOUSE Transmembrane protein 41B OS=Mus musculus OX	3	2	2	2	7.6	7.6	7.6	32.429	291	291;94;123	0.00055913	3.0108	14.9753	15.0249	15.129	15.1867	14.755	14.8469	14.927	14.9225	15.1187	15.0911	15.1161	15.0818	3	DHLNEKPCAEAGSAR;WSQQVER	6005	-0.275668	2.89188	0.00128268	0.126874	-0.0783539	0.907991	0.123597	0.999788
Q8JZK9;A0A286YDE3	Q8JZK9	13;1	13;1	11;1	Hydroxymethylglutaryl-CoA synthase, cytoplasmic	Hmgcs1	sp|Q8JZK9|HMCS1_MOUSE Hydroxymethylglutaryl-CoA synthase, cytoplasmic OS=Mus musculus OX=10090 GN=Hmgcs1 PE=1 SV=1	2	13	13	11	26.5	26.5	24	57.568	520	520;17	NA	125.21	19.4191	19.5897	19.583	19.5638	19.47	19.5398	19.5012	19.5837	19.7206	19.6465	19.6927	19.6496	29	ASSELFNQK;HSLSYDCIGR;ITASLCDLK;LEDTYFDRDVEK;LEVGTETIIDK;LEVGTETIIDKSK;MFLNDFLNDQNRDK;NSIYSGLEAFGDVK;PGSLPLNAEACWPK;TCVAPDVFAENMK;VTQDATPGSALDK;YDGVDAGK;YTIGLGQAR	5941	-0.0789603	0.929799	0.117544	0.369869	0.0424344	0.465142	0.342656	0.999788
P97863;A2BG76;I7HIP8;A2BG75;A2BG77;A2ADI3	P97863;A2BG76;I7HIP8;A2BG75;A2BG77	6;6;6;6;6;2	5;5;5;5;5;1	5;5;5;5;5;1	Nuclear factor 1 B-type;Nuclear factor 1	Nfib	sp|P97863|NFIB_MOUSE Nuclear factor 1 B-type OS=Mus musculus OX=10090 GN=Nfib PE=1 SV=2;tr|A2BG76|A2BG76_MOUSE Nuclear factor 1 OS=Mus musculus OX=10090 GN=Nfib PE=1 SV=1;tr|I7HIP8|I7HIP8_MOUSE Nuclear factor 1 OS=Mus musculus OX=10090 GN=Nfib PE=1 SV=1;tr	6	6	5	5	12.8	10.9	10.9	63.506	570	570;486;493;560;569;174	NA	13.63	17.6649	17.6391	17.7277	17.7812	17.6679	17.6208	17.9137	17.7474	17.9554	17.8459	17.8701	17.8586	6	DELLSEKPEIK;GIPLESTDGER;KPEKPLFSSTSPQDSSPR;NPPGYLEDSFVK;SGVFNVSELVR;SLSSPPSSKR	1245	-0.0276238	0.166998	0.680772	0.811621	0.078203	1.07498	0.0841436	0.999788
Q8VCR8	Q8VCR8	2	2	2	Myosin light chain kinase 2, skeletal/cardiac muscle	Mylk2	sp|Q8VCR8|MYLK2_MOUSE Myosin light chain kinase 2, skeletal/cardiac muscle OS=Mus musculus OX=10090 GN=Mylk2 PE=1 SV=2	1	2	2	2	2.3	2.3	2.3	65.989	613	613	0.0071429	1.532	15.1144	15.0527	15.5802	14.9114	15.2165	15.3301	15.4144	15.2066	15.5436	15.6325	15.3258	15.4512	2	EALGGGK;VLHLDLK	6282	0.066812	0.201267	0.629119	0.776941	0.221612	0.836854	0.145595	0.999788
Q9Z127;Q8BGK6	Q9Z127	9;1	9;1	9;1	Large neutral amino acids transporter small subunit 1	Slc7a5	sp|Q9Z127|LAT1_MOUSE Large neutral amino acids transporter small subunit 1 OS=Mus musculus OX=10090 GN=Slc7a5 PE=1 SV=2	2	9	9	9	14.1	14.1	14.1	55.872	512	512;515	NA	218.65	18.7943	18.721	18.8882	18.9008	18.6485	18.6739	18.7568	18.7269	18.9779	18.9004	18.9311	18.9543	20	AVATPAAAAAEEER;AVATPAAAAAEEERQAR;DMGQGDASNLQQK;GDGADPEGEGVTLQR;LFFVGSR;LMQVVPQET;RAVATPAAAAAEEER;RGDGADPEGEGVTLQR;VQDAFAAAK	7939	-0.187222	2.43939	0.00363588	0.163371	0.0164584	0.146128	0.714287	0.999788
P49813	P49813	10	9	9	Tropomodulin-1	Tmod1	sp|P49813|TMOD1_MOUSE Tropomodulin-1 OS=Mus musculus OX=10090 GN=Tmod1 PE=1 SV=2	1	10	9	9	30.6	28.4	28.4	40.466	359	359	NA	65.946	18.3024	18.3635	18.307	18.3497	18.4858	18.435	18.4296	18.456	18.3956	18.635	18.5014	18.5181	11	ASNAMMSNNDLVR;AYAEALK;AYAEALKENSYVK;EGLNSVIKPTQYKPVPDEEPNSTDVEETLER;FSIVGTR;IDNQSQPLGNK;IKNNDPELEEVNLNNIR;NIPIPTLK;NNDPELEEVNLNNIR;REELLDHLEK	3453	0.058591	1.25892	0.0550907	0.308483	0.0820957	0.895431	0.127224	0.999788
G3XA26;Q9ERQ8	G3XA26;Q9ERQ8	2;2	2;2	2;2	Carbonic anhydrase;Carbonic anhydrase 7	Car7;Ca7	tr|G3XA26|G3XA26_MOUSE Carbonic anhydrase OS=Mus musculus OX=10090 GN=Car7 PE=1 SV=1;sp|Q9ERQ8|CAH7_MOUSE Carbonic anhydrase 7 OS=Mus musculus OX=10090 GN=Ca7 PE=1 SV=2	2	2	2	2	8.2	8.2	8.2	23.624	208	208;264	0.00082656	2.7447	15.8207	15.5272	15.6252	16.0012	15.9533	15.9265	16.0927	15.9595	15.7919	15.93	15.944	16.0741	3	AQFSCFNPK;QLHFHWGK	2524	0.178759	0.98201	0.104229	0.35645	0.0894476	0.381857	0.415091	0.999788
Q3UPF5;G3X9X5;D3Z5I1	Q3UPF5;G3X9X5;D3Z5I1	3;3;3	3;3;3	3;3;3	Zinc finger CCCH-type antiviral protein 1	Zc3hav1	sp|Q3UPF5|ZCCHV_MOUSE Zinc finger CCCH-type antiviral protein 1 OS=Mus musculus OX=10090 GN=Zc3hav1 PE=1 SV=1;tr|G3X9X5|G3X9X5_MOUSE Zinc finger CCCH-type antiviral protein 1 OS=Mus musculus OX=10090 GN=Zc3hav1 PE=1 SV=1;tr|D3Z5I1|D3Z5I1_MOUSE Zinc finger	3	3	3	3	3.4	3.4	3.4	106.69	946	946;673;996	NA	5.4746	14.6211	14.5387	14.3921	14.7205	14.6312	14.6985	14.8388	14.6052	14.6812	14.8774	14.6815	14.7503	4	ASQEFLEDGDPDGLFSR;ILCAHGGR;YLGTQDR	1734	0.0661478	0.381296	0.415627	0.627521	0.0785709	0.495024	0.319872	0.999788
A0A384DV79;A0A338P6G6;A0A338P6E8;A0A338P6D0	A0A384DV79;A0A338P6G6;A0A338P6E8	5;4;3;1	2;2;0;0	2;2;0;0	High mobility group protein HMG-I/HMG-Y	Hmga1	tr|A0A384DV79|A0A384DV79_MOUSE High mobility group protein HMG-I/HMG-Y OS=Mus musculus OX=10090 GN=Hmga1 PE=1 SV=1;tr|A0A338P6G6|A0A338P6G6_MOUSE High mobility group protein HMG-I/HMG-Y OS=Mus musculus OX=10090 GN=Hmga1 PE=1 SV=1;tr|A0A338P6E8|A0A338P6E8_M	4	5	2	2	38.9	14.7	14.7	10.488	95	95;87;111;118	0.00055835	2.9932	13.74	13.6521	14.1788	14.0096	13.5665	13.8339	13.6329	14.3095	14.2312	14.1921	14.1804	13.8958	3	EEEEGISQESSEEEQ;EPSEVPTPK;KQPPKEPSEVPTPK;QPPKEPSEVPTPK;SSQPLASK	818	-0.117339	0.276615	0.528914	0.705501	0.130415	0.494046	0.320593	0.999788
Q8BLN6;B8XCJ6;A0A1D5RLV3	Q8BLN6;B8XCJ6;A0A1D5RLV3	9;9;9	9;9;9	9;9;9	Protein unc-80 homolog	Unc80	sp|Q8BLN6|UNC80_MOUSE Protein unc-80 homolog OS=Mus musculus OX=10090 GN=Unc80 PE=1 SV=2;tr|B8XCJ6|B8XCJ6_MOUSE Protein unc-80 homolog OS=Mus musculus OX=10090 GN=Unc80 PE=1 SV=1;tr|A0A1D5RLV3|A0A1D5RLV3_MOUSE Protein unc-80 homolog OS=Mus musculus OX=1009	3	9	9	9	2.5	2.5	2.5	363.5	3261	3261;3326;3258	NA	17.863	17.2002	16.9845	16.9541	17.3555	17.2071	16.9549	16.7039	17.1095	17.2167	17.2643	17.017	16.9337	9	EAHGNVFR;GQELIQK;ILQNLAGEPR;LAEIAHSLLK;LAPYDTQTMESR;LLVTASMPGTK;NLQQEEEK;NLQQEEEKK;RVALSALLDSAEK	572	-0.191017	0.776214	0.167412	0.420532	-0.117149	0.513126	0.306813	0.999788
Q8BTG3	Q8BTG3	8	8	8	T-complex protein 11-like protein 1	Tcp11l1	sp|Q8BTG3|T11L1_MOUSE T-complex protein 11-like protein 1 OS=Mus musculus OX=10090 GN=Tcp11l1 PE=1 SV=1	1	8	8	8	17.9	17.9	17.9	56.331	509	509	NA	95.98	17.6865	17.7539	17.7825	17.9159	17.6935	17.7962	17.7276	17.8827	17.9363	17.8574	17.9129	17.8342	11	EIVPLFR;ELEEVAVK;GQIQALASPEDPIR;GQIQALASPEDPIRR;GVTNMALAHEIVVTGDFR;INAVELAEGSLEK;QEAENGALDISK;WDHFQRPFPETVLMDQSR	5593	-0.0715858	0.598422	0.252103	0.495778	-0.000496831	0.00336396	0.992284	0.999788
Q64522	Q64522	5	2	2	Histone H2A type 2-B	H2ac21	sp|Q64522|H2A2B_MOUSE Histone H2A type 2-B OS=Mus musculus OX=10090 GN=H2ac21 PE=1 SV=3	1	5	2	2	35.4	10.8	10.8	14.013	130	130	NA	4.7207	16.189	16.0089	16.2037	16.2842	15.8037	15.9963	15.8554	16.3104	16.259	16.4063	16.2558	16.0825	8	AGLQFPVGR;HLQLAVR;HLQLAVRNDEELNK;LLGGVTIAQGGVLPNIQAVLLPK;NDEELNK	4797	-0.240552	1.20283	0.062686	0.318613	-0.0220118	0.105369	0.784568	0.999788
Q8BGA5;G3UZA0	Q8BGA5;G3UZA0	4;4	4;4	4;4	KRR1 small subunit processome component homolog;KRR1 small subunit processome component	Krr1	sp|Q8BGA5|KRR1_MOUSE KRR1 small subunit processome component homolog OS=Mus musculus OX=10090 GN=Krr1 PE=2 SV=1;tr|G3UZA0|G3UZA0_MOUSE KRR1 small subunit processome component OS=Mus musculus OX=10090 GN=Krr1 PE=1 SV=1	2	4	4	4	9.5	9.5	9.5	43.537	380	380;323	NA	12.108	14.1232	14.0626	14.1476	14.0264	14.1884	14.2558	14.2523	14.2615	14.3407	14.3129	14.2895	14.32	4	ALNEHHVK;IDVAAIK;ILQDDVACDIIK;NIHPIYNIK	2459	0.0910842	1.51991	0.0302058	0.261379	0.125787	2.39068	0.00406744	0.638673
Q920Q6;B1AT10;B1AT13	Q920Q6;B1AT10	4;2;1	4;2;1	3;2;1	RNA-binding protein Musashi homolog 2	Msi2	sp|Q920Q6|MSI2H_MOUSE RNA-binding protein Musashi homolog 2 OS=Mus musculus OX=10090 GN=Msi2 PE=1 SV=1;tr|B1AT10|B1AT10_MOUSE RNA-binding protein Musashi homolog 2 (Fragment) OS=Mus musculus OX=10090 GN=Msi2 PE=1 SV=1	3	4	4	3	12.1	12.1	8.7	36.938	346	346;113;158	NA	25.722	18.3391	18.2476	18.4718	18.4819	18.3213	18.3176	18.4595	18.5272	18.5362	18.6327	18.5	18.4924	10	QYFEQFGK;VCEIHFHEINNK;VEDAMLMFDK;VLGQPHHELDSK	6572	-0.041039	0.247072	0.566146	0.734796	0.0555865	0.428518	0.372805	0.999788
O70378;M0QWY0;M0QWP2;M0QWI7;M0QWC9;M0QWS0;M0QWE2	O70378;M0QWY0;M0QWP2	10;6;5;4;4;3;3	10;6;5;4;4;3;3	10;6;5;4;4;3;3	ER membrane protein complex subunit 8	Emc8	sp|O70378|EMC8_MOUSE ER membrane protein complex subunit 8 OS=Mus musculus OX=10090 GN=Emc8 PE=1 SV=1;tr|M0QWY0|M0QWY0_MOUSE ER membrane protein complex subunit 8 (Fragment) OS=Mus musculus OX=10090 GN=Emc8 PE=1 SV=1;tr|M0QWP2|M0QWP2_MOUSE ER membrane prot	7	10	10	10	61.4	61.4	61.4	23.348	207	207;128;143;114;167;77;156	NA	219.88	18.2859	18.2974	18.4105	18.4088	18.3533	18.3502	18.3325	18.4216	18.4692	18.5768	18.4696	18.4703	15	DASPNQVAEK;DNSYVIAGYYQANER;FTMDCAAPTIHVYEQHENRWR;IAEGFGDAALIMVDNAK;ISASLLDSR;LTTQAYCK;MVLHGAK;SDWTNPEINK;SYETLVDFDNHLDDIR;YPHCAVNGLLVAER	2861	-0.0485551	0.604951	0.248341	0.491918	0.0460928	0.514237	0.30603	0.999788
Q9DB43;E0CXA3;E0CX79;E0CXR3;E0CZD9;E0CXM9;A0A494B9Y9	Q9DB43;E0CXA3;E0CX79;E0CXR3;E0CZD9;E0CXM9;A0A494B9Y9	2;2;2;2;2;2;2	2;2;2;2;2;2;2	2;2;2;2;2;2;2	Zinc finger protein-like 1	Zfpl1	sp|Q9DB43|ZFPL1_MOUSE Zinc finger protein-like 1 OS=Mus musculus OX=10090 GN=Zfpl1 PE=1 SV=1;tr|E0CXA3|E0CXA3_MOUSE Zinc finger protein-like 1 OS=Mus musculus OX=10090 GN=Zfpl1 PE=1 SV=1;tr|E0CX79|E0CX79_MOUSE Zinc finger protein-like 1 (Fragment) OS=Mus m	7	2	2	2	7.7	7.7	7.7	34.155	310	310;80;129;182;242;264;306	NA	5.3954	14.4056	14.3375	14.5625	14.5726	14.2292	14.2342	14.2128	14.5371	14.5265	14.584	14.4912	14.4757	2	VNVCEHCLVANHAK;VTNLFCFEHR	876	-0.224697	1.52262	0.0300182	0.260954	-0.0503704	0.398404	0.399573	0.999788
P18894;Q91WH3;A0A0R4J203;A0A0G2JFX0	P18894;Q91WH3;A0A0R4J203;A0A0G2JFX0	3;3;3;2	3;3;3;2	3;3;3;2	D-amino-acid oxidase	Dao	sp|P18894|OXDA_MOUSE D-amino-acid oxidase OS=Mus musculus OX=10090 GN=Dao PE=1 SV=3;tr|Q91WH3|Q91WH3_MOUSE D-amino-acid oxidase OS=Mus musculus OX=10090 GN=Dao PE=1 SV=1;tr|A0A0R4J203|A0A0R4J203_MOUSE D-amino-acid oxidase OS=Mus musculus OX=10090 GN=Dao PE	4	3	3	3	7.5	7.5	7.5	38.661	345	345;249;345;133	0.00028437	3.375	15.5654	15.2637	15.3064	15.6839	15.5814	15.5219	15.7526	15.6848	15.5865	15.482	15.7528	15.7537	5	NAVLGFRK;SYLPWLTER;VESLEEVAR	421	0.119739	0.580649	0.262634	0.503043	0.0868281	0.365025	0.431494	0.999788
G3UYJ7;G3UX05;G3UYL6;G3UX71	G3UYJ7;G3UX05	14;8;3;2	14;8;3;2	0;0;0;0	glutathione transferase	Gm20441;Gstt3	tr|G3UYJ7|G3UYJ7_MOUSE Predicted gene 20441 (Fragment) OS=Mus musculus OX=10090 GN=Gm20441 PE=3 SV=1;tr|G3UX05|G3UX05_MOUSE Glutathione S-transferase theta-3 OS=Mus musculus OX=10090 GN=Gstt3 PE=1 SV=1	4	14	14	NA	53.2	53.2	NA	28.523	252	252;200;147;119	NA	182.34	20.1857	20.1892	20.2577	20.3313	20.0053	20.1711	20.0638	20.3023	20.3626	20.3707	20.3146	20.1909	44	APDHWYPQDLQTR;ARVDEYLAWQHTALR;AVYIFAK;FFPLEAWQIGK;FLTEELSLDQDR;FLTEELSLDQDRIVIR;GQQYTDSFAQVNPLR;GQQYTDSFAQVNPLRK;NGIPFQLR;STEPCAHLLVSSIGVVGTAEQNR;THSASFFK;VDEYLAWQHTALR;VSVTIRPGMTLLMNK;YKAPDHWYPQDLQTR	2453	-0.170999	1.49023	0.0323423	0.268313	-0.0252256	0.202702	0.627044	0.999788
Q8C1W1	Q8C1W1	4	4	4	Tubulinyl-Tyr carboxypeptidase 1	Vash1	sp|Q8C1W1|VASH1_MOUSE Tubulinyl-Tyr carboxypeptidase 1 OS=Mus musculus OX=10090 GN=Vash1 PE=1 SV=4	1	4	4	4	9.1	9.1	9.1	41.874	375	375	NA	3.8894	15.5897	15.6623	15.6508	15.5281	15.7373	15.7258	15.5806	15.7013	15.7181	15.8469	15.8944	15.7316	6	GATDLPK;HSVLDVER;IHPDGEK;SRPLTGLMDLAK	5751	0.0178241	0.151719	0.705149	0.828857	0.0879575	0.934299	0.116333	0.999788
O08788;E9Q3M3;E9Q586;D3YX34;D3YYG9;D3Z2M9	O08788;E9Q3M3;E9Q586;D3YX34	61;61;59;54;6;5	61;61;59;54;6;5	61;61;59;54;6;5	Dynactin subunit 1	Dctn1	sp|O08788|DCTN1_MOUSE Dynactin subunit 1 OS=Mus musculus OX=10090 GN=Dctn1 PE=1 SV=3;tr|E9Q3M3|E9Q3M3_MOUSE Dynactin subunit 1 OS=Mus musculus OX=10090 GN=Dctn1 PE=1 SV=1;tr|E9Q586|E9Q586_MOUSE Dynactin subunit 1 OS=Mus musculus OX=10090 GN=Dctn1 PE=1 SV=1	6	61	61	61	51.2	51.2	51.2	141.67	1281	1281;1264;1239;1142;189;159	NA	323.31	21.8649	21.884	21.9263	21.8967	21.9459	21.9852	21.9284	21.9814	22.0251	22.0536	21.9955	21.9342	150	AAALRAEITDAEGLGLK;AEITDAEGLGLK;AESLQQEVEALK;AESLQQEVEALKER;AFLQGGQEATDIALLLRDLETSCSDTR;AIEMELR;AKEEQQDDTVYMGK;ASEQIYGSPSSSPYECLR;ASLAALPPLHVAK;DADERIEK;DEVLKETVTQRPGATVPTDFATFPSSAFLR;DLETSCSDTR;DLSSSEK;DQLDETVNVEPLTK;DSPLLLQQISAMR;EALEAKER;EEEGLRAQVR;EEQQDDTVYMGK;ELRETVGDLEAMNEMNDELQENAR;ELTNQQEASVER;EMAEERAESLQQEVEALKER;ERVDELTTDLEILK;ETELELREQLDMAGAR;ETVTQRPGATVPTDFATFPSSAFLR;FDLSENCSERPGLR;FTQ…	2038	-0.00639284	0.091485	0.810056	0.896138	0.0174767	0.226632	0.593428	0.999788
P59644;A0A075B6D7;V9GXL7;D3Z3Q0;V9GX61;D3Z3P9	P59644;A0A075B6D7	13;12;6;2;1;1	13;12;6;2;1;1	13;12;6;2;1;1	Phosphatidylinositol 4,5-bisphosphate 5-phosphatase A	Inpp5j	sp|P59644|PI5PA_MOUSE Phosphatidylinositol 4,5-bisphosphate 5-phosphatase A OS=Mus musculus OX=10090 GN=Inpp5j PE=1 SV=2;tr|A0A075B6D7|A0A075B6D7_MOUSE Inositol-polyphosphate 5-phosphatase OS=Mus musculus OX=10090 GN=Inpp5j PE=1 SV=1	6	13	13	13	18.7	18.7	18.7	107.54	1003	1003;899;548;57;41;97	NA	67.585	18.5338	18.5132	18.5694	18.6209	18.6759	18.6538	18.8027	18.8201	18.6952	18.9702	18.7257	18.7547	18	AQAFSDPR;DTAVPRPTPPADK;DYVAYVWAK;FAIDSNQLHQLWEK;FDVGTNK;HEEVDGNIYQVTFSEESLPK;HSPEDPVLPPPPQTLPLDVSPGLPESGTR;LEVADEWARPEQAVVR;SLGLLPALR;SPCLPPAPEVALPKPVTQAAGSGR;TGLGPLPGTHGVLQAEIPSK;VNSSFQLPAK;YRVETVFAR	3616	0.11614	1.44203	0.0361388	0.274958	0.127885	1.1737	0.0670354	0.999788
Q8K4R9;A0A2I3BPW9;A0A0R4J0G7;J3QPN1	Q8K4R9;A0A2I3BPW9;A0A0R4J0G7;J3QPN1	2;2;2;1	2;2;2;1	2;2;2;1	Disks large-associated protein 5	Dlgap5	sp|Q8K4R9|DLGP5_MOUSE Disks large-associated protein 5 OS=Mus musculus OX=10090 GN=Dlgap5 PE=1 SV=2;tr|A0A2I3BPW9|A0A2I3BPW9_MOUSE Disks large-associated protein 5 OS=Mus musculus OX=10090 GN=Dlgap5 PE=1 SV=1;tr|A0A0R4J0G7|A0A0R4J0G7_MOUSE Disks large-asso	4	2	2	2	2.1	2.1	2.1	90.195	808	808;758;808;166	0.0034116	1.9464	17.0473	16.8668	16.1093	16.6781	17.1986	17.0496	17.3016	16.4009	16.7584	16.4453	16.6553	17.0885	2	AAGDLLR;SFSVLSSERR	326	0.251262	0.470622	0.338359	0.567597	-0.0401339	0.0693472	0.852418	0.999788
Q9EQK7;Q3U4N2	Q9EQK7;Q3U4N2	2;2	2;2	2;2	Protein-S-isoprenylcysteine O-methyltransferase	Icmt	sp|Q9EQK7|ICMT_MOUSE Protein-S-isoprenylcysteine O-methyltransferase OS=Mus musculus OX=10090 GN=Icmt PE=2 SV=2;tr|Q3U4N2|Q3U4N2_MOUSE Protein-S-isoprenylcysteine O-methyltransferase OS=Mus musculus OX=10090 GN=Icmt PE=1 SV=1	2	2	2	2	3.5	3.5	3.5	31.79	283	283;284	NA	4.0549	15.5289	15.4069	15.6754	15.7833	15.2606	15.3404	15.3404	15.7479	15.7521	15.7067	15.8406	15.6498	5	RVPTGLPFIK;VPTGLPFIK	4231	-0.236915	1.08106	0.0829744	0.338539	0.0367688	0.18085	0.659401	0.999788
Q9EQ61;Q5SQ20	Q9EQ61;Q5SQ20	3;3	3;3	3;3	Pescadillo homolog	Pes1	sp|Q9EQ61|PESC_MOUSE Pescadillo homolog OS=Mus musculus OX=10090 GN=Pes1 PE=1 SV=1;tr|Q5SQ20|Q5SQ20_MOUSE Pescadillo homolog OS=Mus musculus OX=10090 GN=Pes1 PE=1 SV=1	2	3	3	3	4.8	4.8	4.8	67.795	584	584;588	0.00095005	2.4824	14.2601	14.389	14.2986	14.7769	14.1346	14.3616	14.2829	14.6719	14.4778	14.6126	14.4518	14.3229	3	EALAFIIR;KPQVMAGTVK;LAQEEESEAK	4492	-0.126939	0.401905	0.396365	0.61406	-0.0650353	0.231949	0.586207	0.999788
Q9Z2G9;Q3U816	Q9Z2G9;Q3U816	6;6	6;6	6;6	Oxidoreductase HTATIP2	Htatip2	sp|Q9Z2G9|HTAI2_MOUSE Oxidoreductase HTATIP2 OS=Mus musculus OX=10090 GN=Htatip2 PE=1 SV=3;tr|Q3U816|Q3U816_MOUSE Oxidoreductase HTATIP2 OS=Mus musculus OX=10090 GN=Htatip2 PE=1 SV=1	2	6	6	6	24	24	24	26.87	242	242;275	NA	15.614	17.4508	17.5448	17.5691	17.5064	17.5331	17.583	17.4875	17.6396	17.6681	17.8226	17.675	17.6178	8	AILHLGK;EILGQNLFSK;LTFEEEAYK;NVNQEVVDFEK;QESRPGEWLAR;SSSFLYLQVK	4240	-0.018689	0.180996	0.65918	0.797087	0.0766754	0.824972	0.149633	0.999788
Q3U4S0;V9GX56;V9GXP9;F6VV40;Q8R2W9;V9GXK8;V9GXL0	Q3U4S0;V9GX56;V9GXP9;F6VV40	11;8;8;6;3;2;1	11;8;8;6;3;2;1	6;5;5;2;0;1;0	Pantothenate kinase 2, mitochondrial	Pank2	tr|Q3U4S0|Q3U4S0_MOUSE Pantothenate kinase 2 OS=Mus musculus OX=10090 GN=Pank2 PE=1 SV=1;tr|V9GX56|V9GX56_MOUSE Pantothenate kinase 2 OS=Mus musculus OX=10090 GN=Pank2 PE=1 SV=1;tr|V9GXP9|V9GXP9_MOUSE Pantothenate kinase 2 OS=Mus musculus OX=10090 GN=Pank2	7	11	11	6	26.2	26.2	19.4	48.631	443	443;154;156;183;370;77;131	NA	150.82	17.7536	17.9327	18.1194	17.9704	17.7229	17.825	17.636	18.0446	18.0806	18.2104	18.0457	17.8445	14	AAATSAAVGESADSEAR;ASSAAPSGSGEAESVRR;DITAEEEKEEVESLK;DIYGGDYER;DLTLCGR;DVHLELK;EEVESLK;ERPGSLGGSTSAGRPR;GNLHFIR;LVYFEPK;SQCYYFENPADSEK	4232	-0.198795	1.07135	0.0848492	0.340192	0.00062504	0.00225208	0.994828	0.999788
Q0VEJ0	Q0VEJ0	12	12	12	Centrosomal protein of 76 kDa	Cep76	sp|Q0VEJ0|CEP76_MOUSE Centrosomal protein of 76 kDa OS=Mus musculus OX=10090 GN=Cep76 PE=1 SV=1	1	12	12	12	19.1	19.1	19.1	74.303	659	659	NA	145.28	18.7579	18.4373	18.4591	18.8914	18.7144	18.6554	19.0076	18.8786	18.7616	18.8072	18.9585	18.9589	21	AFATCLR;APVIGGGGK;AVPDGHTFK;FVNVLGYER;GFPIHFVYR;GIIDDVMK;IFAQDENGINRPVCSYVKPLR;LFLVYAK;QLIHQQLSK;SPFCEEIICCR;TTSISAGNEEFQDAIRR;WKPMSEEAIK	4067	0.114839	0.436766	0.365792	0.589853	0.136081	0.621076	0.23929	0.999788
Q924M7;F6Q3K8	Q924M7	9;3	9;3	9;3	Mannose-6-phosphate isomerase	Mpi	sp|Q924M7|MPI_MOUSE Mannose-6-phosphate isomerase OS=Mus musculus OX=10090 GN=Mpi PE=1 SV=1	2	9	9	9	29.6	29.6	29.6	46.575	423	423;122	NA	323.31	18.5185	18.6203	18.77	18.6706	18.5305	18.5972	18.5028	18.7309	18.8004	18.7822	18.7342	18.6337	21	ESVGGDTEAMASALR;GDCVECMACSDNTVR;ISQQVFDGNNMEDIYGK;KVVVEQLNLLVK;MEVPSSVTEYK;NCFSHLMK;TLGQWIAENPDCLGSK;VFPLSCVVQQYAWGK;VLSVDTALSIQAHPNK	6636	-0.117101	0.951394	0.111842	0.36352	-0.00621179	0.0372728	0.917756	0.999788
P97434;F6RND9	P97434;F6RND9	42;40	1;1	1;1	Myosin phosphatase Rho-interacting protein	Mprip	sp|P97434|MPRIP_MOUSE Myosin phosphatase Rho-interacting protein OS=Mus musculus OX=10090 GN=Mprip PE=1 SV=2;tr|F6RND9|F6RND9_MOUSE Myosin phosphatase Rho-interacting protein (Fragment) OS=Mus musculus OX=10090 GN=Mprip PE=1 SV=1	2	42	1	1	43	1.4	1.4	116.41	1024	1024;1010	NA	39.478	13.4974	13.629	13.5879	13.7676	13.7865	13.7136	13.7339	13.927	13.8648	13.9211	13.9672	13.7859	2	AATEALGEK;AATEALGEKSPEGTTVSGYDIMK;AEHMETNMLILTTPSSDTR;ASAVGSSDSGDPGCLEAEPGELERER;CLENAHLAQALEAER;CQNCFKPR;DAYELEVLLR;DELQTALR;DIYTELSIAK;DRLLAEETAATISAIEAMK;EDESTISGDRVDGGR;EDESTISGDRVDGGRK;EGEFTLSAMTSGIR;EGEFTLSAMTSGIRR;ELEQSQK;ELEVLSEQYSQK;ENQELNAHNQELNNR;ESEIQYLK;FEALDIEK;FQANIFNK;GFAAMEETHQK;HWFVLADQSLR;LAAEITR;LLQDQLR;NWIQTIMK;NYGFQIHTK;QEAEPGEPDPEQK;QEISSLK;QYEDGQWK;QYLEELQSVQR;RSQVIEK;SNPD…	3926	0.111863	0.895139	0.127309	0.382707	0.16505	1.55645	0.0277686	0.999788
Q8R5C5;E0CYB4;E0CZD4	Q8R5C5	23;10;9	23;10;9	10;6;5	Beta-centractin	Actr1b	sp|Q8R5C5|ACTY_MOUSE Beta-centractin OS=Mus musculus OX=10090 GN=Actr1b PE=1 SV=1	3	23	23	10	59.3	59.3	27.7	42.281	376	376;149;142	NA	316.98	21.2172	21.2203	21.2841	21.235	21.2476	21.3088	21.2019	21.347	21.335	21.389	21.3339	21.2684	79	ACYLSINPQK;AGFAGDQIPK;DEALETEK;DQLQTFSEEHPVLLTEAPLNPSK;DWNDMER;DWNDMERIWQYVYSK;ERACYLSINPQK;EYEEDGSR;GLLTIRYPMEHGVVR;ISAPQER;IWQYVYSK;KEYEEDGSR;LYSTWIGGSILASLDTFK;SDMDLRR;TLFSNIVLSGGSTLFK;TTGVVLDSGDGVTHAVPIYEGFAMPHSIMR;VDIAGRDVSR;VMAGALEGDLFIGPK;VQYTLPDGSTLDVGPAR;YCFPNYVGR;YCFPNYVGRPK;YPMEHGVVR;YPMEHGVVRDWNDMER	6241	-0.0334258	0.412966	0.386397	0.607103	-0.000351284	0.00372758	0.991454	0.999788
Q8CGB3;A0A1L1STY4;A0A1L1SVG0;A0A0R4J0S7	Q8CGB3;A0A1L1STY4;A0A1L1SVG0;A0A0R4J0S7	2;2;2;2	2;2;2;2	2;2;2;2	Uveal autoantigen with coiled-coil domains and ankyrin repeats	Uaca	sp|Q8CGB3|UACA_MOUSE Uveal autoantigen with coiled-coil domains and ankyrin repeats OS=Mus musculus OX=10090 GN=Uaca PE=1 SV=2;tr|A0A1L1STY4|A0A1L1STY4_MOUSE Uveal autoantigen with coiled-coil domains and ankyrin repeats (Fragment) OS=Mus musculus OX=10090	4	2	2	2	1.5	1.5	1.5	160.81	1411	1411;1236;1411;1413	NA	3.7094	15.4008	15.4105	15.3641	15.4855	15.4913	15.4826	15.5216	15.4267	15.4706	15.5279	15.4893	15.4565	3	QASEILAAQNLLQK;SNIAELK	355	0.00500094	0.0526739	0.88578	0.938596	-0.0310392	0.441196	0.36208	0.999788
Q9CYL5;B1AWD6	Q9CYL5	6;2	6;2	6;2	Golgi-associated plant pathogenesis-related protein 1	Glipr2	sp|Q9CYL5|GAPR1_MOUSE Golgi-associated plant pathogenesis-related protein 1 OS=Mus musculus OX=10090 GN=Glipr2 PE=1 SV=3	2	6	6	6	46.1	46.1	46.1	17.09	154	154;83	NA	74.048	17.6502	17.6198	17.7301	17.7772	17.5912	17.6049	17.7876	17.8517	17.9099	17.8559	17.8557	17.7243	9	AQHGVPPLK;ASASDGSSFVVAR;DVADRWYSEIK;EAQQYSEALASTR;GQCGENLAWASYDQTGK;QFNNEVLK	7066	-0.0472656	0.300362	0.500769	0.687486	0.0409992	0.363284	0.433227	0.999788
P54276;A0A3Q4EGF1	P54276	11;2	11;2	11;2	DNA mismatch repair protein Msh6	Msh6	sp|P54276|MSH6_MOUSE DNA mismatch repair protein Msh6 OS=Mus musculus OX=10090 GN=Msh6 PE=1 SV=3	2	11	11	11	8.5	8.5	8.5	151.08	1358	1358;167	NA	73.259	17.6021	17.6447	17.684	17.671	17.7515	17.7524	17.7689	17.8016	17.8412	17.8788	17.8585	17.7727	12	ADEALSK;AYCVLVTGPNMGGK;IIDFLSALEGFK;LANLPEEVIQK;NLPEEYELK;SAAVSASSPEAK;SPALGDTK;VHVQFFDDSPTR;VTEVADLLK;VYGVCFVDTSLGK;WDTAFDHEK	3521	0.0562422	1.15251	0.0703859	0.327063	0.0861147	1.58009	0.0262972	0.999788
Q8C650;A0A0R4J233;A0A1W2P6J7;A0A1W2P866;Q9DA97;S4R2P6	Q8C650;A0A0R4J233;A0A1W2P6J7;A0A1W2P866	10;10;10;6;1;1	8;8;8;5;0;0	7;7;7;5;0;0	Septin-10;Septin	Septin10	sp|Q8C650|SEP10_MOUSE Septin-10 OS=Mus musculus OX=10090 GN=Septin10 PE=1 SV=1;tr|A0A0R4J233|A0A0R4J233_MOUSE Septin-10 OS=Mus musculus OX=10090 GN=Septin10 PE=1 SV=1;tr|A0A1W2P6J7|A0A1W2P6J7_MOUSE Septin-10 OS=Mus musculus OX=10090 GN=Septin10 PE=1 SV=1;t	6	10	8	7	20.8	17.3	14.8	52.422	452	452;427;452;196;430;429	NA	52.995	18.3077	18.3993	18.3334	18.3956	18.3877	18.4634	18.4938	18.3803	18.5571	18.5296	18.4512	18.5045	12	AQTYELQESNVR;EAERELQAK;HEFYGER;HYELYRR;MLEEESVAFAK;QYPWGIVQVENENHCDFVK;RHEFYGER;TLDLLTMK;VNIIPLIAK	428	0.00993659	0.10003	0.794273	0.88596	0.0518805	0.788213	0.16285	0.999788
Q8BXN7;A0A0N4SVZ5	Q8BXN7	3;1	3;1	3;1	Protein phosphatase Mn(2+)-dependent 1K	Ppm1k	sp|Q8BXN7|PPM1K_MOUSE Protein phosphatase 1K, mitochondrial OS=Mus musculus OX=10090 GN=Ppm1k PE=1 SV=1	2	3	3	3	8.3	8.3	8.3	40.918	372	372;101	NA	8.166	14.6546	14.6891	14.8645	14.6899	14.6831	14.7544	14.7399	14.8719	14.7992	14.9258	14.908	14.8437	3	ISLENVGCASLIGK;LTTDHTPER;SIGDLDLK	5677	-0.0214951	0.145933	0.714606	0.834984	0.0435747	0.373538	0.423119	0.999788
Q80VI1;A0A0R4J0Q6	Q80VI1;A0A0R4J0Q6	2;2	2;2	2;2	E3 ubiquitin-protein ligase TRIM56;RING-type E3 ubiquitin transferase	Trim56	sp|Q80VI1|TRI56_MOUSE E3 ubiquitin-protein ligase TRIM56 OS=Mus musculus OX=10090 GN=Trim56 PE=1 SV=1;tr|A0A0R4J0Q6|A0A0R4J0Q6_MOUSE E3 ubiquitin-protein ligase TRIM56 OS=Mus musculus OX=10090 GN=Trim56 PE=1 SV=1	2	2	2	2	3.7	3.7	3.7	79.512	734	734;734	0.0004217	3.1131	14.7026	14.7753	14.9594	14.8694	14.7297	14.8844	14.7652	14.9572	15.0709	15.0629	14.9496	14.7903	2	GGAGTQGGDEAQGQGDDRTK;LIFEEPK	348	-0.0519971	0.326659	0.471347	0.669785	0.0405116	0.215186	0.609276	0.999788
Q99M31	Q99M31	5	5	5	Heat shock 70 kDa protein 14	Hspa14	sp|Q99M31|HSP7E_MOUSE Heat shock 70 kDa protein 14 OS=Mus musculus OX=10090 GN=Hspa14 PE=1 SV=2	1	5	5	5	13	13	13	54.65	509	509	NA	14.276	16.5198	16.6679	16.8801	16.7287	16.5862	16.711	16.6378	16.8558	16.8738	16.8154	16.734	16.6373	6	EQVVGLAAK;GVDESGADRFTVLFPSGTPLPAR;QTGFTADDINK;SALGEAAGAAGFNVLR;SNVLVFK	6772	-0.0622027	0.319667	0.478998	0.674679	-0.0354006	0.174608	0.668947	0.999788
Q5EER8;A0A0U1RPG8;A0A0U1RNG7	Q5EER8;A0A0U1RPG8;A0A0U1RNG7	2;2;2	2;2;2	2;2;2		Kctd14	tr|Q5EER8|Q5EER8_MOUSE Potassium channel tetramerisation domain-containing 14 OS=Mus musculus OX=10090 GN=Kctd14 PE=1 SV=1;tr|A0A0U1RPG8|A0A0U1RPG8_MOUSE Potassium channel tetramerisation domain-containing 14 OS=Mus musculus OX=10090 GN=Kctd14 PE=1 SV=1;tr	3	2	2	2	8.5	8.5	8.5	26.983	234	234;266;287	0.0034143	1.9599	16.9563	16.9455	16.9837	16.9299	17.1009	16.961	16.9729	16.9058	17.1014	17.0022	17.0109	17.0781	3	ENLEVLLHLAR;FYQIHLLVK	448	-0.0298527	0.306107	0.494189	0.683231	-0.00727608	0.0883423	0.815939	0.999788
Q9ESB3;A0A0R4J039;A0A338P6H8	Q9ESB3;A0A0R4J039	5;5;1	5;5;1	5;5;1	Histidine-rich glycoprotein	Hrg	sp|Q9ESB3|HRG_MOUSE Histidine-rich glycoprotein OS=Mus musculus OX=10090 GN=Hrg PE=1 SV=2;tr|A0A0R4J039|A0A0R4J039_MOUSE Histidine-rich glycoprotein OS=Mus musculus OX=10090 GN=Hrg PE=1 SV=1	3	5	5	5	10.9	10.9	10.9	59.162	525	525;536;199	NA	34.878	18.2057	18.1329	17.9327	18.0722	18.1754	18.0442	18.1546	17.9203	18.137	18.0894	18.1216	18.1173	6	FESEFPQISK;GLFPFHHQQIGYVYR;LGCPPPPEGK;SLQPEIQPFPQTASR;VLDLINK	290	-0.0744111	0.466856	0.341306	0.570003	-0.0699787	0.642248	0.227904	0.999788
A0A0R4J1N7;Q02357;E9QNT8;D3YTV8;D3Z5M4;Q0VGY9;G5E8J2;B7ZW98;G8JL84;F7D1P5;G3UY11;D6RJ51	A0A0R4J1N7;Q02357;E9QNT8;D3YTV8;D3Z5M4;Q0VGY9;G5E8J2;B7ZW98;G8JL84;F7D1P5;G3UY11	69;67;67;66;66;66;65;65;64;44;38;19	63;61;61;60;60;60;59;59;58;42;32;15	63;61;61;60;60;60;59;59;58;42;32;15	Ankyrin-1	Ank1	tr|A0A0R4J1N7|A0A0R4J1N7_MOUSE Ankyrin-1 OS=Mus musculus OX=10090 GN=Ank1 PE=1 SV=1;sp|Q02357|ANK1_MOUSE Ankyrin-1 OS=Mus musculus OX=10090 GN=Ank1 PE=1 SV=2;tr|E9QNT8|E9QNT8_MOUSE Ankyrin-1 OS=Mus musculus OX=10090 GN=Ank1 PE=1 SV=1;tr|D3YTV8|D3YTV8_MOUSE	12	69	63	63	39.7	37.5	37.5	209.52	1907	1907;1862;1862;1878;1883;1887;1848;1852;1863;1098;1057;572	NA	323.31	21.739	21.6474	21.5898	21.8905	21.7153	21.7408	21.783	21.7844	21.847	21.8427	21.8526	21.8638	140	ADAATSFLR;AEDSDAIPEWK;AGHTEVAK;ALNGFTPLHIACK;CYCMTDDK;DDQTPLHCAAR;DELTPLHCAAR;DIEAQALQEQK;DIEAQALQEQKEK;DSSREPGGFLSFLR;EASQACMTK;EGHVDTALALLEK;EHLGLSWAELAR;EIILETTTK;ELLDFVPK;ELQFSVEDINR;ELTAVPYMAK;ELVNYGANVNAQSQK;FLLQHQADVNAK;FWLSDCPR;GASPNVSNVK;GDRELVVLR;GFTPLHVAAK;GFTPLYMAAQENHLEVVK;GNTALHIAALAGQDEVVR;GPPETGSPK;GSGLQPDLIEGR;GSGLQPDLIEGRK;HGVTVDATTR;IGHTGMVK;IPCVTPETVVIR;IPLPPSWTDNPR;IPLPPSWTDN…	410	-0.0334149	0.220644	0.601666	0.758575	0.0429852	0.309279	0.490593	0.999788
P49222;Q3UV95	P49222;Q3UV95	9;9	9;9	9;9	Protein 4.2	Epb42	sp|P49222|EPB42_MOUSE Protein 4.2 OS=Mus musculus OX=10090 GN=Epb42 PE=1 SV=3;tr|Q3UV95|Q3UV95_MOUSE Erythrocyte membrane protein band 4.2 OS=Mus musculus OX=10090 GN=Epb42 PE=1 SV=1	2	9	9	9	11.4	11.4	11.4	76.755	691	691;673	NA	101.17	17.3159	17.1081	16.9563	17.5178	17.223	16.9952	16.8824	17.1355	17.1617	17.2694	16.9364	16.9706	11	APTHTFLSALK;DVGNCISTK;DVMDLSLK;GSVPILR;LELTNSNR;LELTNSNRK;QWLTGQGR;TQAIFPISSLGDQK;VALIAQTGEQPSK	3444	-0.226969	0.973762	0.106228	0.35868	-0.241396	1.03735	0.0917595	0.999788
Q9QZ47;Z4YKH8;Z4YNB2;Z4YJU0;Z4YKG8;Z4YKG3;Z4YKE7;Z4YKF8;A2A6H6;A2A6J1;A0A0R4J1B1;A2A6J0;A2A6I8;J3QP61;A2A6I0;A0A0R4J1A8;F6RL36;Z4YKD9;A2A6I3;A2A6I5;A0A0R4J1B0;A2A6J2	Q9QZ47;Z4YKH8;Z4YNB2;Z4YJU0;Z4YKG8;Z4YKG3;Z4YKE7;Z4YKF8;A2A6H6;A2A6J1;A0A0R4J1B1;A2A6J0;A2A6I8;J3QP61;A2A6I0;A0A0R4J1A8;F6RL36;Z4YKD9;A2A6I3;A2A6I5;A0A0R4J1B0	5;5;5;5;5;5;5;5;5;5;5;5;5;5;4;4;4;4;4;4;4;2	5;5;5;5;5;5;5;5;5;5;5;5;5;5;4;4;4;4;4;4;4;2	5;5;5;5;5;5;5;5;5;5;5;5;5;5;4;4;4;4;4;4;4;2	Troponin T, fast skeletal muscle	Tnnt3	sp|Q9QZ47|TNNT3_MOUSE Troponin T, fast skeletal muscle OS=Mus musculus OX=10090 GN=Tnnt3 PE=1 SV=3;tr|Z4YKH8|Z4YKH8_MOUSE Troponin T, fast skeletal muscle OS=Mus musculus OX=10090 GN=Tnnt3 PE=1 SV=1;tr|Z4YNB2|Z4YNB2_MOUSE Troponin T, fast skeletal muscle O	22	5	5	5	18.8	18.8	18.8	32.24	272	272;259;272;268;263;262;262;259;255;250;248;244;239;272;250;254;214;259;248;239;272;107	NA	48.041	21.0409	17.279	14.6293	15.8683	16.8051	16.837	16.5124	16.0946	16.2834	17.3691	16.0107	16.0342	5	ALSSMGANYSSYLAK;ARREEEDAK;KEEEELIALKER;VDFDDIQK;YDITTLR	390	-0.703255	0.240808	0.57437	0.740511	-0.880967	0.309663	0.490159	0.999788
Q80T23	Q80T23	3	3	3	Synaptotagmin-like protein 5	Sytl5	sp|Q80T23|SYTL5_MOUSE Synaptotagmin-like protein 5 OS=Mus musculus OX=10090 GN=Sytl5 PE=1 SV=1	1	3	3	3	4.6	4.6	4.6	84.088	753	753	NA	4.347	14.0465	14.0878	14.3259	14.0555	14.0019	14.0689	13.9684	14.1809	14.3864	14.2756	14.1401	14.0355	3	EMILGVLK;GSTTSSDLIDQEAGRR;QVNVLGTDVVR	5163	-0.131955	0.980856	0.104507	0.35645	-0.0190904	0.0783348	0.834959	0.999788
P53798;A0A571BEK9;A0A286YD20	P53798;A0A571BEK9	6;5;2	6;5;2	6;5;2	Squalene synthase	Fdft1	sp|P53798|FDFT_MOUSE Squalene synthase OS=Mus musculus OX=10090 GN=Fdft1 PE=1 SV=2;tr|A0A571BEK9|A0A571BEK9_MOUSE Squalene synthase OS=Mus musculus OX=10090 GN=Fdft1 PE=1 SV=1	3	6	6	6	18.8	18.8	18.8	48.154	416	416;460;135	NA	18.102	14.2722	14.4618	14.4237	14.4156	14.5471	14.4592	14.4482	14.3098	14.5368	14.4377	14.5909	14.6581	6	ALDTVEDDMSISVEK;CLGHPEEFYNLLR;DYLEDQQEGRK;MGCGMAEFVDKDVTSK;TQNLPNCQLISR;YQTVIDDICHR	3510	-0.0109654	0.0678368	0.855388	0.921512	0.062171	0.521379	0.301038	0.999788
Q7TQI3;D3YWF6;D3Z7K0	Q7TQI3;D3YWF6	13;12;6	13;12;6	13;12;6	Ubiquitin thioesterase OTUB1;ubiquitinyl hydrolase 1	Otub1	sp|Q7TQI3|OTUB1_MOUSE Ubiquitin thioesterase OTUB1 OS=Mus musculus OX=10090 GN=Otub1 PE=1 SV=2;tr|D3YWF6|D3YWF6_MOUSE Ubiquitinyl hydrolase 1 OS=Mus musculus OX=10090 GN=Otub1 PE=1 SV=1	3	13	13	13	56.8	56.8	56.8	31.27	271	271;241;95	NA	264.3	20.2442	20.2228	20.3529	20.3683	20.1232	20.163	20.1183	20.2501	20.3524	20.3786	20.2675	20.2577	67	AFGFSHLEALLDDSK;AFGFSHLEALLDDSKELQR;EFCQQEVEPMCK;EYAEDDNIYQQK;FFEHFIEGGR;GEGGTTNPHVFPEGSEPK;IQQEIAVQNPLVSER;LELSVLYK;LLTSGYLQR;PGHYDILYK;QEPLGSDSEGVNCLAYDEAIMAQQDR;TRPDGNCFYR;VYLLYRPGHYDILYK	5135	-0.19932	2.63288	0.00232875	0.147549	-0.0768234	0.893599	0.127762	0.999788
Q8BHJ9;Z4YM25;B0QZT9	Q8BHJ9;Z4YM25	4;3;1	4;3;1	4;3;1	Pre-mRNA-splicing factor SLU7	Slu7	sp|Q8BHJ9|SLU7_MOUSE Pre-mRNA-splicing factor SLU7 OS=Mus musculus OX=10090 GN=Slu7 PE=1 SV=1;tr|Z4YM25|Z4YM25_MOUSE Pre-mRNA-splicing factor SLU7 (Fragment) OS=Mus musculus OX=10090 GN=Slu7 PE=1 SV=1	3	4	4	4	6.2	6.2	6.2	68.079	585	585;497;108	NA	12.843	15.5221	15.6296	15.6387	15.5975	15.5016	15.5517	15.5909	15.6044	15.6072	15.7953	15.7781	15.671	4	ALNAEEAR;EMSLEEPKK;IVEEYAK;NLDPNSAYYDPK	5436	-0.0954223	1.52761	0.0296751	0.259769	0.0139328	0.106153	0.783153	0.999788
Q6P3B2	Q6P3B2	1	1	1	UBA-like domain-containing protein 1	Ubald1	sp|Q6P3B2|UBAD1_MOUSE UBA-like domain-containing protein 1 OS=Mus musculus OX=10090 GN=Ubald1 PE=2 SV=1	1	1	1	1	11.4	11.4	11.4	18.91	176	176	0.0071438	1.5324	14.9015	14.8711	15.1475	14.9617	14.2902	14.2707	14.0533	14.2923	15.1109	14.9673	14.8134	14.6836	1	HQVMINQFVLTAGCAADQAK	4918	-0.802331	5.33275	4.64783e-06	0.017927	-0.176927	0.973592	0.106269	0.999788
P82343;D6RHA2;G3XA46	P82343;D6RHA2	5;5;1	5;5;1	5;5;1	N-acylglucosamine 2-epimerase	Renbp	sp|P82343|RENBP_MOUSE N-acylglucosamine 2-epimerase OS=Mus musculus OX=10090 GN=Renbp PE=1 SV=3;tr|D6RHA2|D6RHA2_MOUSE GlcNAc 2-epimerase OS=Mus musculus OX=10090 GN=Renbp PE=1 SV=2	3	5	5	5	8.6	8.6	8.6	49.771	430	430;419;48	0.0012126	2.4094	16.3175	16.3934	16.6189	16.6672	16.2258	16.332	16.2671	16.6374	16.5628	16.7766	16.6045	16.4233	6	CAFVLTR;ETLQVWK;ILQHVQR;RVELLDAAR;VAEYTFR	1789	-0.194173	0.938806	0.115131	0.3667	-0.00870929	0.0309921	0.931125	0.999788
Q9D3B1	Q9D3B1	3	3	3	Very-long-chain (3R)-3-hydroxyacyl-CoA dehydratase 2	Hacd2	sp|Q9D3B1|HACD2_MOUSE Very-long-chain (3R)-3-hydroxyacyl-CoA dehydratase 2 OS=Mus musculus OX=10090 GN=Hacd2 PE=1 SV=1	1	3	3	3	12.2	12.2	12.2	28.402	254	254	NA	29.51	17.3515	17.5241	17.8438	17.6447	17.3565	17.4144	17.3453	17.6758	17.7453	17.7087	17.6573	17.5035	3	AAAAATAATK;QAGLYSISLPNK;VLSHTEEHK	7227	-0.204683	0.973106	0.106388	0.35868	-0.038604	0.14625	0.714085	0.999788
Q8R4H9;A0A286YDV6	Q8R4H9;A0A286YDV6	1;1	1;1	1;1	Proton-coupled zinc antiporter SLC30A5;Zinc transporter	Slc30a5	sp|Q8R4H9|ZNT5_MOUSE Zinc transporter 5 OS=Mus musculus OX=10090 GN=Slc30a5 PE=1 SV=1;tr|A0A286YDV6|A0A286YDV6_MOUSE Zinc transporter 5 OS=Mus musculus OX=10090 GN=Slc30a5 PE=1 SV=1	2	1	1	1	1.1	1.1	1.1	83.772	761	761;704	0.00278	2.1019	14.4627	14.465	14.4819	14.5468	14.5594	14.5119	14.5537	14.5683	14.7755	14.7071	14.7192	14.633	1	ELHIALEK	711	0.000227691	0.00277787	0.993624	0.997041	0.118884	2.00048	0.00998897	0.880491
Q9DCV4;A2AGJ2	Q9DCV4	7;3	7;3	7;3	Regulator of microtubule dynamics protein 1	Rmdn1	sp|Q9DCV4|RMD1_MOUSE Regulator of microtubule dynamics protein 1 OS=Mus musculus OX=10090 GN=Rmdn1 PE=1 SV=2	2	7	7	7	22.6	22.6	22.6	35	305	305;194	NA	18.403	18.7176	18.833	19.0696	18.9545	18.7108	18.8025	18.6873	19.0506	19.1007	19.1553	19.0094	18.8343	17	AEEVDPNFYSK;DIAQLSK;ESEDGELLWR;GYPAHTEEDK;IANAYVIK;NLLLLGK;VLFANPPSSTYEEALR	7452	-0.143696	0.738192	0.182729	0.435557	0.033056	0.139935	0.724545	0.999788
P13707;E0CXN5	P13707;E0CXN5	24;24	24;24	22;22	Glycerol-3-phosphate dehydrogenase [NAD(+)], cytoplasmic;Glycerol-3-phosphate dehydrogenase [NAD(+)]	Gpd1	sp|P13707|GPDA_MOUSE Glycerol-3-phosphate dehydrogenase [NAD(+)], cytoplasmic OS=Mus musculus OX=10090 GN=Gpd1 PE=1 SV=3;tr|E0CXN5|E0CXN5_MOUSE Glycerol-3-phosphate dehydrogenase [NAD(+)] OS=Mus musculus OX=10090 GN=Gpd1 PE=1 SV=1	2	24	24	22	62.8	62.8	57.6	37.572	349	349;326	NA	323.31	21.6141	21.5243	21.5427	21.7181	21.6823	21.6918	21.7833	21.767	21.729	21.6424	21.8554	21.7816	103	ANTIGISLIK;CLQNHPEHM;DLMQTPNFR;DPAQGQLLK;ELHSILQHK;EMLNGQK;FCETTIGCK;FCETTIGCKDPAQGQLLK;GLVDKFPLFTAVYK;GVDEGPNGLK;IVGSNAGR;LAHFDPR;LGIPMSVLMGANIASEVAEEK;LGLMEMIAFAK;LISEVIGER;LQGPQTAR;LTEIINTQHENVK;SIEQLEK;SIEQLEKEMLNGQK;VAEAFAR;VCIVGSGNWGSAIAK;VCYEGQPVGEFIR;VTMWVFEEDIGGR;VTMWVFEEDIGGRK	1805	0.0589334	0.592128	0.255783	0.498794	0.059946	0.488929	0.324392	0.999788
Q52KR3	Q52KR3	8	8	8	Protein prune homolog 2	Prune2	sp|Q52KR3|PRUN2_MOUSE Protein prune homolog 2 OS=Mus musculus OX=10090 GN=Prune2 PE=1 SV=2	1	8	8	8	2.9	2.9	2.9	339.51	3084	3084	NA	53.077	17.4704	17.5625	17.533	17.6139	17.5409	17.5999	17.5532	17.6253	17.7399	17.7827	17.6869	17.6213	12	EGSWSLFEESAK;ENIPELEQLSIGSR;MPGLGWMK;QAAPDSLDTWNR;TEACTILKPER;TSCLYNDPEMSSMEK;TVVIGEQEQR;VIEPYRR	4430	-0.0269221	0.317449	0.481449	0.675733	0.0613065	0.699023	0.199976	0.999788
Q9DBS5;Q91W40;D3Z710	Q9DBS5	19;3;3	13;2;2	13;2;2	Kinesin light chain 4	Klc4	sp|Q9DBS5|KLC4_MOUSE Kinesin light chain 4 OS=Mus musculus OX=10090 GN=Klc4 PE=1 SV=1	3	19	13	13	36.2	25	25	68.612	619	619;508;505	NA	140.61	17.7803	17.7981	17.8454	17.8734	17.7925	17.8113	17.8622	17.9029	17.9543	18.0441	17.9335	17.8867	13	AASLNYLNQPNAAPLQVSR;AIQEGPGDSVK;ALAIYESQLGPDNPNVAR;DHPAVAATLNNLAVLYGK;DSSAPYAEYGGWYK;EAAHLLNDALSIR;EAEPLCQR;GQGAAAAQQGGYEIPAR;LEAAETLEECALR;LSQEEILGSTK;NLGALYR;NNLASCYLK;QALEDLER;QLNNLALLCQNQGK;SEQAVAQLEEEK;VAELLGEGDGRK;YEVAVPLCK;YKEAEPLCQR;YSEAEALYK	7402	-0.0440247	0.626795	0.236159	0.480155	0.0294448	0.324989	0.473163	0.999788
P62869;A0A3B2WBM3	P62869;A0A3B2WBM3	11;9	11;9	11;9	Elongin-B	Elob	sp|P62869|ELOB_MOUSE Elongin-B OS=Mus musculus OX=10090 GN=Elob PE=1 SV=1;tr|A0A3B2WBM3|A0A3B2WBM3_MOUSE Elongin-B OS=Mus musculus OX=10090 GN=Elob PE=1 SV=1	2	11	11	11	58.5	58.5	58.5	13.17	118	118;90	NA	323.31	19.7554	19.8404	19.9299	19.8894	19.7275	19.795	19.6681	19.929	20.0024	20.0131	19.9841	19.8491	27	ADDTFEALR;DDQLLDDGK;ESSTVFELK;ESSTVFELKR;IVEGILK;IVEGILKR;RIVEGILK;TLGECGFTSQTAR;TLGECGFTSQTARPQAPATVGLAFR;TLGECGFTSQTARPQAPATVGLAFRADDTFEALR;TTIFTDAK	3745	-0.138182	1.27496	0.0530937	0.30742	0.0134928	0.101292	0.791969	0.999788
P55284	P55284	3	3	3	Cadherin-5	Cdh5	sp|P55284|CADH5_MOUSE Cadherin-5 OS=Mus musculus OX=10090 GN=Cdh5 PE=1 SV=2	1	3	3	3	4	4	4	87.902	784	784	NA	25.712	15.5982	15.5049	15.6037	15.5792	15.6066	15.4763	15.5535	15.6682	15.6619	15.6069	15.7318	15.6801	3	LAPGLHGGPR;NLEQPSSFTVK;YVLQGEFAGK	3538	-0.0558906	0.607888	0.246667	0.489761	-0.00329247	0.0328518	0.927146	0.999788
Q3TEW6;A0A0A6YXX8;A0A0A6YX14;A0A0A6YW22;A0A0R4J0V2;A0A0A6YWA2	Q3TEW6;A0A0A6YXX8;A0A0A6YX14;A0A0A6YW22;A0A0R4J0V2;A0A0A6YWA2	2;1;1;1;1;1	2;1;1;1;1;1	2;1;1;1;1;1	Myelin protein zero-like protein 1	Mpzl1	sp|Q3TEW6|MPZL1_MOUSE Myelin protein zero-like protein 1 OS=Mus musculus OX=10090 GN=Mpzl1 PE=1 SV=1;tr|A0A0A6YXX8|A0A0A6YXX8_MOUSE Myelin protein zero-like protein 1 (Fragment) OS=Mus musculus OX=10090 GN=Mpzl1 PE=1 SV=1;tr|A0A0A6YX14|A0A0A6YX14_MOUSE Mye	6	2	2	2	7.4	7.4	7.4	29.494	270	270;82;126;183;209;248	0.00095057	2.4849	15.1998	15.2955	15.4456	15.4404	15.1421	15.2054	15.2234	15.5021	15.5846	15.6479	15.4697	15.2302	3	RDYTGCSTSER;VTWAGDLDK	4129	-0.137407	0.805908	0.156348	0.410103	0.0359342	0.144021	0.717759	0.999788
Q91X20;D3YYA0;E9PU93;D6RI55;D6RET1	Q91X20;D3YYA0;E9PU93	6;6;6;2;2	6;6;6;2;2	6;6;6;2;2	Set1/Ash2 histone methyltransferase complex subunit ASH2	Ash2l	sp|Q91X20|ASH2L_MOUSE Set1/Ash2 histone methyltransferase complex subunit ASH2 OS=Mus musculus OX=10090 GN=Ash2l PE=1 SV=1;tr|D3YYA0|D3YYA0_MOUSE Set1/Ash2 histone methyltransferase complex subunit ASH2 OS=Mus musculus OX=10090 GN=Ash2l PE=1 SV=1;tr|E9PU93	5	6	6	6	9.3	9.3	9.3	68.249	623	623;501;534;346;352	NA	16.061	18.0493	18.0423	18.1083	18.2446	18.0186	18.0203	18.1153	18.2185	18.2178	18.3721	18.2326	18.2327	9	DKDIIPFIDK;ERDVFLVK;SLPDTYKDK;SYLYFEEK;VLLALHDR;YILAEPDPHAPDPEK	1615	-0.0800688	0.653819	0.221912	0.467608	0.0524242	0.438329	0.364477	0.999788
G3X9K3;D3YYK9	G3X9K3	39;18	26;11	26;11	Brefeldin A-inhibited guanine nucleotide-exchange protein 1	Arfgef1	sp|G3X9K3|BIG1_MOUSE Brefeldin A-inhibited guanine nucleotide-exchange protein 1 OS=Mus musculus OX=10090 GN=Arfgef1 PE=1 SV=1	2	39	26	26	21.5	14.9	14.9	208.5	1846	1846;1054	NA	297.38	19.1018	19.1759	19.2344	19.2229	19.1534	19.2112	19.2002	19.303	19.3236	19.3485	19.3551	19.2989	36	ACEVALEEIK;AFNSNNEQR;AGSGTLPPVK;APDSTTPGK;DAFLVFR;DAYVQALAR;DFLRPFEHIMK;DFVSALR;EDAENLAAAQR;EVMYAYVDQHDFSGK;EYTSDDMSVAPEDRVWVR;FLTSQQLFK;FSHILQK;GLTVMFEIMK;GSQELGMSNVQELSLR;GSQELGMSNVQELSLRK;HWWQDLFR;IFDNMKLPEQQTEK;IFTGSTR;IVSTSLDCLQK;KEDAENLAAAQR;LDSTQVGEFLGDNDKFNK;LFLEGFR;LLDCLLESHR;LVNDLSK;NLINQTTAK;QETSSLACGLR;QQAPLVSVSTVSEEVSK;QYLCVALSK;SGTNCLENVVILNGEK;SKPNLLK;TCNCTLDIFK;TNEMFINAIK;TYGHTYEK…	2505	-0.0301378	0.30539	0.495005	0.683581	0.0503954	0.755046	0.175774	0.999788
L7N1X8;Q000W5;A0A0G2JDV3;Q2V6D6;A4UUI3	L7N1X8;Q000W5;A0A0G2JDV3	4;4;4;1;1	4;4;4;1;1	4;4;4;1;1	Guanylate-binding protein 6	Gm43302;Gbp10;Gbp6	tr|L7N1X8|L7N1X8_MOUSE Predicted gene 43302 OS=Mus musculus OX=10090 GN=Gm43302 PE=3 SV=2;tr|Q000W5|Q000W5_MOUSE Guanylate-binding protein 10 OS=Mus musculus OX=10090 GN=Gbp10 PE=2 SV=1;tr|A0A0G2JDV3|A0A0G2JDV3_MOUSE Guanylate-binding protein 6 OS=Mus musc	5	4	4	4	5.7	5.7	5.7	70.437	611	611;611;611;525;631	NA	9.4688	15.0479	15.033	15.1833	15.1965	15.0862	15.0496	14.9091	15.3041	15.2987	15.3571	15.2606	14.9981	4	AFLEEGFK;IEHDYWQVPR;LIPGDKPR;LVELIGENK	166	-0.0878298	0.503477	0.313706	0.546683	0.0118522	0.052693	0.885741	0.999788
Q5MPP0	Q5MPP0	2	2	2	Fatty acid 2-hydroxylase	Fa2h	sp|Q5MPP0|FA2H_MOUSE Fatty acid 2-hydroxylase OS=Mus musculus OX=10090 GN=Fa2h PE=1 SV=1	1	2	2	2	7.3	7.3	7.3	42.981	372	372	NA	11.033	11.5233	11.7579	11.7879	11.5931	11.5529	11.6973	11.6981	11.6831	11.8474	11.5635	11.9021	11.7487	2	APAPPPAASFTPAEVQR;TDPALEPQFK	4473	-0.0619006	0.430866	0.370795	0.593981	0.00368533	0.0146219	0.966892	0.999788
J3QPK1	J3QPK1	1	1	1			tr|J3QPK1|J3QPK1_MOUSE Predicted gene, 21833 OS=Mus musculus OX=10090 GN=Gm21833 PE=4 SV=1	1	1	1	1	1.8	1.8	1.8	58.282	500	500	0.0035396	1.9312	17.5734	17.6808	17.8079	17.4047	17.619	17.9257	17.7466	17.6348	17.7961	17.9718	17.77	17.7951	4	KQEDNPSTK	2642	0.0529786	0.22143	0.600578	0.757583	0.115289	0.667617	0.214972	0.999788
A2A5R2;F6YCJ0	A2A5R2	46;7	46;7	33;4	Brefeldin A-inhibited guanine nucleotide-exchange protein 2	Arfgef2	sp|A2A5R2|BIG2_MOUSE Brefeldin A-inhibited guanine nucleotide-exchange protein 2 OS=Mus musculus OX=10090 GN=Arfgef2 PE=1 SV=1	2	46	46	33	26.7	26.7	19.9	202.24	1792	1792;283	NA	323.31	20.6748	20.7137	20.7744	20.7675	20.7317	20.7579	20.7305	20.813	20.8585	20.8714	20.8768	20.8272	82	ACQVALDEIK;AFNSNYEQR;ALMEAVSHAK;DAFLVFR;DAYVQALAR;DFLRPFEHIMK;DLYVNPNHQATLGQER;DSWDEIQQR;EHTIATK;EIIEHGIELFNK;FSHILQK;GLTVMFEIMK;GQSQLSNPTDDSWK;GTDSGAQEVVK;HGLPEPDR;HLDVDLDR;HWWQDLFR;IFDNMKLPEQQSEK;IFTGSTR;IWHVIGDHFNK;LDSTQVGEFLGDSTR;LGAAAPPK;LLDCLQESHSFSK;LLYNVEMEQMAK;LPDQEMGDGK;LPEQQSEK;LVNDLSK;MENQVLQEAR;MYVDENRR;NLINQTTAK;QETSSLACCLR;QSQAQSKPTTPEK;QYLCVALSK;SGTNCLENLVISNGEK;SHEMFVTAIK;SKPNLLK…	1021	-0.0423448	0.633145	0.232731	0.475744	0.0324554	0.520059	0.301954	0.999788
O55098	O55098	7	6	6	Serine/threonine-protein kinase 10	Stk10	sp|O55098|STK10_MOUSE Serine/threonine-protein kinase 10 OS=Mus musculus OX=10090 GN=Stk10 PE=1 SV=2	1	7	6	6	6.6	5.7	5.7	111.9	966	966	NA	5.9445	12.3661	12.2949	12.4117	12.4314	12.4246	12.394	12.1713	12.2969	12.4196	12.4925	12.3443	12.5366	6	ETGALAAAK;FYDVELENLER;IISEDEK;LADFGVSAK;QFSQQEEK;RFEQEINAK;SDPPTLLTPSK	2822	-0.109717	1.04492	0.0901729	0.346717	-0.0246565	0.21241	0.613182	0.999788
Q8BTW3	Q8BTW3	5	5	5	Exosome complex component MTR3	Exosc6	sp|Q8BTW3|EXOS6_MOUSE Exosome complex component MTR3 OS=Mus musculus OX=10090 GN=Exosc6 PE=1 SV=1	1	5	5	5	26	26	26	28.37	273	273	NA	14.631	17.1513	17.1603	17.1818	17.1339	17.1342	17.1408	17.2162	17.1763	17.2939	17.3409	17.3669	17.3871	6	AGLLSQAK;GSAYLEAGGTK;GSGPAGAGGEAPAALR;IRGPEESQPPQLYAAEDDETPAARDPTR;LGLEGCQR	5604	-0.0513428	1.02762	0.0938382	0.349151	0.0886082	1.91542	0.01215	0.932886
Q8R2U6	Q8R2U6	6	3	3	Diphosphoinositol polyphosphate phosphohydrolase 2	Nudt4	sp|Q8R2U6|NUDT4_MOUSE Diphosphoinositol polyphosphate phosphohydrolase 2 OS=Mus musculus OX=10090 GN=Nudt4 PE=1 SV=1	1	6	3	3	24	14	14	20.156	179	179	NA	31.875	17.2904	17.386	17.4098	17.4396	17.1877	17.4	17.3851	17.3831	17.4968	17.4984	17.4356	17.4585	6	AACLCFR;EVYEEAGVK;EVYEEAGVKGK;LLGIFENQDR;LLGIFENQDRK;SEQEDEVLLVSSSR	6180	-0.104047	1.02187	0.0950898	0.349818	-0.0107124	0.109477	0.777182	0.999788
Q9D379;E9PWK1;F6YTS6;D3Z4M3	Q9D379;E9PWK1	18;18;7;5	18;18;7;5	18;18;7;5	Epoxide hydrolase 1;Epoxide hydrolase	Ephx1	sp|Q9D379|HYEP_MOUSE Epoxide hydrolase 1 OS=Mus musculus OX=10090 GN=Ephx1 PE=1 SV=2;tr|E9PWK1|E9PWK1_MOUSE Epoxide hydrolase OS=Mus musculus OX=10090 GN=Ephx1 PE=1 SV=1	4	18	18	18	35.8	35.8	35.8	52.576	455	455;441;247;130	NA	88.276	20.0857	20.0542	20.0753	20.1107	20.0136	20.0515	20.0149	20.1616	20.1966	20.1772	20.2005	20.121	42	ASPPLEGSR;DLELLYPFKEK;EDESIRPFK;ELEDGGLERK;ENLGQGVMVHR;FLGYTEK;GGHFAAFEEPK;GLNSVATAR;IEGLDIHFIHVKPPQLPSGR;LISYSYMER;LLAQDIR;LLAQDIRK;NIYSLTPLLGQR;QVEILNQYPHFK;SEYRELEDGGLER;VETSDEEIK;VETSDEEIKDLHQR;VFYNIMR	1898	-0.0863941	1.31495	0.0484233	0.301127	-0.00214	0.0275034	0.938635	0.999788
P61750;E9Q798;F6UFB9	P61750;E9Q798	8;6;3	3;3;3	3;3;3	ADP-ribosylation factor 4	Arf4	sp|P61750|ARF4_MOUSE ADP-ribosylation factor 4 OS=Mus musculus OX=10090 GN=Arf4 PE=1 SV=2;tr|E9Q798|E9Q798_MOUSE ADP-ribosylation factor 4 OS=Mus musculus OX=10090 GN=Arf4 PE=1 SV=1	3	8	3	3	54.4	17.8	17.8	20.396	180	180;153;60	NA	92.865	18.3271	18.4026	18.566	18.4623	18.2324	18.3683	18.2405	18.4986	18.606	18.6631	18.5243	18.3836	13	HYFQNTQGLIFVVDSNDR;HYFQNTQGLIFVVDSNDRER;ILMVGLDAAGK;IQEGAAVLQK;LGEIVTTIPTIGFNVETVEYK;LGLQSLR;NICFTVWDVGGQDK;QDLPNAMAISEMTDK	3676	-0.166866	1.31608	0.0482975	0.300593	0.00526339	0.0259017	0.942103	0.999788
P43275	P43275	8	3	3	Histone H1.1	H1-1	sp|P43275|H11_MOUSE Histone H1.1 OS=Mus musculus OX=10090 GN=H1-1 PE=1 SV=2	1	8	3	3	28.2	19.2	19.2	21.785	213	213	NA	65.669	18.2857	17.9842	18.0329	18.2721	18.1989	18.0843	18.5248	18.3433	18.2408	18.6116	18.306	18.3397	9	ERSGVSLAALK;ERSGVSLAALKK;GTGAAGSFK;GTLVQTK;SETAPVAQAASTATEKPAAAK;SGVSLAALK;SGVSLAALKK;SLAAAGYDVEK	3383	0.0819053	0.328514	0.469339	0.668444	0.130609	0.650782	0.22347	0.999788
P11881;A0A0N4SWH7;A0A0N4SVN2;A0A0N4SW22	P11881	113;17;6;5	113;17;6;5	80;17;6;5	Inositol 1,4,5-trisphosphate receptor type 1	Itpr1	sp|P11881|ITPR1_MOUSE Inositol 1,4,5-trisphosphate receptor type 1 OS=Mus musculus OX=10090 GN=Itpr1 PE=1 SV=2	4	113	113	80	40.6	40.6	30.8	313.16	2749	2749;313;225;152	NA	323.31	23.3551	23.114	23.139	23.4837	23.2243	23.2477	23.4576	23.4077	23.3206	23.3685	23.5031	23.4929	331	AIAIPVDLDSQVNNLFLK;AKEPTTQITEEVRDQLLEASAATR;ALIASTILR;ALWEVEVVQHDPCR;AMSLVSSDSEGEQNELR;AMSLVSSDSEGEQNELRNLQEK;AQPVLYWCAR;ASFQTLIQMMR;ASVESCIR;ATVTVNTSDLGNK;ATVTVNTSDLGNKK;AVLNPTNADILIETK;AYMQGEVEFEDGENGEDGAASPR;CESGGFICK;CMSDENLPYDLR;CNSLLPLDDIVR;CVVQPEAGDLNNPPK;DDEVDRDAPSR;DDEVDRDAPSRK;DILSYYR;DLDFANDASK;DLQNFLR;DQMTEQRK;DRGYGEK;DSTEYTGPESYVAEMIR;DSVLAASR;DYRNIIER;EADPDDHYQSGEGTQATTDK;EADPDDHYQS…	3069	-0.0184755	0.0714078	0.848383	0.917925	0.0597672	0.286643	0.516841	0.999788
Q8BKI2;A0A2I3BRG1	Q8BKI2	14;4	14;4	14;4	Trinucleotide repeat-containing gene 6B protein	Tnrc6b	sp|Q8BKI2|TNR6B_MOUSE Trinucleotide repeat-containing gene 6B protein OS=Mus musculus OX=10090 GN=Tnrc6b PE=1 SV=2	2	14	14	14	9.1	9.1	9.1	191.96	1810	1810;958	NA	161.54	16.35	16.4819	16.391	16.5031	16.4825	16.4934	16.5036	16.5286	16.6112	16.7021	16.6204	16.6337	15	DLGTTDSGPYFEK;DQGWGGGR;EPNLPTPMTGK;GALETESSSSSAQVSTVGQASR;GASVPKPTGSK;GGNNDSWMNPLAK;GTEGWESAATQTK;MDLSVDK;QPTGSDELK;SDSWDNNNR;SGWGELSASTEWKDPK;SSLPGSTTSNK;STGGWNDYK;VLSNTGWGQTQIK	5490	0.010026	0.0981314	0.797753	0.888396	0.108976	1.55132	0.0280983	0.999788
Q9CVD2;F6T5L3;E9Q717;Q5M8S1	Q9CVD2;F6T5L3;E9Q717;Q5M8S1	3;2;2;2	3;2;2;2	3;2;2;2	Ataxin-3;ubiquitinyl hydrolase 1	Atxn3	sp|Q9CVD2|ATX3_MOUSE Ataxin-3 OS=Mus musculus OX=10090 GN=Atxn3 PE=1 SV=2;tr|F6T5L3|F6T5L3_MOUSE Ubiquitinyl hydrolase 1 (Fragment) OS=Mus musculus OX=10090 GN=Atxn3 PE=1 SV=1;tr|E9Q717|E9Q717_MOUSE Ubiquitinyl hydrolase 1 OS=Mus musculus OX=10090 GN=Atxn3	4	3	3	3	9.9	9.9	9.9	40.533	355	355;287;291;296	NA	7.8498	14.8928	15.118	15.183	14.9924	14.986	14.8666	14.9095	15.1958	15.2427	15.266	15.187	15.0263	3	EHWFTVR;LIGEELAHLK;QQQQQQEVDRPGPLSYPR	6998	-0.116867	0.673466	0.212097	0.460551	0.0324549	0.169469	0.67691	0.999788
Q9D7N6;A0A0A6YXW4	Q9D7N6;A0A0A6YXW4	1;1	1;1	1;1	Large ribosomal subunit protein uL30m	Mrpl30	sp|Q9D7N6|RM30_MOUSE 39S ribosomal protein L30, mitochondrial OS=Mus musculus OX=10090 GN=Mrpl30 PE=1 SV=1;tr|A0A0A6YXW4|A0A0A6YXW4_MOUSE 39S ribosomal protein L30, mitochondrial (Fragment) OS=Mus musculus OX=10090 GN=Mrpl30 PE=1 SV=1	2	1	1	1	6.2	6.2	6.2	18.342	160	160;128	0.0080092	1.4839	15.0145	14.977	15.1545	15.4565	15.3323	15.0342	15.3047	15.1327	15.115	15.2455	15.4987	15.3509	1	YGGDPQNPHK	140	-0.00976837	0.0300846	0.933073	0.96429	0.0501107	0.167408	0.68013	0.999788
Q9Z140;Q3UYN2;E9QA77	Q9Z140;Q3UYN2	20;18;2	20;18;2	19;17;2	Copine-6	Cpne6	sp|Q9Z140|CPNE6_MOUSE Copine-6 OS=Mus musculus OX=10090 GN=Cpne6 PE=1 SV=1;tr|Q3UYN2|Q3UYN2_MOUSE Copine-6 OS=Mus musculus OX=10090 GN=Cpne6 PE=1 SV=1	3	20	20	19	36.1	36.1	36.1	61.78	557	557;556;126	NA	323.31	20.1459	20.2531	20.2415	19.9736	20.3253	20.2709	20.4172	20.2007	20.3478	20.4739	20.2291	20.1934	52	DAAPSALAK;DFKDAAPSALAK;DIVQFVPFR;DIVQFVPFRDFK;DIVQFVPFRDFKDAAPSALAK;FLVYDYDSSGK;FPAFGFGAR;LLDGDDGPLR;LYSDEQWVEVER;NNLNPSWEPFR;QPNHYLQALR;QVVEYYASQGISPGAPR;SCSSPVFSR;SDPFMEIYK;SSGTVVLAQCTVEK;TNGDQSDQLVWR;TVGGICQDYDSDK;VAEPAQREQSTGQATK;VTKPLLLK;YSVLLVLTDGVVSDMAETR	7940	0.0841364	0.570612	0.268775	0.50932	0.0628062	0.342604	0.454355	0.999788
Q9CZ52;A0A0N4SUW7;A0A0N4SV16	Q9CZ52;A0A0N4SUW7;A0A0N4SV16	4;3;3	4;3;3	4;3;3	Anthrax toxin receptor 1	Antxr1	sp|Q9CZ52|ANTR1_MOUSE Anthrax toxin receptor 1 OS=Mus musculus OX=10090 GN=Antxr1 PE=1 SV=2;tr|A0A0N4SUW7|A0A0N4SUW7_MOUSE Anthrax toxin receptor 1 (Fragment) OS=Mus musculus OX=10090 GN=Antxr1 PE=1 SV=1;tr|A0A0N4SV16|A0A0N4SV16_MOUSE Anthrax toxin recepto	3	4	4	4	8	8	8	62.308	562	562;138;500	NA	4.9233	14.795	14.8041	14.8407	14.923	14.8567	14.8315	14.7577	14.8968	14.9615	15.0676	14.9483	14.9431	4	LTEDREQIR;QGLEELQK;VLPGGDTYMHEGFER;VSVMRPQPGDTGR	7080	-0.0644679	0.833268	0.146802	0.401468	0.0381643	0.427954	0.37329	0.999788
Q02111;F8WGT6	Q02111;F8WGT6	5;5	3;3	3;3	Protein kinase C theta type;protein kinase C	Prkcq	sp|Q02111|KPCT_MOUSE Protein kinase C theta type OS=Mus musculus OX=10090 GN=Prkcq PE=1 SV=1;tr|F8WGT6|F8WGT6_MOUSE Protein kinase C (Fragment) OS=Mus musculus OX=10090 GN=Prkcq PE=1 SV=1	2	5	3	3	7.9	5.4	5.4	81.572	707	707;643	NA	6.4918	13.8171	13.8069	13.8419	13.8146	13.9628	13.8705	14.0205	13.8948	14.0021	13.8732	13.8219	13.851	3	EGPVEIGLPCSTK;IDDFILHK;QCNAAIHK;REPQGISWDSPLDGSNK;VANLCGINQK	2376	0.0591695	0.861871	0.137445	0.39202	-0.0322799	0.358645	0.43788	0.999788
Q9JIF0;A0A171KXD3;A0A140LHF7;A0A140LJF4;A0A140LJ70;A0A140LHS4;A0A140LI33;A0A140LIF7;A0A140LJ68	Q9JIF0;A0A171KXD3;A0A140LHF7;A0A140LJF4;A0A140LJ70	14;13;9;8;7;5;4;3;2	14;13;9;8;7;5;4;3;2	11;11;8;6;5;3;2;2;2	Protein arginine N-methyltransferase 1;type I protein arginine methyltransferase	Prmt1	sp|Q9JIF0|ANM1_MOUSE Protein arginine N-methyltransferase 1 OS=Mus musculus OX=10090 GN=Prmt1 PE=1 SV=1;tr|A0A171KXD3|A0A171KXD3_MOUSE Protein arginine N-methyltransferase 1 OS=Mus musculus OX=10090 GN=Prmt1 PE=1 SV=1;tr|A0A140LHF7|A0A140LHF7_MOUSE Protein	9	14	14	11	40.4	40.4	29.6	42.435	371	371;318;208;193;254;217;164;113;122	NA	133.4	19.4424	19.5527	19.68	19.5884	19.347	19.4682	19.4377	19.6701	19.7046	19.7317	19.6831	19.5909	28	ATLYVTAIEDR;DKWLAPDGLIFPDR;DVAIKEPLVDVVDPK;DYYFDSYAHFGIHEEMLKDEVR;EPLVDVVDPK;EVDIYTVK;GQLCELSCSTDYR;LDHVVTIIK;NSMFHNR;QLVTNACLIK;TGEEIFGTIGMRPNAK;VEEVELPVEK;VIGIECSSISDYAVK;WLAPDGLIFPDR	7589	-0.148804	1.09081	0.081132	0.33727	0.0158692	0.112444	0.77189	0.999788
Q69ZN7;E9Q390;A0A286YDF5;A0A286YCZ3	Q69ZN7;E9Q390;A0A286YDF5	5;5;5;2	5;5;5;2	4;4;4;1	Myoferlin	Myof	sp|Q69ZN7|MYOF_MOUSE Myoferlin OS=Mus musculus OX=10090 GN=Myof PE=1 SV=2;tr|E9Q390|E9Q390_MOUSE Myoferlin OS=Mus musculus OX=10090 GN=Myof PE=1 SV=2;tr|A0A286YDF5|A0A286YDF5_MOUSE Myoferlin OS=Mus musculus OX=10090 GN=Myof PE=1 SV=1	4	5	5	4	2.4	2.4	2.1	233.32	2048	2048;2048;2061;1307	NA	21.175	15.9945	15.9091	15.9146	15.9068	15.9474	15.966	15.9972	15.9509	15.9494	15.9338	15.9882	16.0451	6	FSDVTGK;SDENEDPSVVGEFK;TASLFEQR;VHICGQTHR;VIVESATNIPK	701	-0.0263865	0.414059	0.385426	0.606072	-0.0538855	0.820665	0.151124	0.999788
Q9JI59;A0A338P721	Q9JI59;A0A338P721	4;4	4;4	4;4	Junctional adhesion molecule B	Jam2	sp|Q9JI59|JAM2_MOUSE Junctional adhesion molecule B OS=Mus musculus OX=10090 GN=Jam2 PE=1 SV=1;tr|A0A338P721|A0A338P721_MOUSE Junctional adhesion molecule B OS=Mus musculus OX=10090 GN=Jam2 PE=1 SV=1	2	4	4	4	14.4	14.4	14.4	33.047	298	298;322	NA	37.1	16.8934	17.0357	17.0588	17.1238	16.9353	17.0619	16.97	17.1834	17.2079	17.2954	17.1876	17.1162	6	DGTSLLGNPK;EGNPAPEYIWFK;SGILQFNMISK;VTTMSENDFK	811	-0.0514161	0.337636	0.459583	0.660797	0.0721722	0.634875	0.231806	0.999788
Q5EBG6	Q5EBG6	2	2	2	Heat shock protein beta-6	Hspb6	sp|Q5EBG6|HSPB6_MOUSE Heat shock protein beta-6 OS=Mus musculus OX=10090 GN=Hspb6 PE=1 SV=1	1	2	2	2	13	13	13	17.521	162	162	0.00069109	2.7915	13.786	12.4942	12.2951	12.457	12.2731	12.6125	12.3821	12.4326	12.5342	12.7419	12.5632	12.4308	2	HFLPEEISVK;VVDDHVEVHAR	4455	-0.388168	0.624193	0.237578	0.481376	-0.287133	0.43386	0.368248	0.999788
Q8VDW0;D6RHT5	Q8VDW0	7;2	1;0	1;0	ATP-dependent RNA helicase DDX39A	Ddx39a	sp|Q8VDW0|DX39A_MOUSE ATP-dependent RNA helicase DDX39A OS=Mus musculus OX=10090 GN=Ddx39a PE=1 SV=1	2	7	1	1	16.4	3.3	3.3	49.067	427	427;208	NA	12.429	13.9573	13.9345	13.936	13.8215	13.8922	13.7646	13.991	13.9577	13.954	14.254	14.0842	14.1152	1	DFLLKPELLR;DVQEIFR;ELAFQISK;GLAVTFVSDENDAK;ILVATNLFGR;LTLHGLQQYYVK;MLEQLDMRR	6322	-0.0689036	0.613019	0.24377	0.486964	0.0901223	0.723832	0.188872	0.999788
O88522;Q8VC91;E9Q2Y3;Q7TSS3;A3KG40;A3KG41;A3KG38;A3KG39;A3KG37	O88522;Q8VC91;E9Q2Y3;Q7TSS3;A3KG40;A3KG41;A3KG38	8;8;8;8;4;4;4;1;1	8;8;8;8;4;4;4;1;1	3;3;3;3;1;1;1;1;1	NF-kappa-B essential modulator	Ikbkg	sp|O88522|NEMO_MOUSE NF-kappa-B essential modulator OS=Mus musculus OX=10090 GN=Ikbkg PE=1 SV=2;tr|Q8VC91|Q8VC91_MOUSE Ikbkg protein OS=Mus musculus OX=10090 GN=Ikbkg PE=1 SV=1;tr|E9Q2Y3|E9Q2Y3_MOUSE NF-kappa-B essential modulator OS=Mus musculus OX=10090	9	8	8	3	18.9	18.9	6.3	47.972	412	412;411;424;430;228;249;265;126;141	NA	50.208	17.3896	17.5199	17.6301	17.5685	17.4761	17.5072	17.4181	17.6172	17.7409	17.7082	17.6311	17.5006	9	ADFQAER;AQVTSLLGELQESQSR;CLEENQELRDAIR;DRQALEGR;EYLQEQLEQLQR;IVMETVPVLK;KEYLQEQLEQLQR;MQNQSVEAALR	2025	-0.0840799	0.703664	0.19785	0.449006	0.0167567	0.0932652	0.806742	0.999788
P0C673;D3Z6S7	P0C673;D3Z6S7	2;2	2;2	2;2	Immunoglobulin superfamily member 11	Igsf11	sp|P0C673|IGS11_MOUSE Immunoglobulin superfamily member 11 OS=Mus musculus OX=10090 GN=Igsf11 PE=1 SV=1;tr|D3Z6S7|D3Z6S7_MOUSE Immunoglobulin superfamily member 11 OS=Mus musculus OX=10090 GN=Igsf11 PE=1 SV=1	2	2	2	2	4.9	4.9	4.9	46.067	428	428;369	0.00042082	3.0823	17.374	17.3073	17.2705	17.3038	17.3486	17.3827	17.3992	17.3726	17.4805	17.3781	17.4969	17.4831	3	IGAVPVMVPAQSR;TLVVTANR	1756	0.000268129	0.0031475	0.992779	0.996746	0.0440597	0.609205	0.24592	0.999788
P62307	P62307	3	3	3	Small nuclear ribonucleoprotein F	Snrpf	sp|P62307|RUXF_MOUSE Small nuclear ribonucleoprotein F OS=Mus musculus OX=10090 GN=Snrpf PE=1 SV=1	1	3	3	3	32.6	32.6	32.6	9.7251	86	86	NA	22.463	16.8159	16.816	16.9297	16.9578	16.7882	16.7705	16.9391	17.0052	16.9948	17.0954	17.0336	17.0321	13	CNNVLYIR;GVEEEEEDGEMRE;SLPLNPK	3707	-0.0650527	0.488658	0.324595	0.556403	0.0575659	0.68813	0.205055	0.999788
Q3TP92;J3QPC9	Q3TP92;J3QPC9	1;1	1;1	1;1	CTD nuclear envelope phosphatase 1	Ctdnep1	sp|Q3TP92|CNEP1_MOUSE CTD nuclear envelope phosphatase 1 OS=Mus musculus OX=10090 GN=Ctdnep1 PE=1 SV=2;tr|J3QPC9|J3QPC9_MOUSE CTD nuclear envelope phosphatase 1 (Fragment) OS=Mus musculus OX=10090 GN=Ctdnep1 PE=1 SV=1	2	1	1	1	4.1	4.1	4.1	28.391	244	244;89	0.0091116	1.4122	15.3543	15.4137	15.4195	15.3345	15.4702	15.4699	15.3863	15.4906	15.5787	15.5115	15.588	15.5428	1	SHPDNAIPIK	2641	0.0132705	0.152578	0.703756	0.828648	0.0727241	1.35354	0.0443054	0.999788
Q8CH25;A0A1L1STF9;A0A1L1SRL0	Q8CH25	26;12;3	26;12;3	26;12;3	SAFB-like transcription modulator	Sltm	sp|Q8CH25|SLTM_MOUSE SAFB-like transcription modulator OS=Mus musculus OX=10090 GN=Sltm PE=1 SV=1	3	26	26	26	24.3	24.3	24.3	116.92	1031	1031;664;62	NA	109.24	19.1608	19.2649	19.3501	19.316	19.2647	19.2336	19.293	19.3169	19.3161	19.4921	19.3943	19.3755	33	AAAAGAVVASAASGPAEGK;ARFPDTASVQSSFER;CVAHLHR;CYGIVTMSSSTEVSR;DDPYWSENK;DVQDAIAQSPEK;DYEMNPNHK;EIAERER;EILPFEK;ERFVGQSEGK;EVSGHTVR;FLDFSHR;FPDTASVQSSFER;FVGQSEGK;GSGTQHYPEER;GSSSGFKPFK;IVQMSGNSLPR;LSLDTEAR;NIWVSGLSSNTK;NLDINGVK;QAVEFRR;REEPSFER;TELHGQLISVEK;TTQEFVEAEAIEDREK;TVILHDRPEVAHPR;VIDLRSELK	5893	-0.0592902	0.67976	0.209045	0.458549	0.0245599	0.191285	0.643746	0.999788
P56393	P56393	2	2	2	Cytochrome c oxidase subunit 7B, mitochondrial	Cox7b	sp|P56393|COX7B_MOUSE Cytochrome c oxidase subunit 7B, mitochondrial OS=Mus musculus OX=10090 GN=Cox7b PE=3 SV=1	1	2	2	2	10	10	10	9.0113	80	80	0.0034175	1.9717	19.0387	19.0214	18.7633	19.0332	18.9719	18.9288	19.2732	18.9944	18.9164	19.0241	18.9379	19.1876	10	APSFHDK;RAPSFHDK	3556	0.0146307	0.0574824	0.876027	0.932837	-0.0458361	0.232983	0.584813	0.999788
O88874;Q3U3M5	O88874;Q3U3M5	3;3	3;3	3;3	Cyclin-K	Ccnk	sp|O88874|CCNK_MOUSE Cyclin-K OS=Mus musculus OX=10090 GN=Ccnk PE=1 SV=3;tr|Q3U3M5|Q3U3M5_MOUSE Cyclin-K OS=Mus musculus OX=10090 GN=Ccnk PE=1 SV=1	2	3	3	3	7.2	7.2	7.2	61.363	554	554;582	NA	8.4196	13.5769	13.6818	13.7484	13.6113	13.287	13.6386	13.5366	13.876	13.815	13.9255	13.836	13.6099	4	ATEPPPPPK;ILLQTIK;KPPLAPALGEAEATGPVETSDLPK	2927	-0.127505	0.543261	0.286246	0.524954	0.0432704	0.261378	0.5478	0.999788
A0A1L1SVJ6	A0A1L1SVJ6	20	1	1		Actn4	tr|A0A1L1SVJ6|A0A1L1SVJ6_MOUSE Alpha-actinin-4 (Fragment) OS=Mus musculus OX=10090 GN=Actn4 PE=1 SV=1	1	20	1	1	61.6	3.7	3.7	36.712	323	323	0.0055491	1.6845	16.319	16.4029	16.0482	16.2682	15.8638	16.3787	16.0261	16.538	16.0139	16.508	16.3769	16.3206	2	ASFNHFDK;DHALLEEQSK;ELPPDQAEYCIAR;ETTDTDTADQVIASFK;GISQEQMQEFR;HTNYTMEHIR;KQTGSMDSDDFR;LSGSNPYTTVTPQIINSK;MAPYQGPDAAPGALDYK;NFITAEELR;NFITAEELRR;QFASQANMVGPWIQTK;QQSNEHLR;QTGSMDSDDFR;RDHALLEEQSK;SFSTALYGESDL;TINEVENQILTR;VGWEQLLTTIAR;VLAGDKNFITAEELRR;VQQLVPK	629	-0.118345	0.344673	0.452197	0.656268	-0.0560857	0.199274	0.632013	0.999788
Q8K4Z5	Q8K4Z5	25	25	25	Splicing factor 3A subunit 1	Sf3a1	sp|Q8K4Z5|SF3A1_MOUSE Splicing factor 3A subunit 1 OS=Mus musculus OX=10090 GN=Sf3a1 PE=1 SV=1	1	25	25	25	33.5	33.5	33.5	88.544	791	791	NA	305.61	20.1475	20.1806	20.2113	20.2176	20.1589	20.1568	20.2798	20.2515	20.3244	20.4125	20.3345	20.3111	49	AQEPSAAIPK;ASKPLPPAPAPDEYLVSPITGEK;EDPTPSKPVVGIIYPPPEVR;EKQSDDEVYAPGLDIESSLK;EVLDQVCYR;EVLDQVCYRVEWAK;FNFLNPNDPYHAYYR;IGEEEIQKPEEK;IHEATGMPAGK;IRQNEINNPK;LQYEGIFIK;LTAQFVAR;NGPEFEAR;QFLTQLMQK;QNEINNPK;QPIEEEASSK;QSDDEVYAPGLDIESSLK;RTDIFGVEETAIGK;TDIFGVEETAIGK;TEDSLMPEEEFLR;TEDSLMPEEEFLRR;TQQAAQANITLQEQIEAIHK;VMQQQQQATQQQLPQK;VQAQVIQETIVPK;VQVPNMQDK	6105	-0.0430797	0.567606	0.270641	0.51072	0.0620671	1.10123	0.0792087	0.999788
Q8C985;E9Q3Q4;A0A5F8MPQ9	Q8C985;E9Q3Q4;A0A5F8MPQ9	11;10;10	1;1;1	1;1;1	Neurexin-3-beta;Neurexin-3-beta, soluble form;Neurexin-3-beta, C-terminal fragment	Nrxn3	sp|Q8C985|NRX3B_MOUSE Neurexin-3-beta OS=Mus musculus OX=10090 GN=Nrxn3 PE=1 SV=2;tr|E9Q3Q4|E9Q3Q4_MOUSE Neurexin-3-beta OS=Mus musculus OX=10090 GN=Nrxn3 PE=1 SV=1;tr|A0A5F8MPQ9|A0A5F8MPQ9_MOUSE Neurexin-3-beta OS=Mus musculus OX=10090 GN=Nrxn3 PE=1 SV=1	3	11	1	1	20.5	2.1	2.1	62.376	567	567;430;635	NA	4.3221	15.3201	15.2647	15.2333	15.3564	15.2147	15.294	15.4162	15.3398	15.4526	15.3304	15.4464	15.4362	1	GGHAGATYIFGK;LAVGFSTTVK;NRDEGSYQVDETR;QLTIFNTQAQIAIGGKDK;RVPGASEVIR;SDRLAVGFSTTVK;SGGLILYTWPANDRPSTR;TPVNDGK;VLNMAAENNPNIK;VPGASEVIR;YNRPVEEWLQEK	5814	-0.037717	0.345774	0.451051	0.655666	0.0209144	0.220086	0.60244	0.999788
P28843	P28843	3	3	3	Dipeptidyl peptidase 4;Dipeptidyl peptidase 4 membrane form;Dipeptidyl peptidase 4 soluble form	Dpp4	sp|P28843|DPP4_MOUSE Dipeptidyl peptidase 4 OS=Mus musculus OX=10090 GN=Dpp4 PE=1 SV=3	1	3	3	3	4.6	4.6	4.6	87.436	760	760	NA	6.3986	14.5361	14.2615	14.07	14.1991	14.4566	14.014	14.4998	14.3162	14.443	14.4903	14.4238	14.1955	3	AGAVNPTVK;IQLTDHTNVK;KYPLLLDVYAGPCSQK	3272	-0.0035745	0.0094499	0.978476	0.987645	0.0213317	0.0744572	0.842447	0.999788
Q9DB90;D3Z719;F6YIT4	Q9DB90;D3Z719	4;2;1	4;2;1	4;2;1	Nonsense-mediated mRNA decay factor SMG9	Smg9	sp|Q9DB90|SMG9_MOUSE Protein SMG9 OS=Mus musculus OX=10090 GN=Smg9 PE=1 SV=1;tr|D3Z719|D3Z719_MOUSE Protein SMG9 (Fragment) OS=Mus musculus OX=10090 GN=Smg9 PE=1 SV=1	3	4	4	4	9	9	9	57.62	520	520;210;118	NA	10.148	15.8936	15.8536	15.8573	15.8357	15.9707	15.9599	16.0331	15.9456	16.0152	16.1106	16.0947	16.0421	4	DGSEDPSTNVMQK;REDFCPR;SSALAEYSR;WKEPGSSGPQNLSGPGGR	7375	0.0565566	1.11322	0.077051	0.332082	0.1037	2.10206	0.00790568	0.784014
Q9D6K7;D3Z1T8;D3Z767	Q9D6K7;D3Z1T8;D3Z767	5;4;4	5;4;4	5;4;4	Tetratricopeptide repeat protein 33	Ttc33	sp|Q9D6K7|TTC33_MOUSE Tetratricopeptide repeat protein 33 OS=Mus musculus OX=10090 GN=Ttc33 PE=1 SV=1;tr|D3Z1T8|D3Z1T8_MOUSE Tetratricopeptide repeat protein 33 (Fragment) OS=Mus musculus OX=10090 GN=Ttc33 PE=1 SV=1;tr|D3Z767|D3Z767_MOUSE Tetratricopeptide	3	5	5	5	20.6	20.6	20.6	29.371	262	262;116;163	NA	37.014	16.0118	16.0382	16.264	16.2545	16.0779	16.1182	16.0965	16.3133	16.4517	16.4153	16.3611	16.2323	6	ATSQQFEAEAADEK;DAAENEDGNWLQASK;DEGAQLAENK;EDLSWAR;ETLQEGCK	7266	-0.0513025	0.279547	0.525355	0.703819	0.121442	0.866585	0.135961	0.999788
P16305	P16305	8	8	7	Gamma-aminobutyric acid receptor subunit alpha-6	Gabra6	sp|P16305|GBRA6_MOUSE Gamma-aminobutyric acid receptor subunit alpha-6 OS=Mus musculus OX=10090 GN=Gabra6 PE=1 SV=3	1	8	8	7	18.1	18.1	16.3	51.106	453	453	NA	87.059	17.3623	17.0649	17.111	17.4379	17.4049	17.3696	17.6182	17.547	17.3658	17.3655	17.6238	17.6216	10	FGSYAYPK;LRPGFGGAVTEVK;LVNFPMDGHACPLK;QAQTAATPPVAK;QTWTDER;QTWTDERLK;STPVSPPLLLPATGGTSK;TEIIYTWK	3129	0.179209	1.01101	0.0974963	0.3515	0.148305	0.729721	0.186329	0.999788
B2RXW8;B2RXQ2;S4R1D4;S4R1I7	B2RXW8;B2RXQ2	24;24;9;3	12;12;5;1	12;12;5;1		Ppfia1	tr|B2RXW8|B2RXW8_MOUSE Ppfia1 protein OS=Mus musculus OX=10090 GN=Ppfia1 PE=1 SV=1;tr|B2RXQ2|B2RXQ2_MOUSE Ppfia1 protein OS=Mus musculus OX=10090 GN=Ppfia1 PE=1 SV=1	4	24	12	12	18.6	10.2	10.2	140.13	1241	1241;1266;562;94	NA	97.839	18.3687	18.4009	18.5019	18.3605	18.2336	18.4262	18.3525	18.4815	18.626	18.8251	18.538	18.4124	12	AETLPEVEAELAQR;DVLVWSNDR;EEEIAELK;EEVRDDK;EQLLEREEEIAELK;GLASGSAETLPANFR;HELLEEAR;HELLEEARR;LAALRDEPSK;LDSATVR;LELAEQK;LGGQAEK;LGVMTLPSDLRK;LHEVGHER;LIQEEKENTEQRAEEIESR;LLLEHLECLVSR;LLSESNER;QAQSPAGVSSEVEVLK;QLEETQHDK;QLQERLELAEQK;QMEAQLEEK;RFDEDDDK;SGAIMSALSDTEIQR;SYFMECLVDAR	1440	-0.0968408	0.889145	0.129079	0.3837	0.092852	0.540555	0.288035	0.999788
P08551	P08551	60	55	55	Neurofilament light polypeptide	Nefl	sp|P08551|NFL_MOUSE Neurofilament light polypeptide OS=Mus musculus OX=10090 GN=Nefl PE=1 SV=5	1	60	55	55	74.4	70.7	70.7	61.508	543	543	NA	323.31	23.3934	23.4682	23.3168	23.5367	23.5124	23.5482	23.4049	23.4059	23.6491	23.3795	23.5292	23.481	406	AAKDEVSESRR;ALYEQEIR;ALYEQEIRDLR;ALYEQEIRDLRLAAEDATNEK;AQLQDLNDR;AQLQDLNDRFASFIER;DESEDTKEEEEGGEGEEEDTK;DEVSESRR;EDAEGRLMEAR;EEEEGGEGEEEDTK;EEEEGGEGEEEDTKESEEEEK;EEEEGGEGEEEDTKESEEEEKK;EEGEEEEGAEEEEAAK;EESAGEEQVAK;EESAGEEQVAKK;EGLEETLR;EKEEGEEEEGAEEEEAAK;ESEEEEK;EYQDLLNVK;FASFIER;FTVLTESAAK;FTVLTESAAKNTDAVR;GADEAALAR;GMNEALEK;IDSLMDEIAFLK;KEESAGEEQVAK;KEESAGEEQVAKK;KGADEAALAR;KLLEGEETR;LAAEDATNEK…	3018	-0.0417266	0.328778	0.469053	0.668365	-0.00733959	0.0395257	0.913007	0.999788
Q9DCU2;A0A1D5RMD2	Q9DCU2;A0A1D5RMD2	2;1	2;1	2;1	Plasmolipin	Pllp	sp|Q9DCU2|PLLP_MOUSE Plasmolipin OS=Mus musculus OX=10090 GN=Pllp PE=1 SV=1;tr|A0A1D5RMD2|A0A1D5RMD2_MOUSE Plasmolipin (Fragment) OS=Mus musculus OX=10090 GN=Pllp PE=1 SV=1	2	2	2	2	21.4	21.4	21.4	19.801	182	182;102	NA	29.045	15.7292	15.8764	16.032	15.9165	15.4837	15.625	15.4493	15.7651	15.9957	15.7681	15.9111	15.7385	5	GVGSNAATSQMAGGYS;TSSPAQGVGASVSALRPDLGFVR	7450	-0.368249	2.63356	0.00232508	0.147549	-0.136899	0.955683	0.110743	0.999788
O54879;A2AP78	O54879;A2AP78	6;6	6;6	5;5	High mobility group protein B3	Hmgb3	sp|O54879|HMGB3_MOUSE High mobility group protein B3 OS=Mus musculus OX=10090 GN=Hmgb3 PE=1 SV=3;tr|A2AP78|A2AP78_MOUSE High mobility group protein B3 (Fragment) OS=Mus musculus OX=10090 GN=Hmgb3 PE=1 SV=1	2	6	6	5	29	29	23	23.01	200	200;159	NA	40.523	17.603	17.6311	17.6842	17.5642	17.6453	17.6055	17.8762	17.7833	17.7832	18.3468	17.724	17.7066	9	KNPEVPVNFAEFSK;LGEMWNNLSDNEK;LGEMWNNLSDNEKQPYVTK;NPEVPVNFAEFSK;STNPGISIGDVAK	1184	0.0451406	0.316945	0.482009	0.676014	0.16831	0.610483	0.245198	0.999788
Q8K0G5;A0A1Y7VN36;A0A217FL60	Q8K0G5;A0A1Y7VN36;A0A217FL60	7;6;4	7;6;4	7;6;4	EARP and GARP complex-interacting protein 1	Eipr1	sp|Q8K0G5|EIPR1_MOUSE EARP and GARP complex-interacting protein 1 OS=Mus musculus OX=10090 GN=Eipr1 PE=1 SV=2;tr|A0A1Y7VN36|A0A1Y7VN36_MOUSE EARP and GARP complex-interacting protein 1 (Fragment) OS=Mus musculus OX=10090 GN=Eipr1 PE=1 SV=1;tr|A0A217FL60|A0	3	7	7	7	20.2	20.2	20.2	43.126	386	386;172;135	NA	134.18	18.5535	18.6113	18.7264	18.6042	18.4914	18.5584	18.5291	18.6527	18.7431	18.7272	18.7329	18.6835	14	ALTPQTAETDAIR;FLVGTQSLK;GVLATCYNK;NVTEPVK;QYYLASCGDDCK;VQACAAVWR;YDNQIHIIDFDDENNIINK	5983	-0.128481	1.57847	0.0263952	0.250943	-0.00118725	0.0104773	0.976164	0.999788
P63002;A0A1W2P757	P63002;A0A1W2P757	2;1	2;1	2;1	TLE family member 5	Tle5	sp|P63002|TLE5_MOUSE TLE family member 5 OS=Mus musculus OX=10090 GN=Tle5 PE=1 SV=1;tr|A0A1W2P757|A0A1W2P757_MOUSE TLE family member 5 (Fragment) OS=Mus musculus OX=10090 GN=Tle5 PE=1 SV=1	2	2	2	2	14.2	14.2	14.2	22	197	197;74	NA	4.8426	16.3879	16.4529	16.1996	16.474	16.179	16.3566	16.2225	16.3945	16.4325	16.5045	16.48	16.4634	4	IKDEFQLLQAQYHSLK;QVTAPELNSIIR	3765	-0.150959	1.15434	0.0700906	0.327063	-0.00981237	0.0601331	0.870697	0.999788
Q8BGR9	Q8BGR9	8	8	8	Ubiquitin-like domain-containing CTD phosphatase 1	Ublcp1	sp|Q8BGR9|UBCP1_MOUSE Ubiquitin-like domain-containing CTD phosphatase 1 OS=Mus musculus OX=10090 GN=Ublcp1 PE=1 SV=1	1	8	8	8	25.5	25.5	25.5	36.836	318	318	NA	38.173	18.7962	18.815	18.8325	18.8905	18.7747	18.8747	18.7761	18.8156	19.0448	19.0015	18.9243	18.9053	16	ELGVSTNANYK;FSEFYSK;GKPAENDVK;GLIDVKPLGVIWGK;LDDFLELNHK;NFLMNPQNGLK;NTIMFDDIGR;TLTGVLPER	5375	-0.0860664	1.50803	0.0310437	0.263944	0.0369827	0.441781	0.361592	0.999788
Q8BXL7;E9PZK7;V9GX20;Q80SX7	Q8BXL7;E9PZK7	3;2;1;1	3;2;1;1	3;2;1;1	ADP-ribosylation factor-related protein 1	Arfrp1	sp|Q8BXL7|ARFRP_MOUSE ADP-ribosylation factor-related protein 1 OS=Mus musculus OX=10090 GN=Arfrp1 PE=1 SV=2;tr|E9PZK7|E9PZK7_MOUSE ADP-ribosylation factor-related protein 1 OS=Mus musculus OX=10090 GN=Arfrp1 PE=1 SV=1	4	3	3	3	12.4	12.4	12.4	22.659	201	201;154;62;121	NA	5.2143	15.9277	16.0322	15.9308	16.0901	15.9813	16.0766	15.9939	16.0116	16.1617	16.1258	16.1552	16.1703	3	EGIEWMVK;TAFSDCTCK;TTFLEQSK	5676	-0.040001	0.416715	0.383076	0.603647	0.0563718	0.712274	0.193966	0.999788
O35900;O35901;G3UZ96	O35900;O35901	3;3;1	3;3;1	3;3;1	U6 snRNA-associated Sm-like protein LSm2	Lsm2	sp|O35900|LSM2_MOUSE U6 snRNA-associated Sm-like protein LSm2 OS=Mus musculus OX=10090 GN=Lsm2 PE=1 SV=1;tr|O35901|O35901_MOUSE G7b alternative form OS=Mus musculus OX=10090 GN=Lsm2 PE=1 SV=1	3	3	3	3	34.7	34.7	34.7	10.834	95	95;131;85	0.00082713	2.7523	17.2616	17.3125	17.0723	17.2843	17.3821	17.4303	17.5129	17.2283	17.388	17.402	17.459	17.4498	4	DVVVELK;EALQQKQ;LTDISVTDPEKYPHMLSVK	2783	0.0941049	0.64224	0.227908	0.471065	0.0901926	0.914428	0.121779	0.999788
O54946;A0A0G2JER9;F6YRQ2;G3X8S5;Q9QYI8;A0A0G2JEI3;O35723;A0A0G2JGN9;Q5RL26	O54946;A0A0G2JER9;F6YRQ2	11;9;7;4;2;2;1;1;1	10;8;6;4;2;2;1;1;1	10;8;6;4;2;2;1;1;1	DnaJ homolog subfamily B member 6	Dnajb6	sp|O54946|DNJB6_MOUSE DnaJ homolog subfamily B member 6 OS=Mus musculus OX=10090 GN=Dnajb6 PE=1 SV=4;tr|A0A0G2JER9|A0A0G2JER9_MOUSE DnaJ homolog subfamily B member 6 OS=Mus musculus OX=10090 GN=Dnajb6 PE=1 SV=1;tr|F6YRQ2|F6YRQ2_MOUSE DnaJ homolog subfamily	9	11	10	10	25.2	25.2	25.2	39.807	365	365;243;231;261;312;62;242;22;242	NA	97.277	18.8644	18.8711	18.8669	18.8111	19.0308	18.8871	19.1745	18.9949	18.9643	19.3594	19.0223	19.0336	21	IVENGQER;IVENGQERVEVEEDGQLK;QVAEAYEVLSDAK;QVAEAYEVLSDAKK;RIVENGQERVEVEEDGQLK;SISTSTK;SLTINGVADENALAEECQR;SNWEDDEQDRQR;VDYYEVLGVQR;VEVEEDGQLK;WHPDKNPENK	2806	0.105513	1.01275	0.0971067	0.3515	0.143102	0.95362	0.11127	0.999788
Q6ZQ03;A0A5F8MPU2;A0A0R4IZZ6	Q6ZQ03;A0A5F8MPU2;A0A0R4IZZ6	2;2;2	2;2;2	2;2;2	Formin-binding protein 4	Fnbp4	sp|Q6ZQ03|FNBP4_MOUSE Formin-binding protein 4 OS=Mus musculus OX=10090 GN=Fnbp4 PE=1 SV=2;tr|A0A5F8MPU2|A0A5F8MPU2_MOUSE Formin-binding protein 4 OS=Mus musculus OX=10090 GN=Fnbp4 PE=1 SV=1;tr|A0A0R4IZZ6|A0A0R4IZZ6_MOUSE Formin-binding protein 4 OS=Mus mu	3	2	2	2	1.6	1.6	1.6	111.24	1031	1031;1030;1077	0.00028527	3.4718	17.7616	17.9817	17.8578	18.044	17.9464	17.9906	17.6919	17.8704	18.2628	17.8288	18.0696	18.0759	4	EADPVSETK;VEEEQDLK	277	-0.0984127	0.590962	0.256471	0.498912	0.0473144	0.199487	0.631704	0.999788
Q6P9J5	Q6P9J5	10	9	9	KN motif and ankyrin repeat domain-containing protein 4	Kank4	sp|Q6P9J5|KANK4_MOUSE KN motif and ankyrin repeat domain-containing protein 4 OS=Mus musculus OX=10090 GN=Kank4 PE=1 SV=1	1	10	9	9	13	12.3	12.3	110.4	1016	1016	NA	255.1	17.8431	17.9024	17.9206	18.1414	17.9124	18.0479	17.8185	17.9413	18.1732	18.0163	18.122	18.0952	12	AALEQQEEETK;AALEQQEEETKAR;AGYTAVMITPLASAETK;ASEAPDRTDATVNTDPLQELTPR;DQSSQGDEEKEPPK;LLLDTGVCNVDHQNK;NIGVNLLNTPDPECR;NQVLALEDK;QAEAGSLEDVGSGRPQLLR;YVDDIEK	4944	-0.0838456	0.559422	0.27579	0.515022	0.0492206	0.325601	0.472497	0.999788
Q9R0D8;D3Z394	Q9R0D8	4;1	4;1	4;1	WD repeat-containing protein 54	Wdr54	sp|Q9R0D8|WDR54_MOUSE WD repeat-containing protein 54 OS=Mus musculus OX=10090 GN=Wdr54 PE=1 SV=1	2	4	4	4	18.6	18.6	18.6	35.612	334	334;169	NA	204.98	17.5489	17.6319	17.6235	17.5608	17.6658	17.608	17.6882	17.7293	17.7393	17.9734	17.6709	17.6136	7	FCDPLGSSFAVTGYDLAEILR;SGPEFTLLTR;SSAAALSNNLSVLQLPAR;TISALDLAPEVGK	7788	0.0197203	0.233429	0.584213	0.746687	0.0566826	0.338237	0.458947	0.999788
O88746;Q3UDC3;A0A1D5RM84;A0A1D5RM45;A0A1D5RM51;A0A1D5RM12;A0A1D5RL90	O88746;Q3UDC3	9;9;3;2;1;1;1	9;9;3;2;1;1;1	9;9;3;2;1;1;1	Target of Myb1 membrane trafficking protein	Tom1	sp|O88746|TOM1_MOUSE Target of Myb protein 1 OS=Mus musculus OX=10090 GN=Tom1 PE=1 SV=1;tr|Q3UDC3|Q3UDC3_MOUSE Target of Myb protein 1 OS=Mus musculus OX=10090 GN=Tom1 PE=1 SV=1	7	9	9	9	25.8	25.8	25.8	54.325	492	492;516;141;97;25;68;96	NA	229.99	18.5532	18.62	18.6612	18.6358	18.6501	18.6458	18.6709	18.7694	18.7907	18.9701	18.7716	18.6963	15	AADRLPNLASPSAEGPPRPSPGTAPR;ILELIPR;MDFLLGNPFSSPVGQR;NNPPTIVHDK;QQSTGAIPATQAR;SELEMVSGNVR;SSPDLTGVVAVYEDLRR;TVFNSETPSR;YEAPQTTDGLAGALDAR	2913	0.00388973	0.0362956	0.919823	0.956764	0.0905656	0.825189	0.149558	0.999788
Q9DC50	Q9DC50	10	10	10	Peroxisomal carnitine O-octanoyltransferase	Crot	sp|Q9DC50|OCTC_MOUSE Peroxisomal carnitine O-octanoyltransferase OS=Mus musculus OX=10090 GN=Crot PE=1 SV=1	1	10	10	10	14.4	14.4	14.4	70.264	612	612	NA	16.649	17.6384	17.6324	17.6593	17.6772	17.6612	17.6286	17.6147	17.6314	17.7022	17.7641	17.8134	17.7977	10	EGTQLER;ILNDVSQAK;MLFSTCK;QLTYIHK;SCPETDAEK;SCTVEAVR;SGNTPLDMNQFR;TEEIVQK;VLETEGR;WCQSMQDPSASLLER	7413	-0.0796719	2.06044	0.00870077	0.192379	0.0162908	0.218948	0.604021	0.999788
Q61112	Q61112	9	9	9	45 kDa calcium-binding protein	Sdf4	sp|Q61112|CAB45_MOUSE 45 kDa calcium-binding protein OS=Mus musculus OX=10090 GN=Sdf4 PE=1 SV=1	1	9	9	9	26.3	26.3	26.3	42.064	361	361	NA	78.951	18.7067	18.7878	18.6964	18.75	18.6838	18.7602	18.7082	18.7277	18.9006	18.8822	18.8312	18.8339	16	EIAEAIK;EIFRDLDQDGDK;EMQHWIMEK;LEMDGHLNK;QMIAIADENQNHHLEPEEILK;TAEHFQEAVKENK;VDEETQEVLGNLR;VDEETQEVLGNLRDR;YSEFFTGSK	4623	-0.0779314	1.49381	0.0320767	0.267737	0.0280313	0.415987	0.383718	0.999788
Q9DB24	Q9DB24	12	2	2		Tceal6	tr|Q9DB24|Q9DB24_MOUSE Transcription elongation factor A (SII)-like 6 OS=Mus musculus OX=10090 GN=Tceal6 PE=1 SV=1	1	12	2	2	54	8	8	22.571	200	200	0.0087375	1.432	14.2879	14.6541	15.2866	14.771	14.5132	14.6729	14.2376	15.0966	15.3442	15.2994	15.1005	14.5947	2	DAQDALVPR;ECTDMTR;EGKPEDEVEPEDEEK;GLHDIPYL;MEEVRGENEGK;MGGFHWVPR;NSQEDLQDR;QGESKPDSQAK;RPAEDYVPR;RQGESKPDSQAK;SDEEEKPDK;TDRGTDDSPK	7360	-0.17917	0.328952	0.468865	0.668365	0.233634	0.46879	0.33979	0.999788
Q91YN0	Q91YN0	3	3	3	Protein C12orf4 homolog	D6Wsu163e	sp|Q91YN0|CL004_MOUSE Protein C12orf4 homolog OS=Mus musculus OX=10090 GN=D6Wsu163e PE=1 SV=1	1	3	3	3	4.3	4.3	4.3	63.643	552	552	NA	6.5872	16.0263	16.1349	16.1298	16.1101	16.1887	16.1657	16.1796	16.1387	16.2192	16.2401	16.218	16.1978	3	RAELVFK;VMQELGK;VSSTLTLTSK	6523	0.00741896	0.0888489	0.814988	0.897642	0.0169642	0.230506	0.588158	0.999788
P00375	P00375	5	5	5	Dihydrofolate reductase	Dhfr	sp|P00375|DYR_MOUSE Dihydrofolate reductase OS=Mus musculus OX=10090 GN=Dhfr PE=1 SV=3	1	5	5	5	21.4	21.4	21.4	21.606	187	187	NA	5.1697	17.8504	17.7548	17.7827	18.0303	17.8819	17.7578	17.7572	17.8413	17.9475	17.9288	17.8198	17.8357	6	GAHFLAK;LIEQPELASK;QNLVIMGR;SLDDALR;TWFSIPEK	2954	-0.10696	0.900754	0.125674	0.380706	-0.072466	0.549085	0.282432	0.999788
Q9CZX7	Q9CZX7	4	3	3	Type 2 phosphatidylinositol 4,5-bisphosphate 4-phosphatase	Pip4p2	sp|Q9CZX7|PP4P2_MOUSE Type 2 phosphatidylinositol 4,5-bisphosphate 4-phosphatase OS=Mus musculus OX=10090 GN=Pip4p2 PE=1 SV=1	1	4	3	3	15.2	11.3	11.3	28.038	257	257	NA	14.615	16.3606	16.4021	16.6671	16.4461	16.3007	16.3605	16.3626	16.4325	16.5335	16.6074	16.5526	16.4336	5	CPCNCLLICK;CTVCNEATPIK;LHQHVVK;VCQSLINLDGK	7109	-0.165417	1.43969	0.0363341	0.274958	-0.0384746	0.227659	0.592026	0.999788
Q61140;O35177;A0A0R4J212	Q61140	11;1;1	11;1;1	11;1;1	Breast cancer anti-estrogen resistance protein 1	Bcar1	sp|Q61140|BCAR1_MOUSE Breast cancer anti-estrogen resistance protein 1 OS=Mus musculus OX=10090 GN=Bcar1 PE=1 SV=2	3	11	11	11	14.6	14.6	14.6	94.284	874	874;833;833	NA	185.3	18.8971	18.9289	18.9683	18.97	18.8739	18.958	18.9053	19.0487	19.1061	19.1031	19.0356	18.9996	20	ALYDNVAESPDELSFR;ALYDNVAESPDELSFRK;GIVATTK;GQLELQQLK;GSPGFTPEDLDRLVACSR;GTSEPQEPPAQDLK;GWEGTKPPAK;HLLAPGPQDIYDVPPVR;IFVAHSK;LVFIGDTLSR;MEDVYQTLVVHGQVLDSGR	4628	-0.0576003	0.702441	0.198408	0.449161	0.0218845	0.276847	0.528632	0.999788
O70146	O70146	1	1	1	Dual specificity testis-specific protein kinase 1	Tesk1	sp|O70146|TESK1_MOUSE Dual specificity testis-specific protein kinase 1 OS=Mus musculus OX=10090 GN=Tesk1 PE=1 SV=3	1	1	1	1	1.9	1.9	1.9	68.051	627	627	0.0068939	1.543	14.8026	14.7389	14.8498	14.8771	14.615	14.7504	14.6514	14.9723	14.9836	14.9829	14.9892	14.9383	1	TEDFGLDVPAFR	2842	-0.129201	0.890904	0.128557	0.383281	0.0552373	0.861618	0.137525	0.999788
[truncated: 6,875 more rows]
