# Supplementary material for: Polyserine-mediated targeting of FAF2/UBXD8 ameliorates tau aggregation
Source: Neuron. Author manuscript; Available in PMC 2025 Sep 11. (PMC12422715; doi:10.1016/j.neuron.2025.08.002)
Supplement: 5 — Table S2. Primers for RT-qPCR analysis, related to Figure 5 [file NIHMS2103916-supplement-5.xlsx]

## Sheet: Table S2
Primers for RT-qPCR Analysis, related to Figure S9
Target	Forward (5'-3')	Reverse (5'-3')	Source
Gapdh	AATGTGTCCGTCGTGGATCTGA	GATGCCTGCTTCACCACCTTCT	Van Alstyne et al.50 Integrated DNA Technologies
GFP	CGTCTATATCATGGCCGACAAGCA	TTGTGGCGGATCTTGAAGTTCACC	Van Alstyne et al.50 Integrated DNA Technologies
hFAF2	CTTCTACCAGGGAACGTACAGCC	CTTCAGGTGCACAGAGTGTGTTG	This paper; Integrated DNA Technologies
hMAPT	GTCTACAAACCAGTTGACCTG	CTCCGCCAGGGACGTGGGTG	This paper; Integrated DNA Technologies
